# Supplementary material for: Transcriptome analysis of wheat spikes in response to Tilletia controversa Kühn which cause wheat dwarf bunt
Source: Sci Rep. 2020 Dec 9;10:21567. doi: 10.1038/s41598-020-78628-0 (PMC7725808; doi:10.1038/s41598-020-78628-0)
Supplement: Supplementary file 3 — Supplementary Table S2. [file 41598_2020_78628_MOESM3_ESM.xlsx]

## Sheet: Up-regulated
Table S2. Differentially expressed genes in T. controversa infected and mock plants.
Numbers	Gene_id	FoldChange	p value	FDR	Up_down	Expression_CK_1	Expression_CK_2	Expression_CK_3	Expression_Inoculated_1	Expression_Inoculated_2	Expression_Inoculated_3	Gene_symbol
1	TraesCS1A02G001900	2.88341	4.42412e-07	4.87396e-06	Up	19.7248	15.0725	16.5666	16.1054	11.6767	17.5463	PEX14
2	TraesCS1A02G002700	2.17931	0.000107148	0.000728184	Up	4.96226	5.7293	5.6123	5.35215	4.9072	7.13902	SNL3
3	TraesCS1A02G005400	Inf	7.18196e-05	0.000511525	Up	0	0	0	0.568983	1.76659	0.720339	NEN4
4	TraesCS1A02G005800	7.00057	6.18226e-17	1.99793e-15	Up	3.29177	8.84286	7.18188	19.8633	22.5748	19.7252	ML3
5	TraesCS1A02G007300	21143.5	1.10632e-15	3.26981e-14	Up	0.623505	0	0.0238488	1177.09	1994.57	625.585
6	TraesCS1A02G007400	Inf	2.09058e-07	2.43564e-06	Up	0	0	0	18.6314	43.4532	8.53336
7	TraesCS1A02G007405	Inf	5.51863e-15	1.53584e-13	Up	0	0	0	416.067	850.154	206.379
8	TraesCS1A02G007700	14733.7	2.80932e-08	3.75288e-07	Up	0	0	0.832287	1741.39	3819.23	591.991
9	TraesCS1A02G014100	Inf	1.87203e-20	7.79681e-19	Up	0	0	0	31.2407	21.4362	38.9224
10	TraesCS1A02G015300	3.0668	1.50172e-06	1.51168e-05	Up	12.1649	8.55587	6.95713	15.9434	16.7943	13.0215	RABD1
11	TraesCS1A02G019200	2.62372	0.000732285	0.00396663	Up	3.25792	2.98138	1.3352	3.74808	2.53282	4.09336	At5g47790
12	TraesCS1A02G019900	Inf	0.00031519	0.00189363	Up	0	0	0	0.183449	0.29487	0.642772	CYP84A1
13	TraesCS1A02G020000	8.21628	0.0110534	0.0403145	Up	0	0	0	2.04184	0.600602	0.901235	At2g15010
14	TraesCS1A02G020100	Inf	0.00796858	0.0307483	Up	0	0	0	0.430344	0	0	THI2
15	TraesCS1A02G024500	5.94037	0.000722433	0.00392223	Up	1.66713	0	0	0.183491	0.359234	0.203281	TFIIAy
16	TraesCS1A02G025800	7.43211	0.00238147	0.0110245	Up	0	0.649798	1.43018	1.20225	1.20944	1.37951	At1g06640
17	TraesCS1A02G027500	3.57023	0.00314895	0.0139765	Up	2.89229	0.75465	1.52105	3.00267	3.70346	2.28233
18	TraesCS1A02G028200	Inf	2.44864e-05	0.000193885	Up	0	0	0	9.19417	0.791411	2.05341
19	TraesCS1A02G028300	Inf	2.64243e-11	5.17206e-10	Up	0	0	0	0.47291	0.457071	0
20	TraesCS1A02G029200	2.00726	0.00460613	0.0193469	Up	3.02221	2.41257	2.38226	3.28288	1.52354	3.17318	APUM3
21	TraesCS1A02G029800	9.91042	7.64146e-17	2.46034e-15	Up	4.23382	3.24732	2.9661	10.4591	9.62326	11.4857	RHC2A
22	TraesCS1A02G029900	Inf	2.64135e-32	1.97596e-30	Up	0	0	0	4.5161	1.52361	3.75552	DTX40
23	TraesCS1A02G032600	7.74508	0.00546875	0.0224149	Up	0.457605	0	0	0.56888	0.511269	0.483986
24	TraesCS1A02G033000	2.78045	0.00779489	0.030189	Up	3.1259	1.15312	1.84695	5.57887	1.9171	4.55816	RAE1
25	TraesCS1A02G033200	19.303	0.000118172	0.000796594	Up	1.1957	1.29168	0.339876	3.86223	2.18287	7.89427
26	TraesCS1A02G033501	9295.26	1.66857e-214	9.31719e-211	Up	0.102152	0	0	598.063	526.053	673.24
27	TraesCS1A02G033600	4.85764	7.19244e-06	6.35979e-05	Up	4.45938	0.852996	1.95998	4.21564	6.45505	6.82425	OEP16
28	TraesCS1A02G035000	3.71844	4.02012e-05	0.000303206	Up	2.62301	2.33241	2.26744	3.12402	4.11197	5.6755	NUP43
29	TraesCS1A02G035100	12.4387	1.68951e-07	2.00269e-06	Up	1.05839	0	0.438812	2.62828	1.44088	2.81886	At4g32285
30	TraesCS1A02G036000	37.7996	0.000592539	0.00329786	Up	0	0.0621744	0	0.104655	0.363413	0.284723
31	TraesCS1A02G037200	Inf	1.07699e-101	4.92362e-99	Up	0	0	0	132.878	104.402	163.75	PM19L
32	TraesCS1A02G039100	2.15636	0.012767	0.0455423	Up	0.410233	3.39166	2.31911	1.98652	1.89085	2.02169	Os03g0619600
33	TraesCS1A02G039200	4.10148	9.76337e-09	1.38924e-07	Up	1.25945	2.06615	1.53162	3.5791	3.99904	3.70402	MORC1
34	TraesCS1A02G039800	20.5484	0.00146435	0.00727152	Up	0	0	0.191834	0.604495	0.346139	0.802794	KCS12
35	TraesCS1A02G041300	Inf	0.00644262	0.0257254	Up	0	0	0	4.9933	0.711278	0.961279
36	TraesCS1A02G042100	4.33323	0.00078957	0.00423508	Up	0.655896	0.309416	0.453663	1.26431	1.38175	1.5403
37	TraesCS1A02G043100	Inf	0.000260436	0.00159769	Up	0	0	0	0.326891	0.373432	1.11783	AHL26
38	TraesCS1A02G043300	Inf	3.02373e-05	0.000234225	Up	0	0	0	1.32332	1.11324	0.656152	FOS1
39	TraesCS1A02G043500	Inf	0.00113644	0.00583522	Up	0	0	0	0.160884	0.239721	0.265161
40	TraesCS1A02G043600	2.50654	0.00115703	0.0059285	Up	4.48403	4.79029	3.68096	5.34043	5.23182	4.62919
41	TraesCS1A02G045800	5.83884	5.66421e-15	1.57412e-13	Up	12.5069	11.0898	12.1967	24.1163	22.7506	25.3247	GLUD1
42	TraesCS1A02G046600	4.64266	8.98521e-11	1.66096e-09	Up	3.92015	6.17386	3.01615	15.6765	10.6735	16.8874	OsI_18219
43	TraesCS1A02G047400	Inf	7.39155e-128	5.77835e-125	Up	0	0	0	121.349	97.6436	164.687
44	TraesCS1A02G049100	12.058	0.00568639	0.0231707	Up	0	0	0.83718	0.904421	0.44567	1.67748	BURP13
45	TraesCS1A02G049700	2.19797	8.59977e-05	0.0005994	Up	24.9625	22.8368	23.109	23.5202	21.4899	25.0661	RS2Z33
46	TraesCS1A02G050100	7.87106	4.05369e-07	4.49181e-06	Up	0.525511	0.14042	1.18579	1.62987	2.51111	2.07422	At1g32780
47	TraesCS1A02G050400	410.912	3.47425e-11	6.72442e-10	Up	0.952065	0.154197	0.975956	102.204	160.337	64.6	SWEET14
48	TraesCS1A02G056500	2.1859	0.00456708	0.0192025	Up	5.51894	5.47374	6.1525	4.47139	4.74597	5.84135	SKIP1
49	TraesCS1A02G060700	3.41506	1.33646e-06	1.35897e-05	Up	2.93036	5.57891	6.78401	7.25314	6.88615	8.80764	At2g37990
50	TraesCS1A02G062000	Inf	4.90998e-35	4.0532e-33	Up	0	0	0	53.5204	0	62.1035	LT101.2
51	TraesCS1A02G062500	Inf	0.000277797	0.00169121	Up	0	0	0	1.94849	0.508606	1.94211
52	TraesCS1A02G062600	Inf	7.24532e-11	1.35341e-09	Up	0	0	0	2.19423	1.71758	0.702289
53	TraesCS1A02G062900	Inf	1.85107e-08	2.53561e-07	Up	0	0	0	5.86046	4.34123	11.75
54	TraesCS1A02G063100	Inf	5.10105e-17	1.66225e-15	Up	0	0	0	66.438	24.8099	98.2378
55	TraesCS1A02G065400	5.06292	0.00271375	0.0123112	Up	0.655209	0.413358	0.471049	1.0664	1.61766	0.802299	NUP98A
56	TraesCS1A02G065500	43.0945	1.2579e-05	0.000105749	Up	0	0	1.27802	0.606352	6.48459	0.709886
57	TraesCS1A02G066100	13413.3	6.77529e-13	1.57773e-11	Up	0.333882	0	0	653.17	1128.26	327.535
58	TraesCS1A02G066800	20.6839	1.78051e-45	2.05904e-43	Up	4.04119	2.80746	2.93071	48.1297	37.0683	52.8088	Os05g0125500
59	TraesCS1A02G068400	5.03029	0.000536781	0.00302718	Up	1.3576	0.715055	1.96742	2.96562	2.63681	3.13413	At4g08330
60	TraesCS1A02G068900	Inf	2.1216e-05	0.000170109	Up	0	0	0	1.23008	0.732103	1.27958	GH3.8
61	TraesCS1A02G070200	5.92593	1.09122e-08	1.54066e-07	Up	1.43359	4.25475	4.66721	6.23935	6.73131	6.00168	At3g11180
62	TraesCS1A02G070400	5.47868	0.000872959	0.00463139	Up	3.09293	1.92858	2.72396	5.1605	2.24778	6.46467	WRKY24
63	TraesCS1A02G070700	15.0617	0.000444099	0.00256368	Up	0	0.173299	0.0964189	0.672687	0.446064	0.49079	BPM1
64	TraesCS1A02G071400	4.58393	0.000460635	0.00264586	Up	0.371287	0.386122	0.393345	0.670257	0.660762	0.851102	UGT85A24
65	TraesCS1A02G071500	8.85201	3.66465e-11	7.06671e-10	Up	0.829633	1.52882	2.35961	12.9113	8.81883	16.7578	MPC1
66	TraesCS1A02G071657	5.02902	0.00619677	0.0249053	Up	0.0707898	0.130291	0.270685	0.234643	0.506932	0.399476	WAK3
67	TraesCS1A02G071800	3.79755	5.26854e-10	8.87074e-09	Up	5.8246	9.2917	8.35014	15.2175	10.7504	15.8694	MTP1
68	TraesCS1A02G072200	6.50924	0.000259366	0.00159202	Up	5.57079	4.09682	5.46406	11.2163	17.3278	9.39106	AG118
69	TraesCS1A02G076200	Inf	0.000991602	0.0051862	Up	0	0	0	0.491068	0.174644	0.541974	MYB2
70	TraesCS1A02G078800	14.1698	2.27695e-33	1.77115e-31	Up	23.5836	9.81455	11.7863	72.2649	65.0209	73.261	GSTF1
71	TraesCS1A02G080500	11.0491	6.13249e-08	7.79524e-07	Up	0.204293	0.699099	0.339409	2.51882	3.18051	1.53465	CIPK17
72	TraesCS1A02G081400	2.05133	0.00785672	0.0303803	Up	4.7879	5.40013	4.43997	3.61289	2.77257	5.56767	DGAT3
73	TraesCS1A02G082200	8.34559	1.15138e-13	2.87385e-12	Up	4.53837	5.36867	3.63926	16.6018	12.273	15.8587	DHNAT1
74	TraesCS1A02G082500	18.3446	3.03377e-33	2.34585e-31	Up	0	3.05554	2.51115	22.2451	16.1809	27.4685	LTI6B
75	TraesCS1A02G083800	Inf	1.72807e-80	4.74007e-78	Up	0	0	0	706.07	429.944	889.016	Os05g0140800
76	TraesCS1A02G084200	3.50743	7.83013e-07	8.29207e-06	Up	2.38067	2.32534	2.0074	3.5951	3.32193	3.2982	RF4
77	TraesCS1A02G084500	13.5042	0.000134664	0.000895333	Up	1.07654	0.555503	0.657696	4.73282	8.16026	3.83205	At3g05170
78	TraesCS1A02G084600	58.2631	1.11782e-08	1.57565e-07	Up	0	0	0	4.21367	2.06203	2.09531
79	TraesCS1A02G085000	3.71767	8.34284e-05	0.000583782	Up	0.915953	0.947709	1.43868	2.6952	1.24358	2.13088	RPA1C
80	TraesCS1A02G085600	3.85266	7.45147e-06	6.56063e-05	Up	6.46421	8.45908	8.47647	12.7059	17.1099	12.8925
81	TraesCS1A02G085800	16.0154	8.8137e-07	9.25219e-06	Up	0.692961	0	0.0872205	1.8463	1.94838	3.67798	BX6
82	TraesCS1A02G086100	20.2103	1.72299e-08	2.37222e-07	Up	2.44335	0.559752	1.99571	12.0232	16.3589	8.71365	CBP2
83	TraesCS1A02G086200	3.16081	3.21607e-05	0.000247896	Up	2.25809	2.88596	1.98964	3.24306	4.85225	4.23639
84	TraesCS1A02G086800	2.11628	0.00167462	0.00816323	Up	5.46431	4.79681	4.18852	5.13707	3.23974	7.04794
85	TraesCS1A02G087400	13.5552	0.00190435	0.0091193	Up	0	0.20356	0	1.03488	0.164262	0.868373
86	TraesCS1A02G087700	Inf	7.47855e-46	8.72591e-44	Up	0	0	0	6.20225	6.451	6.90415	ZHD9
87	TraesCS1A02G088900	2.64688	6.23995e-05	0.000450631	Up	5.19292	4.58329	4.36771	6.97599	5.97025	6.54654
88	TraesCS1A02G089300	9.32326	2.8741e-06	2.73404e-05	Up	0.127443	0.601195	0.326887	1.41326	1.03306	1.9161
89	TraesCS1A02G089600	15.7782	2.59343e-10	4.53966e-09	Up	4.58067	1.51379	0.861304	7.50718	9.60268	4.59345	MAO1B
90	TraesCS1A02G093000	252.321	2.23908e-51	3.01274e-49	Up	2.98744	0	1.73998	116.228	78.9278	149.096	TSPO
91	TraesCS1A02G094100	Inf	2.00865e-07	2.35069e-06	Up	0	0	0	5.76994	11.2348	3.22167
92	TraesCS1A02G096800	Inf	0.00744375	0.0290348	Up	0	0	0	0.446909	0.0728636	0.0822427	MYB119
93	TraesCS1A02G097200	2.10761	0.000878914	0.00465856	Up	7.35981	10.8215	9.78521	11.7586	7.55151	11.4956	NIFU4
94	TraesCS1A02G101000	3.30316	0.00852248	0.0325124	Up	0.76009	0	0.249346	0.777499	0.5251	0.608146	TUBB8
95	TraesCS1A02G102700	5.25763	0.00173068	0.00840401	Up	0.776323	3.36248	0.872164	2.18542	2.81746	2.56885	GST4
96	TraesCS1A02G102900	19.1321	0.00703808	0.0277026	Up	0	0	0.336603	0.539148	0.958094	0.218448	GSTF1
97	TraesCS1A02G103000	21.3754	0.00418907	0.0178624	Up	0	0.0609919	0.28852	0.361363	0.567462	1.68328	GST4
98	TraesCS1A02G103900	2.72392	0.000131811	0.000878459	Up	6.23787	4.09812	5.92619	4.16638	2.89185	4.47367	RLK7
99	TraesCS1A02G104500	17.4997	1.57306e-25	8.7092e-24	Up	0.982634	0.910561	1.13039	9.37057	5.6228	10.3813	RPA1C
100	TraesCS1A02G107200	Inf	2.26592e-06	2.20048e-05	Up	0	0	0	4.21446	7.14174	1.08501
101	TraesCS1A02G108100	2.18766	0.0036451	0.0158511	Up	2.18475	2.72799	1.91795	2.0363	2.29132	2.71573	HERK1
102	TraesCS1A02G110300	4.42789	2.17361e-13	5.282e-12	Up	6.75796	7.1355	8.49261	21.3599	15.4354	25.3325	ACX4
103	TraesCS1A02G114100	3.77699	0.0122094	0.0438613	Up	0	1.52026	1.36407	0.982713	0.760336	1.12846
104	TraesCS1A02G115400	2.41212	0.000210572	0.00132786	Up	40.1601	74.8509	61.6962	37.8632	27.0227	50.4469	ATS3A
105	TraesCS1A02G115700	16.7732	2.19478e-41	2.22538e-39	Up	18.1665	29.3071	28.6252	153.463	119.437	176.833
106	TraesCS1A02G116900	28.1889	9.78976e-28	5.96504e-26	Up	1.25342	1.61866	1.72471	14.7983	15.2008	17.4172
107	TraesCS1A02G117000	3.78861	0.000635106	0.00350186	Up	0	10.5602	5.27186	1.25558	6.80174	2.86289
108	TraesCS1A02G119500	20.4282	7.73963e-38	7.10982e-36	Up	1.70882	1.85768	3.58663	17.5012	18.2436	20.3891
109	TraesCS1A02G120100	4.32998	2.48211e-12	5.43375e-11	Up	3.07863	4.44289	4.36505	8.43129	6.60833	11.4207	HSP70-14
110	TraesCS1A02G120800	5.42464	1.28243e-05	0.000107638	Up	0.18473	1.03677	1.02827	1.62498	1.39071	2.35843	SG1
111	TraesCS1A02G122800	21.1844	7.61798e-28	4.66721e-26	Up	0.793707	0.557991	0.376245	8.17722	6.36675	6.0689	HXK7
112	TraesCS1A02G124100	39.5508	0.000523333	0.00296182	Up	0	0	0.532722	1.99365	2.44444	1.03216	PRA1F3
113	TraesCS1A02G125500	2.39959	0.00861873	0.0327868	Up	4.13366	3.68499	3.24711	3.6752	1.73839	3.30136	ZIP7
114	TraesCS1A02G126200	Inf	0.0138438	0.0486639	Up	0	0	0	0.610405	0	0.797758	ATL9
115	TraesCS1A02G131200	2.3167	0.000674658	0.00369493	Up	5.11475	3.9776	4.84941	5.28731	3.17443	5.60815	toa1
116	TraesCS1A02G131900	3.32135	2.16264e-06	2.10961e-05	Up	6.12906	5.11062	6.41987	9.03776	7.52186	8.83275
117	TraesCS1A02G138600	2.28673	0.000234364	0.0014579	Up	3.25839	3.63875	4.59159	5.2053	4.20399	3.81154	RAP74
118	TraesCS1A02G140700	2.57144	0.0089135	0.0337097	Up	2.60188	2.14914	1.21265	1.53271	3.32937	4.34628	RABF1
119	TraesCS1A02G141700	3.27239	0.000692521	0.00377609	Up	3.14981	3.69568	3.53676	4.44827	7.47049	5.94666
120	TraesCS1A02G141900	3.07565	0.00517336	0.0213791	Up	3.37756	1.46516	1.26091	2.68605	1.89972	3.14387	AIRP2
121	TraesCS1A02G143100	3.02275	6.51792e-05	0.000468584	Up	2.08652	1.56879	1.37914	4.44386	2.19566	4.69907	RABC2A
122	TraesCS1A02G145800	9.9831	2.73547e-26	1.56206e-24	Up	7.77408	4.25431	4.5882	28.6146	27.6701	29.3405
123	TraesCS1A02G146600	2.02707	0.00765874	0.0297561	Up	5.69904	3.09622	4.19378	4.51595	4.47035	3.95625	FHY
124	TraesCS1A02G149700	13.5737	0.00333306	0.0146804	Up	0.0671036	0.189173	0.128112	0.705927	0.233506	1.39241	At1g35710
125	TraesCS1A02G150500	12.0015	2.91825e-07	3.3159e-06	Up	0	0.7551	0.0730627	3.0403	3.7888	2.85089
126	TraesCS1A02G151000	3.28762	0.000959202	0.00503192	Up	2.0539	1.36961	2.40493	2.10335	3.65863	4.63399	CYN
127	TraesCS1A02G151600	16.2512	2.29399e-06	2.22497e-05	Up	0.513862	0.586902	0.0528712	1.84043	2.58862	1.22915	At4g17486
128	TraesCS1A02G152900	3.47594	2.43549e-05	0.000192902	Up	0.574956	1.04854	0.768783	1.81638	0.866578	1.8647	At1g74260
129	TraesCS1A02G153800	5.55358	0.0131231	0.0465678	Up	0	0.741088	0.649986	1.4176	0.64609	0.583167
130	TraesCS1A02G154600	2.72286	0.00484436	0.020201	Up	0.373614	1.17901	0.349326	1.52888	0.930077	1.19293	PCMP-H8
131	TraesCS1A02G155600	3.37185	0.00623352	0.0250315	Up	2.08124	2.49565	2.09827	2.97019	2.867	3.98849
132	TraesCS1A02G157900	2.78231	0.00152356	0.00752833	Up	1.58728	2.93279	2.76589	2.24081	2.37902	4.54043
133	TraesCS1A02G158600	2.97228	7.14785e-05	0.000509606	Up	8.84561	4.0417	5.56692	8.435	5.58029	7.02527
134	TraesCS1A02G159200	42.7097	4.84263e-16	1.47477e-14	Up	0	0.645411	0.0917259	4.29418	1.03495	4.01232
135	TraesCS1A02G161400	6.34377	9.92739e-05	0.000679515	Up	2.41676	0	0.198683	1.21648	1.78453	1.88724	CYP86B1
136	TraesCS1A02G161900	2.16164	0.00188227	0.00902738	Up	13.3421	11.4239	16.2693	14.7816	9.84492	14.9043	YLS8
137	TraesCS1A02G162400	2.45313	0.00391143	0.016836	Up	3.15069	2.87937	3.78784	4.36382	2.50144	3.36846	RING1
138	TraesCS1A02G164400	2.06367	0.0108733	0.0397762	Up	5.16831	3.83553	6.23151	3.83022	4.26974	4.27049
139	TraesCS1A02G164600	21.8593	5.4295e-33	4.16128e-31	Up	2.0847	3.69607	2.57929	22.884	23.7494	20.1061
140	TraesCS1A02G165400	351.117	9.29012e-101	4.22241e-98	Up	0.41894	11.8683	5.39952	615.805	444.175	741.439	TIP3-1
141	TraesCS1A02G166000	26.7647	9.90707e-07	1.02963e-05	Up	0.737006	0.160591	0	0.858805	0.107384	2.43942	RPS27AA
142	TraesCS1A02G166600	5514.08	5.48202e-54	7.80613e-52	Up	1.22159	0.284219	0.215175	1230.29	712.865	1593.97
143	TraesCS1A02G167100	11.8414	2.82676e-05	0.000220563	Up	0	2.66329	0.327827	7.17251	1.29449	6.32842	NHL6
144	TraesCS1A02G169300	3.1746	7.37704e-07	7.85022e-06	Up	11.7309	3.6497	5.41821	8.25835	7.4206	10.1254	AIRP2
145	TraesCS1A02G170000	2.31837	0.00031463	0.00189085	Up	13.0806	24.4411	16.7642	15.4498	11.0612	18.488	CBSX5
146	TraesCS1A02G170500	2.72395	4.62979e-05	0.000344371	Up	2.14979	1.73653	1.94637	3.24777	2.00446	3.39327	STA1
147	TraesCS1A02G170800	28.3634	1.30029e-15	3.81426e-14	Up	0.920537	0.826974	1.05664	12.5555	7.67444	17.2364	GCR2
148	TraesCS1A02G171200	5.84322	1.80195e-08	2.47266e-07	Up	0.881989	0.742952	1.64921	2.79456	2.8171	5.33383	LPAT1
149	TraesCS1A02G172600	34.3184	5.69286e-16	1.72033e-14	Up	0	2.53218	4.22011	22.9129	24.0349	15.6748
150	TraesCS1A02G174400	Inf	0.0036702	0.015947	Up	0	0	0	0.208873	0.0407621	1.28963	BRO1
151	TraesCS1A02G174500	2.49537	0.0122276	0.0439169	Up	4.16892	1.65484	1.773	3.44	2.34819	6.08229	TET10
152	TraesCS1A02G175500	87.7701	5.70014e-30	3.87149e-28	Up	3.90784	2.66545	1.64551	71.0391	42.0983	86.1684
153	TraesCS1A02G176200	2.50486	0.00210887	0.00993975	Up	2.80881	3.0664	4.91025	4.46807	2.33161	3.80949	GIL1
154	TraesCS1A02G178700	13.2265	1.16582e-15	3.43269e-14	Up	8.05799	0	0.619791	9.6601	8.65981	21.2352	SAUR32
155	TraesCS1A02G181000	2.4448	0.000742276	0.00401379	Up	60.4508	28.1309	33.7245	23.6704	29.0885	21.8292	MGL
156	TraesCS1A02G181500	2.53685	1.47388e-05	0.000122004	Up	19.1995	16.5237	17.3514	20.8838	15.5052	23.9412	CYB5
157	TraesCS1A02G181900	4.54385	3.79868e-12	8.14933e-11	Up	3.74705	2.45985	2.51135	7.07446	5.52409	8.08879	BLUS1
158	TraesCS1A02G182500	2.48443	0.00593294	0.0240016	Up	4.27225	13.6768	7.93196	6.05458	7.13431	7.28855	TIM23-1
159	TraesCS1A02G182600	7.69366	0.000111584	0.000755898	Up	1.63556	0.505387	1.24831	2.44312	1.81776	3.18942
160	TraesCS1A02G182700	2.73643	7.64993e-05	0.000540962	Up	6.19968	4.42149	3.69691	4.74169	6.0714	6.28461	PUX10
161	TraesCS1A02G183800	7.18954	7.33494e-22	3.3572e-20	Up	2.37522	2.83287	3.28535	10.6764	8.22062	13.4251	XDH
162	TraesCS1A02G184300	2.7146	0.000154084	0.00100917	Up	5.02751	12.5478	11.6345	9.19664	9.48555	8.0904	At4g17486
163	TraesCS1A02G186700	5.40559	0.00317933	0.0140978	Up	0	1.93902	1.81094	1.25239	2.308	2.0659	GSTU6
164	TraesCS1A02G187000	16.4377	7.70579e-09	1.11062e-07	Up	1.04053	0.720229	0.488655	4.77718	6.4601	4.18216	GSTU17
165	TraesCS1A02G188700	4.60546	3.33783e-12	7.21014e-11	Up	11.5184	8.74547	11.6052	24.043	17.472	26.0157	PP2A13
166	TraesCS1A02G189000	3.60048	4.03385e-06	3.7421e-05	Up	1.0416	2.23368	0.792449	3.66847	2.39267	3.24087	ASK8
167	TraesCS1A02G190800	3.26966	2.1859e-07	2.53573e-06	Up	5.24202	4.35703	3.78052	8.6084	5.46139	9.09902	CHY1
168	TraesCS1A02G191300	3.18009	0.000174685	0.0011272	Up	1.88614	2.88517	1.79012	2.95629	3.23168	2.86889	ADK2
169	TraesCS1A02G192900	Inf	0.00280739	0.0126684	Up	0	0	0	0.104423	0.0501944	0.0775634	UBP21
170	TraesCS1A02G193000	10.6546	3.23527e-28	2.01367e-26	Up	6.58308	5.61339	6.86664	29.6754	29.4358	28.8153	AGD8
171	TraesCS1A02G194200	23.8193	2.9041e-19	1.11452e-17	Up	2.92994	3.24862	2.78235	23.9855	25.3914	17.9276
172	TraesCS1A02G195900	2.33294	0.0098192	0.0365236	Up	4.28445	3.49672	3.32369	4.35638	1.91264	3.76025	XTH28
173	TraesCS1A02G196600	2.09261	0.00510025	0.0211294	Up	3.64666	4.62916	5.43561	3.97531	4.66281	4.12799	CCT2
174	TraesCS1A02G197200	3.36333	2.4871e-07	2.85883e-06	Up	2.82246	2.32036	3.44133	5.79593	3.49158	7.79893	At5g17010
175	TraesCS1A02G198500	2.58779	0.00373266	0.0161827	Up	4.75731	4.28702	6.31045	4.95279	2.7152	7.21798
176	TraesCS1A02G198900	3.97078	0.000983569	0.00514869	Up	0.521775	3.80627	4.49903	3.55569	1.61384	4.26675	PATL6
177	TraesCS1A02G199700	Inf	1.62067e-05	0.000132972	Up	0	0	0	0.560384	0.191917	0.255108
178	TraesCS1A02G200800	2.68888	2.33984e-05	0.000185967	Up	8.49665	6.03215	7.01779	11.8464	6.99966	12.0941	TOM3
179	TraesCS1A02G201700	2.61911	0.0036821	0.0159907	Up	6.91005	4.52839	5.40603	4.71931	4.67607	5.88271	ATL8
180	TraesCS1A02G202900	Inf	5.81065e-208	2.67204e-204	Up	0	0	0	1131.79	828.514	1219.88
181	TraesCS1A02G203200	8.92269	3.02933e-14	7.93626e-13	Up	5.22292	9.35215	8.25582	21.2925	13.2618	18.9434	EXLA2
182	TraesCS1A02G204200	5.30922	4.11275e-05	0.000309178	Up	4.591	2.83631	4.22211	10.7156	5.82737	16.1956	iqw1
183	TraesCS1A02G205400	2.66604	0.000607486	0.00336954	Up	2.33393	4.47598	3.62881	4.13225	2.92571	5.05385	MRS2-G
184	TraesCS1A02G206800	4.52164	0.000793539	0.00425333	Up	0.620609	2.62271	3.90643	3.55024	3.87278	4.54769	SMR1
185	TraesCS1A02G207600	71.1034	4.61998e-26	2.60959e-24	Up	4.13924	0.622747	3.24701	50.5306	30.7212	63.2412
186	TraesCS1A02G208000	3.51173	1.96276e-07	2.30009e-06	Up	1.64437	2.29459	2.01927	3.76568	2.48004	3.72322	TOC132
187	TraesCS1A02G209500	91.2806	1.6718e-06	1.66764e-05	Up	0	0	0	0.770585	1.04279	0.063455	HIT4
188	TraesCS1A02G210600	3.51669	0.000330679	0.001975	Up	1.57515	0.948818	0.838456	3.36611	2.80892	2.23137	At1g63370
189	TraesCS1A02G210800	5.16812	3.62459e-10	6.24261e-09	Up	0.968619	1.54335	1.80256	4.4538	2.80438	4.29678	ORP2A
190	TraesCS1A02G211500	6.33263	0.000237559	0.00147361	Up	0.285834	0.417006	0.890215	1.6368	0.788534	1.58612	PGSIP8
191	TraesCS1A02G212000	3.55011	0.00744621	0.0290415	Up	0.654172	2.92287	1.49932	1.92947	2.36536	1.28426	EXPB6
192	TraesCS1A02G212400	6.70206	1.77576e-05	0.000144695	Up	21.3547	26.8382	28.4793	55.9479	31.6081	85.0214	EXPB3
193	TraesCS1A02G213400	2.62712	4.10963e-05	0.00030898	Up	3.94655	3.25067	2.6097	3.98043	4.06787	4.56708	At1g26850
194	TraesCS1A02G213900	3.23286	0.00237539	0.0109997	Up	0.819414	0.670125	0.545574	0.893666	0.707579	1.17886	DRP1E
195	TraesCS1A02G214800	Inf	0.000340046	0.00202461	Up	0	0	0	4.14988	1.4523	0.602152
196	TraesCS1A02G215400	8.59816	9.13289e-08	1.12808e-06	Up	1.42329	1.81898	1.74841	8.8404	4.38575	11.4115	VPS13
197	TraesCS1A02G215500	3.20545	4.28984e-07	4.73603e-06	Up	7.95196	17.6419	17.0255	14.1064	14.4663	11.9974	BAM3
198	TraesCS1A02G215900	49.6035	5.78046e-33	4.42593e-31	Up	0.218853	0.425693	0.493513	6.2173	4.7675	8.62937	SAPK3
199	TraesCS1A02G217300	3.51162	3.20575e-09	4.86903e-08	Up	36.9623	20.5496	22.5419	31.488	24.4269	39.3344	MSRA4
200	TraesCS1A02G217900	2.87498	9.12796e-07	9.55771e-06	Up	6.31321	7.44584	5.60478	8.10127	8.02274	7.95666	FBX5
201	TraesCS1A02G218700	4.31432	2.43858e-11	4.79104e-10	Up	7.53762	11.9798	10.8315	16.7702	12.9139	19.4272	SHM4
202	TraesCS1A02G219400	2.25149	0.00247833	0.0114054	Up	6.78687	6.02491	4.19789	4.95498	6.37736	5.79575	MYBS3
203	TraesCS1A02G219700	Inf	1.53712e-05	0.000126676	Up	0	0	0	5.05189	10.6185	1.60429
204	TraesCS1A02G221700	9.73825	1.42275e-06	1.43737e-05	Up	0.727036	1.3578	0.938813	3.62358	3.00075	2.74902
205	TraesCS1A02G222200	2.56621	0.00221553	0.010365	Up	1.34665	1.2535	1.28912	1.74989	1.8335	1.5547	ENGASE1
206	TraesCS1A02G222500	10.2671	0.00167574	0.00816816	Up	1.55459	0	0.462518	1.06109	1.56095	1.96541	G1L9
207	TraesCS1A02G223300	9.90625	2.26962e-20	9.38274e-19	Up	0.92197	1.60052	1.37009	6.96713	5.79808	8.71838	VTE1
208	TraesCS1A02G223600	139.117	1.52679e-05	0.00012589	Up	0	0	0.050981	0.678454	0.262122	1.36036	MYB73
209	TraesCS1A02G224200	Inf	7.01903e-13	1.62919e-11	Up	0	0	0	91.5477	27.3137	141.19	B19.1A
210	TraesCS1A02G224500	Inf	1.11307e-11	2.26896e-10	Up	0	0	0	52.5054	12.0321	56.8253	B19.1A
211	TraesCS1A02G224600	15850.4	4.33952e-15	1.21898e-13	Up	0	0	0	351.409	111.483	497.21	EMH2
212	TraesCS1A02G224800	2.06476	0.00193415	0.00923543	Up	2.8644	6.08311	6.65225	6.57977	5.07389	6.54012	NUP50B
213	TraesCS1A02G225000	7.71395	3.50285e-05	0.000268019	Up	3.68352	5.34875	5.49558	19.1719	24.2177	12.3121	AMPD
214	TraesCS1A02G225200	2.00167	0.00455305	0.0191538	Up	3.94342	3.90001	4.46484	4.81158	2.50544	4.56127	ESK1
215	TraesCS1A02G225700	8.76463	2.75262e-10	4.79897e-09	Up	2.2015	0.0668343	1.26525	3.37932	4.94774	4.73065
216	TraesCS1A02G227000	4.25941	1.04901e-09	1.6961e-08	Up	5.72383	3.47551	7.31667	10.1445	10.2268	13.6868	LPEAT1
217	TraesCS1A02G228100	6.75313	1.0378e-06	1.07472e-05	Up	0	1.96028	1.00473	2.40632	1.60836	2.22637	Os05g0358500
218	TraesCS1A02G228200	2.99021	0.00110669	0.00570758	Up	4.42666	10.9221	10.1939	7.44366	8.50136	6.02356	Os05g0358500
219	TraesCS1A02G228500	23.9543	8.89624e-17	2.85143e-15	Up	0.560275	0	1.44772	5.55388	5.121	6.38344	ATL2
220	TraesCS1A02G229300	Inf	3.80037e-39	3.61869e-37	Up	0	0	0	8.69408	8.09584	15.0898	BGLU22
221	TraesCS1A02G229900	6.0028	7.40034e-09	1.06955e-07	Up	0.92952	0.987363	0.510021	2.93016	2.9394	3.20376	SR30
222	TraesCS1A02G230000	2.19428	0.00194648	0.00928352	Up	3.38483	4.25608	2.57214	4.50145	3.03634	4.2554	ATJ49
223	TraesCS1A02G230500	108.133	9.51044e-27	5.53184e-25	Up	0.514877	0	0	4.84497	3.13097	3.60066	CSE
224	TraesCS1A02G231000	2.61572	0.000102663	0.000700262	Up	15.3254	14.7448	27.5327	23.2121	24.3458	27.3428
225	TraesCS1A02G231200	5.39485	0.000613512	0.00339862	Up	2.26747	6.75768	4.93602	7.30738	9.6334	4.67046	ERF071
226	TraesCS1A02G231700	67.6486	0.00531461	0.0218829	Up	0	0	0	0.127104	0.25322	0.83723	ATL3
227	TraesCS1A02G232200	333.03	1.66569e-38	1.55203e-36	Up	3.29121	0.178559	2.77691	177.558	115.309	235.937	NHL1
228	TraesCS1A02G233200	2.36715	0.00021547	0.00135427	Up	11.1261	9.64658	11.3969	11.9951	11.3059	12.5401	SEC11
229	TraesCS1A02G234600	14.4023	1.45442e-11	2.92511e-10	Up	5.96619	0.840251	1.18914	13.2771	15.8025	10.1758
230	TraesCS1A02G235000	37.9751	4.0367e-14	1.04528e-12	Up	1.0227	0.628598	0.0993625	7.96498	4.47738	11.1729	ERF1-3
231	TraesCS1A02G235100	59.173	6.01434e-44	6.60352e-42	Up	0.15628	0.133677	0.227696	4.18174	3.34269	5.04255	DGK1
232	TraesCS1A02G235200	80.3243	1.49177e-21	6.69454e-20	Up	0.0471592	0.0758445	0.0636424	3.36128	1.71065	2.06597	THRRS
233	TraesCS1A02G235900	10.8502	4.17192e-21	1.82916e-19	Up	2.13059	2.84306	2.27042	12.5169	8.40623	15.3561
234	TraesCS1A02G236300	2.81753	0.000746264	0.00403257	Up	0	10.8642	41.2076	27.3956	14.1342	0
235	TraesCS1A02G236400	20.8908	1.401e-13	3.46542e-12	Up	0.224156	0.763305	0.839387	5.66792	3.02083	7.43662
236	TraesCS1A02G238700	7.31078	8.20026e-20	3.27236e-18	Up	8.83548	6.1327	8.30266	24.2899	27.0698	27.0847	ncd-2
237	TraesCS1A02G238800	5.25179	5.63257e-12	1.18718e-10	Up	5.64899	20.9641	15.7138	17.8348	17.7775	17.403	CML15
238	TraesCS1A02G239000	2.39112	0.00129238	0.00652873	Up	3.30475	3.88603	3.72515	4.02862	3.84968	4.1082
239	TraesCS1A02G239800	2.97561	1.39287e-06	1.41101e-05	Up	15.2441	17.988	17.5489	18.9922	18.0625	27.1671	FIS1A
240	TraesCS1A02G241100	352.767	0.000344197	0.00204621	Up	0.293423	0	0	7.62204	18.3031	2.78905
241	TraesCS1A02G241600	4.81633	3.3956e-06	3.18784e-05	Up	0.65207	0.430815	0.379674	0.90197	0.954714	0.968118	SUVH4
242	TraesCS1A02G242400	790.659	6.932e-148	7.96925e-145	Up	0.244808	1.75183	0.437546	220.472	170.753	252.747
243	TraesCS1A02G243100	2.94997	0.000172631	0.00111523	Up	2.25101	2.32581	1.91482	3.61855	2.80598	2.7953	CCR4-4
244	TraesCS1A02G244800	Inf	5.96704e-40	5.86022e-38	Up	0	0	0	69.9652	39.7236	90.6431	DREB2C
245	TraesCS1A02G247900	2.12638	0.00291992	0.0130908	Up	3.84625	2.24829	3.47374	3.23849	2.56594	3.71984	CBSDUF1
246	TraesCS1A02G248000	32.7903	0.000274541	0.00167373	Up	0	1.37278	0	0.733107	6.65974	1.26066
247	TraesCS1A02G248100	2.19839	0.0105274	0.0387401	Up	3.76924	2.4501	4.44115	2.74888	2.25014	3.49829
248	TraesCS1A02G248200	4.87644	3.35833e-07	3.77317e-06	Up	2.93187	4.82608	2.12146	4.84041	6.61895	6.31425	RBL14
249	TraesCS1A02G248700	Inf	1.26143e-11	2.55539e-10	Up	0	0	0	2.18231	3.28068	2.61226	Os07g0442900
250	TraesCS1A02G249000	4.60643	0.0115798	0.0419195	Up	0.0661936	0.504607	0.470569	0.685478	0.546727	0.811766	UGT71K1
251	TraesCS1A02G249600	2.13591	0.00103261	0.00537447	Up	12.8635	7.7277	8.40607	10.0797	7.31841	16.7984
252	TraesCS1A02G250100	7.71479	7.60085e-08	9.49803e-07	Up	4.19278	1.69251	1.82626	11.8106	5.80888	14.2942
253	TraesCS1A02G251900	25.3811	4.67855e-18	1.6475e-16	Up	0	1.29011	0.197564	7.0001	4.57612	9.89932	BG
254	TraesCS1A02G253000	2.17113	0.00207984	0.00982188	Up	8.67487	10.5782	11.0619	9.23844	9.53693	9.90767	MBD1
255	TraesCS1A02G253100	Inf	1.36728e-13	3.38787e-12	Up	0	0	0	1.49574	1.224	0.562993	MBD4
256	TraesCS1A02G254100	3.21303	0.00198499	0.00943665	Up	0.92411	0.94704	1.89407	1.98159	1.09491	2.69768	CYP734A1
257	TraesCS1A02G254200	2.58771	6.75774e-06	6.01008e-05	Up	3.71486	4.30088	3.14416	5.47703	4.93307	5.7158	ATG18H
258	TraesCS1A02G255000	2.68068	0.000163988	0.00106643	Up	1.91851	2.0135	1.81691	3.47997	1.73165	3.2791
259	TraesCS1A02G255400	3.50783	1.38541e-07	1.66597e-06	Up	2.36491	4.12495	5.00529	5.03939	5.25109	6.08407
260	TraesCS1A02G256300	2.07931	0.000277115	0.00168732	Up	11.696	10.38	11.3539	12.7206	10.7316	12.9803
261	TraesCS1A02G257700	Inf	2.54008e-05	0.000200415	Up	0	0	0	0.733987	0.291012	0.646233
262	TraesCS1A02G258100	6.00233	3.64531e-13	8.70675e-12	Up	3.36935	2.44815	2.56317	6.4992	6.53581	7.9348	BZIP39
263	TraesCS1A02G258200	2.2408	7.87952e-05	0.000554688	Up	21.2706	24.0143	21.5177	23.2764	26.3758	25.2307
264	TraesCS1A02G259100	2.57277	6.53188e-05	0.000469458	Up	11.8585	12.2783	13.9172	11.2651	10.3688	17.0384
265	TraesCS1A02G259200	2.98755	1.50847e-06	1.51809e-05	Up	6.88017	5.32515	4.65495	7.17302	5.75263	7.60546	MED26B
266	TraesCS1A02G260900	2.44197	6.29085e-06	5.62879e-05	Up	13.1756	10.1678	14.0306	23.2277	16.6297	25.9305	GDI1
267	TraesCS1A02G261400	2.95761	3.26928e-05	0.000251452	Up	3.51059	2.55808	3.21466	4.5875	3.49151	4.15493	MLO1
268	TraesCS1A02G263700	4.13055	1.59876e-09	2.52746e-08	Up	16.345	11.1295	13.0252	18.4257	13.4778	17.7091	NAC048
269	TraesCS1A02G264900	5.55456	7.75231e-09	1.11671e-07	Up	1.0275	2.05427	0.929307	5.81504	3.81799	4.89122	SKP2A
270	TraesCS1A02G265200	3.13362	0.00541677	0.0222415	Up	1.54594	1.52298	3.60122	2.45136	1.39929	3.37014	SWEET1A
271	TraesCS1A02G265600	215.121	8.31249e-107	4.30302e-104	Up	1.18824	5.41955	4.50905	323.132	303.086	332.222
272	TraesCS1A02G265700	70.5749	3.13018e-37	2.803e-35	Up	0	2.45146	1.03735	34.7353	26.6404	32.2755
273	TraesCS1A02G265800	93.1899	4.80618e-73	1.12156e-70	Up	0	9.19621	4.79333	151.332	134.195	165.425
274	TraesCS1A02G265900	6749.91	1.79218e-153	2.45796e-150	Up	0	0.48593	0	379.505	324.838	448.175
275	TraesCS1A02G266700	5.83904	8.14602e-08	1.01307e-06	Up	1.87008	2.6082	4.17906	4.99201	5.06901	5.32033
276	TraesCS1A02G267800	2.03683	0.00170997	0.00831688	Up	19.912	29.8629	34.8178	18.8361	15.9098	23.9136
277	TraesCS1A02G268300	Inf	0.00853537	0.0325505	Up	0	0	0	2.44138	0.156026	1.27965
278	TraesCS1A02G270700	3.24349	7.36274e-08	9.22556e-07	Up	35.2164	29.3804	29.0237	34.8331	32.3968	29.6456	SBT3.17
279	TraesCS1A02G271800	16.5588	2.89063e-08	3.85492e-07	Up	0	0	0	5.12612	1.94772	5.46661
280	TraesCS1A02G273900	12.0136	1.86217e-29	1.23369e-27	Up	2.41666	7.80146	5.95742	26.0692	20.1438	31.9129
281	TraesCS1A02G274100	13.324	0.000246981	0.00152534	Up	0	0	1.14299	1.27868	0.729184	1.6791
282	TraesCS1A02G274200	8.34551	0.00327963	0.0144712	Up	0	0.122101	0.293698	0.911549	0.557517	0.754804
283	TraesCS1A02G274400	5.69509	3.52188e-18	1.24863e-16	Up	14.5997	18.1151	17.2353	42.7339	35.0332	53.9558	ACT7
284	TraesCS1A02G275200	2.21392	0.000448284	0.00258384	Up	13.686	15.1611	12.7853	15.2921	10.7272	12.2167
285	TraesCS1A02G275300	5.74514	1.40586e-09	2.23695e-08	Up	2.06388	2.67891	1.49225	6.39645	3.30639	7.24133	HDA8
286	TraesCS1A02G275800	202.529	1.31876e-16	4.17891e-15	Up	2.66771	0	0.091522	60.964	85.9802	47.0106	DIVARICATA
287	TraesCS1A02G276100	2.22845	0.000814563	0.00435587	Up	3.20879	3.82608	3.19973	4.24	2.96984	3.42998	SEC24
288	TraesCS1A02G280600	2.29549	0.00190265	0.00911338	Up	3.12608	4.07792	4.25168	4.0914	2.97603	5.40412
289	TraesCS1A02G280700	3.78083	0.000621299	0.00343591	Up	33.291	56.446	74.2446	71.715	95.6247	54.2652	PHOS34
290	TraesCS1A02G281400	3.56658	6.36853e-09	9.29017e-08	Up	1.65762	2.72766	2.7382	5.73065	4.62003	6.61978	P5CS1
291	TraesCS1A02G283000	5.55185	7.88957e-09	1.13564e-07	Up	2.65643	1.36542	2.66768	7.02117	3.83369	8.25969
292	TraesCS1A02G283600	20.3927	1.87723e-09	2.94244e-08	Up	0.147659	1.05643	0.535421	4.08026	1.08025	4.49586	NAKR2
293	TraesCS1A02G284100	3.73514	0.000236943	0.00147078	Up	0.507012	1.14204	0.889684	1.36232	0.908346	1.51921
294	TraesCS1A02G284900	999.222	1.12317e-07	1.36744e-06	Up	2.76415	1.61787	2.12078	660.133	1184.75	267.54
295	TraesCS1A02G285000	10.0021	4.04156e-30	2.76421e-28	Up	11.4733	19.4772	21.3514	53.2902	41.5774	64.3433	MED37C
296	TraesCS1A02G285200	2.21483	0.000159036	0.00103761	Up	30.8818	30.2112	39.7829	32.1865	34.6644	31.0446	UBC7
297	TraesCS1A02G288500	11.3205	2.14936e-26	1.23096e-24	Up	3.14941	6.29649	4.54515	22.195	16.5726	20.3101	NFYB3
298	TraesCS1A02G290400	Inf	9.99143e-07	1.03798e-05	Up	0	0	0	2.19585	2.79558	2.00943	UCC1
299	TraesCS1A02G291100	Inf	0.00278117	0.0125683	Up	0	0	0	0.0448047	0.0868079	0.150672	naat-A
300	TraesCS1A02G291200	13.8512	6.52827e-25	3.52694e-23	Up	0.27035	1.38193	2.30013	9.84259	9.53666	9.95193	naat-B
301	TraesCS1A02G294400	Inf	0.0100622	0.0372801	Up	0	0	0	0.12071	0.321069	0
302	TraesCS1A02G295600	206.853	1.0411e-29	6.98008e-28	Up	0	0.245174	0.0262247	7.37111	3.98813	8.55176
303	TraesCS1A02G295800	897.073	2.56135e-86	8.30844e-84	Up	0	1.10919	0.69085	192.313	127.589	220.069
304	TraesCS1A02G297400	Inf	0.00721205	0.0282863	Up	0	0	0	0.552132	0	0.946241	ZIP9
305	TraesCS1A02G297500	21.9947	2.04756e-30	1.41528e-28	Up	0.965874	0.523714	0.496607	7.18957	5.75653	9.48169	ZIP5
306	TraesCS1A02G298200	Inf	3.18738e-99	1.3843e-96	Up	0	0	0	51.2211	32.6406	56.9322
307	TraesCS1A02G298900	2.73134	3.53341e-05	0.000270041	Up	5.02967	3.22784	2.6758	5.31975	4.28311	4.56245	TOL6
308	TraesCS1A02G300000	4.65822	3.60685e-05	0.000275062	Up	4.49469	4.73716	4.10803	4.03268	6.83927	5.23246	PUB16
309	TraesCS1A02G300300	53.0507	9.41736e-21	4.02296e-19	Up	10.3017	0	0	45.7965	29.97	57.4733	WAX9A
310	TraesCS1A02G302600	2.88795	4.07678e-05	0.000307005	Up	1.29613	1.47543	1.40996	2.44317	1.92038	2.45546	At1g06840
311	TraesCS1A02G302800	2.81045	4.52709e-05	0.000337374	Up	4.42067	4.82366	4.42721	6.08834	3.48217	5.77517	SPIN1
312	TraesCS1A02G303100	29.6907	4.50131e-31	3.23092e-29	Up	1.13865	1.19945	0.395289	8.55215	5.67743	10.033	CYP714D1
313	TraesCS1A02G304400	2.98171	4.52939e-05	0.000337513	Up	2.60108	4.53744	3.43841	5.06508	6.34447	4.98118	VIP2
314	TraesCS1A02G305400	6.5127	6.74454e-08	8.50411e-07	Up	0.804448	1.15971	3.48222	9.61241	11.2399	11.9874	At5g19025
315	TraesCS1A02G306000	8.40698	1.29228e-17	4.41925e-16	Up	23.3327	5.64006	12.7231	36.6874	30.3943	37.5739	LTPG2
316	TraesCS1A02G308100	2.82523	1.43057e-05	0.000118809	Up	4.94747	4.95337	4.86034	5.67104	5.14172	6.04085	GAMYB
317	TraesCS1A02G308300	9.08547	2.41684e-05	0.000191562	Up	0.150841	0.149449	0.0784554	0.529066	0.395875	0.873036	SUVH1
318	TraesCS1A02G308900	9.68158	2.23304e-22	1.0612e-20	Up	4.04597	3.70569	3.90888	19.5359	19.5577	17.5735	KINB1
319	TraesCS1A02G309600	4.61348	2.14835e-05	0.000171989	Up	13.5726	2.93057	2.08983	8.22332	5.65577	10.8082
320	TraesCS1A02G310600	7.50165	0.000326381	0.00195247	Up	1.06237	0.0301539	0	1.00057	0.873653	0.645253	ALDH2C4
321	TraesCS1A02G312500	6.17229	0.0136925	0.0482299	Up	0	0	0	1.75543	0	3.49382
322	TraesCS1A02G312800	16.5634	2.99496e-17	9.93342e-16	Up	1.37811	2.27844	2.64261	8.95213	5.44858	10.7109
323	TraesCS1A02G314300	3.4537	1.85041e-06	1.82762e-05	Up	22.9711	15.1386	18.9907	18.6512	11.9696	23.401	ERF4
324	TraesCS1A02G314400	3.3894	6.84681e-06	6.08653e-05	Up	1.21387	0.928211	1.30557	2.28205	1.19502	2.04986	bdp1
325	TraesCS1A02G315600	2.34923	0.000951068	0.00499461	Up	2.47889	2.13744	2.04821	2.64045	2.40923	2.85055	DEG15
326	TraesCS1A02G316900	2.46795	3.51158e-06	3.29079e-05	Up	142.198	103.552	112.615	101.714	93.9606	109.821	GOS2
327	TraesCS1A02G317200	10.6615	8.6448e-33	6.574e-31	Up	23.9541	23.7221	24.5214	111.4	94.0193	127.302
328	TraesCS1A02G317300	23.9407	1.42224e-05	0.000118155	Up	0	0	0.122272	0.350769	0.264088	0.406506	PBL7
329	TraesCS1A02G319100	4.04843	1.82845e-06	1.80798e-05	Up	0.769113	1.22669	1.24532	4.15591	2.28269	2.8704
330	TraesCS1A02G320000	Inf	3.46607e-43	3.67155e-41	Up	0	0	0	5.1133	3.21271	5.81934	FLS
331	TraesCS1A02G324000	7.83459	7.76206e-05	0.000547505	Up	1.60094	0.334307	0.817554	3.92326	1.35466	4.02996	At1g04770
332	TraesCS1A02G325600	2.72411	3.51997e-07	3.94006e-06	Up	90.2805	60.4386	63.5221	85.8818	77.3986	90.5785
333	TraesCS1A02G325800	4.99955	0.00350665	0.0153238	Up	0.506378	0.186682	0.683749	0.570797	0.732046	0.793651
334	TraesCS1A02G326800	Inf	1.0704e-100	4.83693e-98	Up	0	0	0	261.307	170.161	297.773
335	TraesCS1A02G327500	3581.44	7.09847e-116	4.14122e-113	Up	0.342587	0	0	122.346	88.7209	149.634
336	TraesCS1A02G328000	180.253	2.76292e-24	1.44766e-22	Up	0.458585	0.175668	0.283023	26.011	14.1842	36.3545	PARP3
337	TraesCS1A02G329900	Inf	3.31767e-12	7.17056e-11	Up	0	0	0	3.19131	4.20072	2.41378	RISBZ2
338	TraesCS1A02G330900	2.17612	0.00852729	0.0325276	Up	12.5176	17.8947	19.0412	11.8209	7.5429	17.8289	ITPK4
339	TraesCS1A02G333700	2.49061	8.39675e-05	0.000587239	Up	6.90889	7.7569	7.55388	9.48375	9.65865	6.83259	PIP
340	TraesCS1A02G334700	Inf	5.91025e-19	2.21705e-17	Up	0	0	0	5.45959	2.88494	8.98721	CYP71A1
341	TraesCS1A02G337900	250.025	3.37242e-17	1.11428e-15	Up	0	0.0634076	0	1.79398	2.59507	1.77225
342	TraesCS1A02G338200	3.08305	2.05292e-05	0.000165212	Up	0.616202	2.27372	1.64296	2.12715	2.39062	2.13293	TPS7
343	TraesCS1A02G339200	30.0392	0.00017865	0.00114984	Up	0	0	0.629487	1.90437	2.62444	1.21128
344	TraesCS1A02G339700	440.514	4.54176e-25	2.46907e-23	Up	0	0.0672973	0	4.31197	4.28844	2.87437
345	TraesCS1A02G340100	33.9937	2.6494e-17	8.83229e-16	Up	1.68842	0.695205	1.15138	12.6256	7.7686	17.4838	CLPB1
346	TraesCS1A02G341500	2.54332	0.00190235	0.0091125	Up	0.656809	0.601067	0.712114	0.72789	0.887988	0.774385	KIN14K
347	TraesCS1A02G343700	34.92	1.15231e-11	2.34466e-10	Up	0.547103	0.0873609	0.0416801	2.55462	1.55749	4.04272
348	TraesCS1A02G346200	574.198	2.08595e-95	8.19444e-93	Up	0	0.0240038	0.0588807	7.95931	5.61055	8.57629	R1
349	TraesCS1A02G346500	81.519	4.94903e-57	7.6764e-55	Up	0.739264	1.66815	1.79371	36.6137	28.9296	48.0384	Os05g0525900
350	TraesCS1A02G348200	Inf	3.47463e-08	4.57905e-07	Up	0	0	0	0.499724	0.925254	0.421004
351	TraesCS1A02G348500	2.66776	1.62287e-05	0.000133139	Up	4.65232	10.5818	9.07392	9.86062	8.13916	10.7598	At3g47520
352	TraesCS1A02G348600	Inf	0.000800319	0.00428674	Up	0	0	0	0.878202	0.299782	0.341524	WRKY24
353	TraesCS1A02G349000	3.79661	0.00372785	0.0161651	Up	3.63142	0.724841	1.17326	3.38296	1.3437	4.43293	SPAPB2B4.07
354	TraesCS1A02G350600	2.60373	0.000227862	0.00142153	Up	4.10827	4.33351	3.38373	4.07543	4.18827	5.33528	WDR55
355	TraesCS1A02G351000	56.141	0.000105939	0.00072072	Up	0	0.304115	0.440259	3.92472	9.97666	4.1868
356	TraesCS1A02G351300	2.12923	0.012025	0.0433086	Up	14.6741	9.89303	13.875	13.1623	7.76864	10.5353	RALFL33
357	TraesCS1A02G351900	2.33536	0.000371862	0.00219299	Up	6.73825	6.42142	5.59861	5.08477	5.21008	6.00583
358	TraesCS1A02G353000	13.5222	5.5388e-06	5.01095e-05	Up	0	0.903052	2.74563	4.85761	1.35219	1.97986
359	TraesCS1A02G354800	4.09866	0.00755387	0.0293939	Up	0	8.26967	2.82692	10.8405	6.74354	12.2859
360	TraesCS1A02G355200	3.73281	1.64844e-06	1.64602e-05	Up	5.0687	5.14353	4.28497	10.9307	5.65714	9.90675	HXK2
361	TraesCS1A02G356500	3.85904	0.000942241	0.00495458	Up	0	1.01331	5.8177	1.75686	4.98184	4.16066	DRT102
362	TraesCS1A02G357300	5.34724	1.54099e-06	1.54869e-05	Up	0.103017	0.467916	0.512933	0.837178	1.36454	1.11737	IP5P1
363	TraesCS1A02G359100	14.9553	0.00166602	0.00813037	Up	0	0.477602	0.355369	1.58695	0.968283	0.854808	CDKF-2
364	TraesCS1A02G362800	19.3669	2.30778e-18	8.31003e-17	Up	0.574414	0.38386	0.738418	5.07857	2.91473	5.56331	LF
365	TraesCS1A02G363100	2.91989	8.52615e-05	0.000595277	Up	5.34145	6.1967	9.05377	7.50547	7.33313	6.45615	VTI13
366	TraesCS1A02G363200	5.31278	0.000363297	0.00214799	Up	0.252382	2.24299	0.809181	3.00874	2.13083	2.08893	VTI11
367	TraesCS1A02G363800	2.89564	4.41159e-06	4.06502e-05	Up	4.04126	6.28432	3.81797	4.64348	3.84611	5.30147
368	TraesCS1A02G363900	25.9484	5.42935e-05	0.000397713	Up	0	0.165418	0	0.502451	0.207571	0.810886	RPS16-2
369	TraesCS1A02G364000	3336.37	1.6723e-182	3.53329e-179	Up	0.542025	0.441375	1.42448	713.225	552.419	840.339	HVA1
370	TraesCS1A02G364100	Inf	7.49234e-54	1.063e-51	Up	0	0	0	9.96873	8.21718	10.8198
371	TraesCS1A02G364400	1464.33	3.83533e-131	3.18965e-128	Up	0.711985	0	0.315023	153.205	118.142	186.25	HVA1
372	TraesCS1A02G364800	3.99605	0.00216634	0.0101677	Up	1.46037	1.45996	1.74434	3.22212	0.827017	2.4868	At1g80170
373	TraesCS1A02G366900	11.9575	0.00208643	0.00984706	Up	0.339497	0.75558	0.0397799	0.931952	2.25495	1.10792	MAPKKK17
374	TraesCS1A02G367000	9.95003	1.97863e-06	1.94639e-05	Up	0.517596	0.842955	0.734068	2.29164	2.75041	1.76172	MAPKKK17
375	TraesCS1A02G367100	11.4537	0.00327686	0.0144614	Up	0	0.0618756	0.6354	1.33941	0.352259	0.737046	MAPKKK17
376	TraesCS1A02G367200	61.1756	2.07655e-06	2.03248e-05	Up	0	0.0959086	0.045073	1.29134	0.336269	1.25851	MAPKKK17
377	TraesCS1A02G369400	2.64381	0.000116836	0.000788676	Up	1.67121	2.63045	2.46209	2.69621	2.71809	3.39242	At5g26710
378	TraesCS1A02G370600	7.36936	0.00158686	0.00780253	Up	0	0.424423	1.26483	1.59226	0.78822	1.90633	ERF109
379	TraesCS1A02G370700	6.32178	0.00044229	0.00255438	Up	0	0.886908	1.34541	1.50867	1.56607	2.4397	ERF109
380	TraesCS1A02G371100	2.80856	0.000158297	0.00103331	Up	2.3793	3.47002	4.53454	5.15832	5.12225	4.94395	At5g07610
381	TraesCS1A02G372700	1407.14	1.95731e-63	3.60879e-61	Up	0.677738	0.899935	0.720494	275.883	169.98	330.429
382	TraesCS1A02G374700	Inf	0.00428921	0.0182164	Up	0	0	0	0.103131	0.245211	0.442281	LRK10L-1.2
383	TraesCS1A02G375100	Inf	2.66948e-33	2.06825e-31	Up	0	0	0	13.6078	14.8672	9.17649
384	TraesCS1A02G376100	2.77981	1.98929e-06	1.95614e-05	Up	6.62932	7.69857	7.70571	9.36443	9.9537	10.1314	PRP31
385	TraesCS1A02G376500	6.47523	0.00716293	0.0281247	Up	0	0	0.0838116	0.258178	0.144855	0.378489
386	TraesCS1A02G377400	110.541	0.00012498	0.000838291	Up	0	0.0570216	0	0.809982	0.705296	0.748014
387	TraesCS1A02G377600	17.8874	0.0088067	0.033372	Up	0	0	0	0.539822	0	0
388	TraesCS1A02G380900	5.72313	4.63963e-12	9.85873e-11	Up	1.39882	4.11037	2.75032	7.02548	6.98441	7.51776	DTX14
389	TraesCS1A02G381400	15.2843	5.04116e-07	5.50716e-06	Up	0	0	0	1.29802	5.03781	7.56455
390	TraesCS1A02G381500	4.2385	2.79565e-07	3.18632e-06	Up	2.20142	2.34475	2.39071	4.21137	3.62078	6.84746	PSS2
391	TraesCS1A02G382000	33.3455	0.0106137	0.0389964	Up	0	0.0375676	0	0.270052	0.134714	0.126646	At5g02910
392	TraesCS1A02G384000	5.37426	1.18759e-06	1.21837e-05	Up	0.751658	0.796071	1.02236	1.88041	2.56206	2.39617
393	TraesCS1A02G386000	47.0917	1.10192e-28	7.02056e-27	Up	1.5866	1.20314	0	12.2318	14.0679	11.267	PUP4
394	TraesCS1A02G386700	38.8422	5.3337e-09	7.86869e-08	Up	1.18234	0.241643	0.531864	6.65366	9.57203	3.63748
395	TraesCS1A02G387100	7.53797	0.00376912	0.0163052	Up	0	0.162458	0.172696	0.401623	0.251361	0.438586	NMAT3
396	TraesCS1A02G387700	5.06018	1.77514e-14	4.75857e-13	Up	4.64355	3.5192	2.88713	8.65647	5.68651	9.43122	NSL1
397	TraesCS1A02G388700	55.3347	3.32654e-52	4.57034e-50	Up	0.390382	0.759412	0.191023	13.5916	10.073	16.3488
398	TraesCS1A02G389500	2.60315	6.72138e-05	0.000481528	Up	5.297	6.3664	4.64846	6.95281	5.24013	6.09031	NINJA1
399	TraesCS1A02G392200	691.823	7.86113e-69	1.66093e-66	Up	0	0.670537	0	38.8557	33.1374	55.0627	DOGL3
400	TraesCS1A02G392300	2.58829	0.00418918	0.0178624	Up	6.20422	3.60058	2.72666	3.19269	3.15423	5.4698	ASIL2
401	TraesCS1A02G394800	63.695	1.78701e-05	0.000145484	Up	0	0	0	1.89852	0.88362	3.07867
402	TraesCS1A02G394900	67.8751	4.13369e-10	7.05416e-09	Up	0.211832	0	0	1.13817	1.0993	2.31279	CYP71D55
403	TraesCS1A02G395000	Inf	3.24662e-07	3.65554e-06	Up	0	0	0	0.957152	0.524749	1.14133	CYP71D7
404	TraesCS1A02G395100	35.6096	9.64342e-27	5.60085e-25	Up	0.2267	0.341776	0.215037	3.42889	4.04526	3.70068	CYP71D7
405	TraesCS1A02G395200	2.78358	1.70539e-06	1.69898e-05	Up	15.595	20.2229	21.7413	19.2544	19.2331	22.0657	DI19-1
406	TraesCS1A02G395300	2.79435	4.84269e-05	0.000358759	Up	10.0236	8.29575	7.87935	6.53081	5.73069	7.26463	psi1
407	TraesCS1A02G395800	34.899	8.83024e-19	3.26539e-17	Up	1.6764	1.96452	0.90653	13.0229	16.2715	11.8531	DMP6
408	TraesCS1A02G396900	4.88346	1.76678e-09	2.77736e-08	Up	7.2069	12.8323	7.34937	15.2068	9.30396	22.0109	GRXS5
409	TraesCS1A02G398100	Inf	6.58383e-06	5.86877e-05	Up	0	0	0	2.96002	7.26134	0	TTHV
410	TraesCS1A02G398200	Inf	4.82144e-44	5.30867e-42	Up	0	0	0	1811.5	2368.06	1466.7	THI1.3
411	TraesCS1A02G398300	21.1952	5.5808e-09	8.20382e-08	Up	0.55126	0.382931	0.883063	7.08668	10.0751	5.57864	ZFP1
412	TraesCS1A02G399400	Inf	0.000166168	0.00107858	Up	0	0	0	0	0.459846	0.734724	WOX12
413	TraesCS1A02G399600	4.83336	4.28996e-09	6.41239e-08	Up	4.16327	3.59168	4.56863	11.4294	8.99187	10.0933	At1g29970
414	TraesCS1A02G403600	Inf	0.00591844	0.0239517	Up	0	0	0	0	0	0
415	TraesCS1A02G406300	128.786	1.58225e-67	3.27228e-65	Up	2.0669	0.436435	1.07271	51.4045	37.0628	64.0936	ISU1
416	TraesCS1A02G409800	6.71501	5.61567e-12	1.1849e-10	Up	1.47939	1.05287	1.15079	4.52186	4.06738	4.38107	CPRF1
417	TraesCS1A02G409900	7.42549	7.70326e-14	1.95267e-12	Up	2.31785	3.12846	2.1806	6.15325	4.87401	8.67177
418	TraesCS1A02G411200	4.57842	0.000329617	0.00196941	Up	2.9676	1.45444	1.87505	2.02233	2.0464	3.34959	PP2C51
419	TraesCS1A02G412400	5.79483	0.000148892	0.000978534	Up	0.105928	0.38574	1.73751	1.51525	1.65467	1.34149
420	TraesCS1A02G412800	Inf	0.00753079	0.0293129	Up	0	0	0	0.482652	0	1.13407	OsI_21081
421	TraesCS1A02G413800	Inf	3.50469e-13	8.38371e-12	Up	0	0	0	3.94403	6.05621	2.49786	SLR1
422	TraesCS1A02G414000	14.2408	0.000845588	0.00449962	Up	0	1.43917	0.776852	3.52831	3.95072	2.59556
423	TraesCS1A02G415100	Inf	1.38754e-102	6.49527e-100	Up	0	0	0	125.049	69.1433	120.02
424	TraesCS1A02G415400	Inf	0.00855299	0.032597	Up	0	0	0	0.2548	0.140608	0.092892	PIN3B
425	TraesCS1A02G416100	12.286	0.000216044	0.00135733	Up	0	1.4428	1.5042	3.61501	2.84169	2.90278	CML14
426	TraesCS1A02G416200	2.14921	0.00339051	0.0148931	Up	3.95861	7.51941	5.68975	6.28643	4.36149	3.61101	STY13
427	TraesCS1A02G416700	462.686	8.37488e-109	4.48429e-106	Up	0	0	0.629543	175.619	142.743	213.466
428	TraesCS1A02G417800	4.01816	0.00310618	0.0138118	Up	4.78075	0	1.12855	1.99846	2.24938	2.27436	SNL6
429	TraesCS1A02G418900	10.9939	2.47726e-06	2.38556e-05	Up	0.404127	0.331118	0.256439	1.79734	0.979689	1.03633	BBE1
430	TraesCS1A02G421200	40.3222	9.09564e-35	7.41451e-33	Up	0.546526	0	1.99366	14.3023	10.375	14.3393	SCPL50
431	TraesCS1A02G421600	4.9832	6.10971e-06	5.48114e-05	Up	4.22939	3.6268	2.81653	5.47065	3.68978	4.95444	SCPL50
432	TraesCS1A02G421900	Inf	0.00017007	0.00110078	Up	0	0	0	0.141446	0.275737	0	WRKY28
433	TraesCS1A02G422100	3.0821	0.000197725	0.00125617	Up	1.39401	1.10695	1.39481	1.96374	1.60019	2.68692	Os06g0265000
434	TraesCS1A02G424100	50.6142	1.33628e-33	1.04673e-31	Up	0.0357667	0.550163	0.741304	7.34683	6.60179	8.5585	At5g44410
435	TraesCS1A02G424500	Inf	0.00197815	0.00941101	Up	0	0	0	0.161721	0.821153	0.297856	SLAH2
436	TraesCS1A02G425700	2.50649	8.96164e-05	0.000621243	Up	4.18087	3.80695	3.96856	4.69648	5.46924	5.4476	SPBC1711.16
437	TraesCS1A02G426800	504.787	1.02471e-93	3.88866e-91	Up	0	1.34002	0.746448	131.799	95.8029	160.655	TPP8
438	TraesCS1A02G427100	9.74926	7.12501e-21	3.07566e-19	Up	1.50239	1.18887	1.50999	7.60676	5.72681	7.80641	URA7
439	TraesCS1A02G428400	2.18116	0.00636671	0.025477	Up	5.60827	5.69805	5.74904	4.4217	6.80148	5.09706	TRPA1
440	TraesCS1A02G431500	3.1158	0.00394576	0.0169642	Up	1.36865	0.244988	0.709139	1.33138	0.530244	1.56712	LSF1
441	TraesCS1A02G432000	Inf	0.010321	0.0380777	Up	0	0	0	0.156703	0.289171	0	LECRK92
442	TraesCS1A02G434600	Inf	5.11786e-10	8.63377e-09	Up	0	0	0	20.7958	6.66466	43.09
443	TraesCS1A02G435000	6.41358	0.00175914	0.0085226	Up	0.59869	0.140937	0.710009	1.25006	0.896518	1.24784	D14L
444	TraesCS1A02G442300	58.1487	3.80053e-09	5.71798e-08	Up	0	0.260211	0	1.28424	1.43481	1.10101	CYP75B3
445	TraesCS1A02G443900	21.8267	1.33163e-43	1.44184e-41	Up	5.74393	2.59653	3.82785	35.2844	27.9271	38.077	UGE-1
446	TraesCS1A02G444400	9.43524	1.45805e-05	0.00012086	Up	0	1.38956	1.0138	3.50138	3.77736	2.14922
447	TraesCS1B02G000800	7.04065	2.74541e-17	9.13288e-16	Up	15.0036	0.668706	3.32522	14.217	12.6062	13.8799	PEX14
448	TraesCS1B02G001200	Inf	7.75054e-06	6.80097e-05	Up	0	0	0	0.95359	1.33029	0.48076
449	TraesCS1B02G001400	Inf	0.00111159	0.00572694	Up	0	0	0	0	0	0
450	TraesCS1B02G001700	6.59476	0.000876122	0.0046459	Up	1.04974	0	0.427136	1.34836	0.834989	0.98592	CYP72A14
451	TraesCS1B02G002000	4.5321	1.96482e-08	2.68391e-07	Up	1.90417	0.500572	0.936525	2.44435	1.61365	3.39699	SNL4
452	TraesCS1B02G005600	2.07947	0.00644765	0.0257402	Up	4.05278	5.12787	3.39919	4.13378	3.65789	5.15277	KINB3
453	TraesCS1B02G008000	20.8668	2.20371e-31	1.59958e-29	Up	6.03647	0.101068	1.18934	22.0295	23.4523	19.9854	ML3
454	TraesCS1B02G008200	6.10908	0.000115565	0.000780972	Up	1.28514	0	0.246019	1.64003	1.53011	1.26494	VPS60-1
455	TraesCS1B02G009300	5.27658	0.014095	0.0493763	Up	1.13083	0	0.085691	0.379764	0.905174	0.672693	FBL14
456	TraesCS1B02G010400	150499	4.0305e-54	5.76022e-52	Up	0	0	0.237858	2270.69	3393.53	1776.54
457	TraesCS1B02G010500	71374.7	6.25277e-08	7.94167e-07	Up	0.30519	0	0	1575.41	3546.56	283.071
458	TraesCS1B02G010600	Inf	1.10777e-08	1.56234e-07	Up	0	0	0	30.034	66.0874	12.7841
459	TraesCS1B02G011000	34518.2	2.19652e-16	6.85754e-15	Up	0	0	0	1695.47	3088.55	868.929
460	TraesCS1B02G011300	18028.6	2.71695e-09	4.16793e-08	Up	0.908845	0	0	3073.09	5768.56	1029.89
461	TraesCS1B02G011439	Inf	6.15596e-37	5.46245e-35	Up	0	0	0	23.1782	33.0564	17.6576
462	TraesCS1B02G011463	6999.89	2.01133e-51	2.71096e-49	Up	0.0173711	0	0	45.9061	36.1277	53.8029
463	TraesCS1B02G011467	4256.01	6.4921e-28	3.98994e-26	Up	0	0	0	2.76448	3.11224	6.41407
464	TraesCS1B02G011471	Inf	1.5581e-07	1.85649e-06	Up	0	0	0	8.13849	2.5872	11.5112
465	TraesCS1B02G013900	3.13204	0.00109204	0.00564283	Up	4.00676	0.272911	1.21522	2.45262	2.32126	2.96871	sti1
466	TraesCS1B02G014300	13.9559	0.00058902	0.00328061	Up	0.828215	0	0	1.55806	1.35091	0.493055	PHT3
467	TraesCS1B02G016400	Inf	0.00794384	0.0306611	Up	0	0	0	0.0495174	0.117865	0.0433708	exgA
468	TraesCS1B02G016800	4.75373	0.0112616	0.040942	Up	7.37021	0	2.05198	5.56334	8.62813	4.65559
469	TraesCS1B02G017900	4.04517	0.00647759	0.0258373	Up	1.53886	0	0.449492	1.61892	1.83263	1.95574	CHIP
470	TraesCS1B02G018000	Inf	7.8012e-05	0.00054986	Up	0	0	0	0.654463	0.276156	5.06522
471	TraesCS1B02G018100	1964.04	1.8336e-75	4.53613e-73	Up	0.19514	0	0	48.4994	37.7624	59.4665
472	TraesCS1B02G018900	4.15197	0.000438608	0.00253536	Up	5.79278	0.478398	1.01202	3.16943	3.01232	2.79779	RABA2A
473	TraesCS1B02G019100	6.75685	2.25504e-08	3.05684e-07	Up	8.5219	0.293296	1.78337	13.0075	13.7461	10.5295	RABD1
474	TraesCS1B02G019200	2.90427	0.00735742	0.0287612	Up	3.59585	0.199744	0.707433	2.27111	1.4135	2.70648	TFCE
475	TraesCS1B02G022900	5.82351	0.00201585	0.00955666	Up	0.22901	0.29704	0.307498	0.944696	0.620974	0.542329	At5g47790
476	TraesCS1B02G024200	Inf	0.000155167	0.0010155	Up	0	0	0	0.420355	0.959773	0.62713	THI2
477	TraesCS1B02G024400	7.5497	0.000761619	0.00410335	Up	0.0650486	0.06766	0.0788055	0.250274	0.214093	0.199599	PRAF1
478	TraesCS1B02G029100	4.71627	0.000209079	0.0013194	Up	1.27892	0.0688304	0.246108	1.43471	0.812774	1.70508
479	TraesCS1B02G030100	79.8076	6.26476e-08	7.95432e-07	Up	0	0	0.0268548	0.955499	0.683989	0.607546
480	TraesCS1B02G031100	3.29696	0.00219337	0.0102785	Up	2.27974	0.0416777	0.781831	1.00206	1.6562	1.22973	cbf5
481	TraesCS1B02G031500	4.96147	7.62886e-08	9.52998e-07	Up	6.06753	0.218635	1.89423	5.70389	5.42306	7.34711	rpl22
482	TraesCS1B02G033300	18.3176	0.000451078	0.0025986	Up	0.0190107	0	0	0.41121	0.608155	0.495427
483	TraesCS1B02G034100	Inf	4.46336e-06	4.10933e-05	Up	0	0	0	1.80648	1.13189	1.44723
484	TraesCS1B02G034200	513.951	7.07826e-57	1.09573e-54	Up	0	0	0.846963	31.9596	28.9998	35.5158
485	TraesCS1B02G034300	105143	2.20635e-31	1.60001e-29	Up	0.044467	0	0.0502524	1638.65	2220.34	1226.71
486	TraesCS1B02G034400	Inf	2.62446e-23	1.31856e-21	Up	0	0	0	274.228	403.03	198.271
487	TraesCS1B02G035000	14968.5	5.57085e-30	3.78697e-28	Up	0	0	0	675.871	913.941	473.647
488	TraesCS1B02G035100	Inf	5.71897e-21	2.48378e-19	Up	0	0	0	29.5207	30.4425	17.8642
489	TraesCS1B02G036900	20.31	2.40316e-24	1.2617e-22	Up	3.36794	0.127987	0.601807	9.41785	7.01945	8.54343	RHC2A
490	TraesCS1B02G037000	11.085	8.93102e-05	0.000619396	Up	0.566955	0	0	0.611813	0.456684	1.04141	DTX40
491	TraesCS1B02G037900	4.50466	0.000534153	0.00301498	Up	0.943515	0	0.475795	1.29782	1.01717	1.0562
492	TraesCS1B02G038800	3.42069	0.00231751	0.0107667	Up	5.18271	0.21944	1.46861	2.77	2.98858	2.88631	RLCK176
493	TraesCS1B02G040700	22.8878	3.73527e-07	4.16198e-06	Up	0	0	0	0.790625	1.07184	0.957305
494	TraesCS1B02G040800	12.0064	5.95777e-10	9.95616e-09	Up	0.381442	0.0523711	0.141839	1.10444	0.833023	1.39365	RPA1C
495	TraesCS1B02G041400	13.3083	8.64046e-05	0.000601968	Up	1.58148	0.527055	0.53997	2.6334	1.94106	5.62355
496	TraesCS1B02G042300	6.66264	2.29913e-07	2.658e-06	Up	2.01908	0	0	1.71347	0	0.450161	OEP16
497	TraesCS1B02G043200	52.8559	3.16892e-05	0.000244503	Up	0	0	0	0.0768285	0.0655362	0.180281	exgA
498	TraesCS1B02G043800	Inf	1.01836e-28	6.51474e-27	Up	0	0	0	278.704	378.704	219.279
499	TraesCS1B02G043900	7.62978	0.00020207	0.00128024	Up	0.793904	0.0219703	0.235408	1.18954	1.51958	1.07089
500	TraesCS1B02G044000	5.42891	6.33933e-08	8.04508e-07	Up	22.9814	7.46359	13.1965	18.9771	21.9338	14.0966	TFB5
501	TraesCS1B02G044300	11.0067	6.59889e-09	9.61544e-08	Up	0.357949	0	0.0437147	0.868958	0.473032	0.981367
502	TraesCS1B02G044800	90.2723	4.65912e-21	2.03478e-19	Up	0.515164	0	0	3.66025	3.07018	4.44932	At4g32285
503	TraesCS1B02G046300	3.03264	0.00651333	0.02596	Up	8.13048	0.317834	1.54067	4.83154	4.12181	5.63597	ACR9
504	TraesCS1B02G047600	Inf	9.44356e-33	7.16748e-31	Up	0	0	0	155.546	80.8156	200.393	PM19L
505	TraesCS1B02G047900	5.69979	0.000278712	0.00169664	Up	2.18201	0	0.657482	1.63983	0.922479	1.37881	CHX20
506	TraesCS1B02G051700	11.3965	5.69052e-27	3.34506e-25	Up	3.72118	0.23087	0.900289	10.6481	7.97231	13.7099	MORC2
507	TraesCS1B02G052400	4.08604	3.16067e-05	0.000243891	Up	7.8715	0.39122	2.38179	6.74547	7.17578	8.51003
508	TraesCS1B02G052800	27.2926	0.00756118	0.0294209	Up	0.197888	0	0	0.702092	0.13077	0.430738	KCS12
509	TraesCS1B02G053400	5.31503	3.0462e-05	0.000235709	Up	0.827734	0.0849315	0.163962	0.699116	0.672583	0.965443	Os04g0620700
510	TraesCS1B02G053500	3.3632	0.000624007	0.00344943	Up	5.49229	0.132051	1.57751	3.23511	2.51354	3.26694
511	TraesCS1B02G053600	7.16963	2.54199e-20	1.04755e-18	Up	12.4325	0.673314	3.56089	20.4329	16.5223	19.5125	PHI1
512	TraesCS1B02G053900	16.3261	1.03857e-09	1.6806e-08	Up	0.0733798	0.273487	0.102893	1.36669	1.47931	1.56514	BSK1-2
513	TraesCS1B02G055100	6.2183	9.21098e-09	1.31358e-07	Up	1.77176	0.0661513	0.728788	2.23766	2.62432	2.87899
514	TraesCS1B02G055400	4.34186	7.25669e-06	6.41008e-05	Up	2.61168	0	0.78665	2.73918	2.13177	2.92712
515	TraesCS1B02G055900	2.7796	0.00468707	0.0196375	Up	7.9444	0.806508	2.93355	5.79208	3.35296	4.07245	saf4
516	TraesCS1B02G056000	Inf	2.0647e-05	0.000165983	Up	0	0	0	0.585517	0.375585	1.28058	AHL26
517	TraesCS1B02G056100	Inf	0.006463	0.0257936	Up	0	0	0	0.37	0.854249	0.138278
518	TraesCS1B02G056600	Inf	0.00325793	0.0143932	Up	0	0	0	0.0824299	0.2883	0.136312
519	TraesCS1B02G056700	8.91762	2.47012e-11	4.84693e-10	Up	2.76564	0	0.345359	4.1644	4.87484	3.89155
520	TraesCS1B02G057500	16.9053	4.99695e-06	4.56458e-05	Up	0.0799684	0	0.147307	1.02824	1.01904	1.25777
521	TraesCS1B02G057600	50.1105	0.00118018	0.00602765	Up	0	0	0	0.100386	0.096625	0.263804
522	TraesCS1B02G059000	4.92333	0.000180164	0.00115787	Up	2.87587	0.151783	1.2416	2.47549	2.70102	2.04724	GLUD1
523	TraesCS1B02G059500	5.42463	3.05149e-07	3.45474e-06	Up	1.03611	0.249499	0.222922	1.56131	0.868864	1.48116
524	TraesCS1B02G061900	868.757	3.40616e-90	1.23276e-87	Up	1.04816	0	0	110.527	75.8154	128.788
525	TraesCS1B02G062000	6.25853	4.12991e-05	0.00031023	Up	1.04516	0.268802	0.236083	1.09333	1.09568	1.34408
526	TraesCS1B02G063800	13.477	8.05268e-05	0.000565402	Up	1.59961	0	0	2.11057	2.12925	2.1029	LTPG2
527	TraesCS1B02G064600	130.091	5.61567e-29	3.63716e-27	Up	1.09773	0	0	7.26176	8.75141	5.80787	RIXI
528	TraesCS1B02G064700	Inf	1.11408e-07	1.35743e-06	Up	0	0	0	3.19564	0.441177	1.77832
529	TraesCS1B02G065000	Inf	3.95802e-39	3.76421e-37	Up	0	0	0	12.8092	11.1508	8.59482	RIXI
530	TraesCS1B02G065900	4.1087	1.19346e-11	2.42208e-10	Up	22.4966	3.51256	8.46891	21.8691	18.8764	26.0558	RS2Z33
531	TraesCS1B02G066400	15.3001	7.31521e-06	6.45447e-05	Up	0	0	0.232012	1.45809	1.16754	0.657342	At1g32780
532	TraesCS1B02G066900	67.9015	4.457e-13	1.0568e-11	Up	0	0	0	2.37214	3.26383	1.60369	SWEET14
533	TraesCS1B02G067800	7.16554	1.91784e-10	3.39586e-09	Up	2.59711	0	0.132811	3.49594	2.61029	3.82449
534	TraesCS1B02G068200	5.53727	5.14757e-10	8.67827e-09	Up	14.915	0	4.53432	19.1632	12.8093	21.6089	P23-1
535	TraesCS1B02G071400	3.09801	0.00101764	0.00530748	Up	2.01494	0.375144	0.632037	1.12037	1.46114	1.91976
536	TraesCS1B02G072300	37.0292	0.00744964	0.0290534	Up	0	0	0	0.296053	0.119232	0.406082	Rf1
537	TraesCS1B02G073600	4.54395	0.000560723	0.00314474	Up	1.75446	1.52538	0.582135	1.68887	2.40561	3.267	SKIP1
538	TraesCS1B02G073900	49.7158	0.00120729	0.00614622	Up	0	0	0	0.795537	1.24254	1.22758	PIK-1
539	TraesCS1B02G076100	Inf	0.000170053	0.00110076	Up	0	0	0	0.998177	3.0906	0.474971	WAK2
540	TraesCS1B02G076300	27.1528	0.00923112	0.0347094	Up	0.340534	0.21857	0.14782	1.52943	3.31093	0.610251	AP2
541	TraesCS1B02G076400	5.27549	0.000859257	0.00456521	Up	1.89995	0.0394015	0.384568	2.17928	1.92129	2.10099	RPL10
542	TraesCS1B02G078800	5.56437	0.000977492	0.00511928	Up	0.748458	0.598373	0.0855347	0.845683	0.877659	1.93455
543	TraesCS1B02G079000	10.1127	2.82407e-23	1.4152e-21	Up	10.3651	0	3.09966	19.2651	17.8706	20.8311	At2g37990
544	TraesCS1B02G080300	30.3847	2.32854e-10	4.0934e-09	Up	44.8739	0	0	0	20.165	33.7699	LT101.2
545	TraesCS1B02G080900	Inf	2.7737e-16	8.5977e-15	Up	0	0	0	2.17325	1.03052	1.73096
546	TraesCS1B02G081000	Inf	2.41405e-09	3.72739e-08	Up	0	0	0	9.41552	3.84839	15.4897
547	TraesCS1B02G083600	38.0296	2.05308e-22	9.79849e-21	Up	6.12305	0	0	19.9511	9.71646	19.084
548	TraesCS1B02G083900	2.88935	0.00339316	0.0149014	Up	3.19545	0.275788	0.705683	2.28567	1.68643	2.48939	SIZ1
549	TraesCS1B02G084300	Inf	6.65214e-21	2.88106e-19	Up	0	0	0	10.7768	16.0886	7.91417	GLUB5
550	TraesCS1B02G084900	3.91154	0.000510177	0.00289679	Up	1.8434	0	0.454902	1.29945	1.35933	1.72307
551	TraesCS1B02G085100	16.5081	4.74477e-35	3.92095e-33	Up	3.24005	2.57479	2.16331	21.4486	21.8871	19.1273	Os05g0125500
552	TraesCS1B02G085600	12.0307	0.000954374	0.00500962	Up	0.366755	0	0.176036	0.973052	1.12563	0.327903	FBL14
553	TraesCS1B02G086500	5.18227	0.0057936	0.0235317	Up	8.05574	0	1.41344	4.05579	1.32355	6.03999	At4g08330
554	TraesCS1B02G086600	2.08441	0.00906979	0.0342053	Up	5.20956	1.64994	2.63326	2.86055	3.10221	3.6362
555	TraesCS1B02G088500	17.9552	4.59067e-08	5.94559e-07	Up	0.675121	0	0.746261	2.19511	2.26088	1.83028	GT-3A
556	TraesCS1B02G088600	7.77159	8.96263e-08	1.10828e-06	Up	1.8052	2.59303	0.84212	3.83847	4.97513	3.4507	At3g11180
557	TraesCS1B02G088900	4.42295	0.00150814	0.00746102	Up	5.97437	0	0.710228	4.0197	2.14244	3.88315	WRKY24
558	TraesCS1B02G089100	15.046	1.3637e-07	1.64188e-06	Up	1.72981	0.0408112	1.01741	4.99488	1.90268	4.34655	CCR3
559	TraesCS1B02G089800	34.2634	1.4763e-05	0.000122178	Up	0.191905	0	0.437033	3.42421	4.82503	2.01932	MPC1
560	TraesCS1B02G090000	12.2331	0.00975384	0.0363175	Up	1.58468	0	0	2.21269	0.447198	0.493833	MPC1
561	TraesCS1B02G090400	5.62486	3.14803e-14	8.23068e-13	Up	4.85063	1.32476	2.28934	7.53265	6.29419	8.79384	MTP1
562	TraesCS1B02G090600	11.6351	5.36177e-10	9.01799e-09	Up	2.42473	0.033582	0.908397	6.07721	6.9314	4.69427	AG118
563	TraesCS1B02G090800	Inf	1.98821e-05	0.000160434	Up	0	0	0	1.24659	3.27405	0.467193	RNR1
564	TraesCS1B02G091100	3.72025	0.00111933	0.00576087	Up	4.96822	0	0.87695	3.43614	2.17833	3.79107	At5g03100
565	TraesCS1B02G091800	2.94798	0.000465631	0.00267043	Up	3.78857	0.383409	1.99381	2.78516	2.59128	3.34137	SPBC543.02c
566	TraesCS1B02G093300	3.10536	0.00037735	0.00222016	Up	4.97531	0.454155	1.67702	3.4539	3.0205	3.72988	STIPL1
567	TraesCS1B02G093400	5.83951	1.58101e-07	1.88236e-06	Up	4.84643	0.156215	0.656812	4.33837	3.22263	6.19748
568	TraesCS1B02G095000	4.30578	0.00198596	0.00943957	Up	3.46114	0.746015	1.25741	4.82924	4.6176	2.08221
569	TraesCS1B02G095200	2.80749	6.08634e-05	0.000440555	Up	11.6748	3.72952	4.2364	9.93111	8.54613	9.88284	ASK3
570	TraesCS1B02G095700	4.43723	4.63112e-05	0.000344437	Up	2.32827	0	0.243172	1.46323	1.71909	2.14621	OsI_18345
571	TraesCS1B02G095900	Inf	8.37315e-06	7.29653e-05	Up	0	0	0	0.475922	0.679843	0.42627	Os10g0147400
572	TraesCS1B02G097700	3.61144	2.07433e-08	2.82756e-07	Up	4.43236	1.44446	2.14879	5.5287	3.52364	5.75904	At2g47060
573	TraesCS1B02G098700	3.69094	0.000791918	0.00424581	Up	2.47473	0.179751	1.04741	1.77678	2.82115	2.50159	CIPK17
574	TraesCS1B02G099000	3.18744	0.00107268	0.00555843	Up	11.4431	1.09956	3.00413	8.23193	5.36518	8.52038	ABCB21
575	TraesCS1B02G099100	3.7798	0.000453151	0.00260843	Up	6.60951	0.497182	1.8925	5.36255	5.08982	4.35873	DGAT3
576	TraesCS1B02G099800	14.4798	6.86227e-08	8.64558e-07	Up	0.961481	0	0.701006	4.77265	2.18499	3.11642	DHNAT1
577	TraesCS1B02G100100	117.215	3.37074e-69	7.19967e-67	Up	3.8672	0	1.33421	69.3871	63.7398	83.7375	LTI6B
578	TraesCS1B02G100700	Inf	8.9822e-05	0.000622393	Up	0	0	0	0.567985	0.38178	0.595669
579	TraesCS1B02G101100	Inf	1.43254e-52	1.97861e-50	Up	0	0	0	711.343	388.037	936.019	Os05g0140800
580	TraesCS1B02G101200	Inf	0.000140473	0.000928741	Up	0	0	0	0.389089	0.204554	0.22922	At2g04230
581	TraesCS1B02G101700	4.54412	4.88579e-06	4.47349e-05	Up	3.08669	0.140028	0.637094	2.11326	2.37483	2.72263	RF4
582	TraesCS1B02G101800	13.441	0.000705001	0.00383692	Up	3.61512	0.499792	1.16375	3.98758	7.86078	2.67144	At3g05170
583	TraesCS1B02G101900	32.691	0.0121395	0.0436646	Up	1.38493	0	0	2.24206	4.49454	0.531753
584	TraesCS1B02G102100	Inf	0.00212012	0.00998438	Up	0	0	0	4.38031	1.78061	0
585	TraesCS1B02G102700	14.4417	6.9202e-35	5.65886e-33	Up	6.83534	0.694228	2.2292	22.8631	22.2779	26.7803
586	TraesCS1B02G103700	6.2822	3.82052e-05	0.000289436	Up	4.80581	0	0.306704	3.41015	1.7608	3.91302	BX6
587	TraesCS1B02G104500	59.3959	2.7816e-13	6.70114e-12	Up	0.960942	0	0.507407	10.4288	14.3982	7.03345	CBP2
588	TraesCS1B02G105100	4.33164	9.48079e-10	1.54344e-08	Up	8.96514	1.57618	2.45608	9.39824	8.3508	9.57218	At2g40430
589	TraesCS1B02G105200	3.80773	7.22278e-06	6.38373e-05	Up	4.5869	0.483646	2.11848	4.5324	2.79156	5.17037
590	TraesCS1B02G106400	4.54494	0.000991178	0.0051847	Up	0.00703347	0.0807666	0.205475	0.296257	0.134566	0.40892
591	TraesCS1B02G107400	Inf	1.53786e-05	0.000126723	Up	0	0	0	1.5696	1.45736	0.202632	THT2
592	TraesCS1B02G107500	Inf	3.79826e-12	8.14933e-11	Up	0	0	0	1.82478	1.25916	1.43418	THT2
593	TraesCS1B02G107800	4.06009	0.00058658	0.00326958	Up	4.28753	0.0826816	0.66734	4.53831	2.97003	3.78227
594	TraesCS1B02G108000	Inf	0.0103884	0.0382926	Up	0	0	0	0.0783662	0.104857	0.0881819	DEGP14
595	TraesCS1B02G110500	69.2306	0.00554913	0.0226932	Up	0	0	0.0173552	0.197721	0.0632513	0.258481	PCMP-E83
596	TraesCS1B02G111000	Inf	0.000611357	0.00338764	Up	0	0	0	0.413901	0.25572	0.588355
597	TraesCS1B02G113400	2.33315	0.0108394	0.0396821	Up	7.73453	1.6185	2.76964	4.92183	3.95303	5.79969	SYNC1
598	TraesCS1B02G113500	834.612	2.86159e-28	1.78821e-26	Up	0	0.0784791	0	6.77757	5.96948	6.75668	GST4
599	TraesCS1B02G113700	1116.37	3.87972e-54	5.56508e-52	Up	0.146845	0	0	18.0766	12.9899	20.2855	GST4
600	TraesCS1B02G114100	4.74668	0.0135881	0.0479139	Up	0.302597	0	0	0.44107	0.399342	0.432613	CRK20
601	TraesCS1B02G114700	7.35185	1.46212e-05	0.000121145	Up	1.20237	0	0.084661	2.05452	1.66132	1.02918	At5g49610
602	TraesCS1B02G114800	11.856	0.00272926	0.0123709	Up	0.0180313	0.124372	0.122023	0.397089	0.447496	0.446761	At5g49610
603	TraesCS1B02G116200	231.024	4.34086e-25	2.36479e-23	Up	0.0943783	0	0.0594989	5.74607	3.12947	7.79533
604	TraesCS1B02G116300	Inf	0.00320426	0.0141897	Up	0	0	0	0.133989	0	0.444797	SMAC_04549
605	TraesCS1B02G116400	Inf	0.00453055	0.0190786	Up	0	0	0	0.437411	0	0.535451	UGT91C1
606	TraesCS1B02G116800	6.99592	0.00612585	0.024657	Up	0.349002	0	0.183983	0.782092	0.454397	0.679888
607	TraesCS1B02G117200	4.74386	1.48165e-05	0.00012257	Up	2.10519	0	0.645753	2.22037	2.42704	2.65747
608	TraesCS1B02G119000	5.30823	2.5324e-09	3.89628e-08	Up	3.79174	0.123201	1.23589	4.37802	3.85306	3.68139	DRB2
609	TraesCS1B02G119600	Inf	1.48364e-14	4.01188e-13	Up	0	0	0	2.21029	1.30992	3.2133	CDKF-2
610	TraesCS1B02G119700	Inf	7.70893e-06	6.76598e-05	Up	0	0	0	1.27791	0.285095	1.1777	CDKF-2
611	TraesCS1B02G120100	Inf	0.000387014	0.00227172	Up	0	0	0	0.603323	0.555572	0.251703	CDKF-2
612	TraesCS1B02G121100	12.0667	0.00284179	0.0128005	Up	0.2313	0	0	0.358274	0.153874	0.588712
613	TraesCS1B02G121200	103.89	4.4872e-65	8.59771e-63	Up	5.91164	0	0	87.051	61.6605	95.6286	TSPO
614	TraesCS1B02G121500	5.68735	9.38175e-07	9.80113e-06	Up	2.87895	0	0.357116	2.72652	2.66472	2.41038	TSR2
615	TraesCS1B02G121600	10.2778	1.11255e-08	1.5685e-07	Up	0.885054	0	0	1.20374	1.06917	1.24688	exgA
616	TraesCS1B02G122200	Inf	9.54971e-05	0.000656653	Up	0	0	0	1.89673	4.55625	0.685124
617	TraesCS1B02G122800	61.5282	7.28309e-06	6.42904e-05	Up	0.160643	0	0	1.6318	0.260389	1.61725	PAL
618	TraesCS1B02G123100	2.43921	0.0142339	0.0497758	Up	16.0908	2.53394	4.21002	6.62941	6.60271	7.98689	RFI2
619	TraesCS1B02G124600	Inf	5.19508e-06	4.72953e-05	Up	0	0	0	0.671852	0.61808	0.146776	AVP1
620	TraesCS1B02G125300	Inf	1.26587e-05	0.000106351	Up	0	0	0	0.629729	0.482896	0.561292
621	TraesCS1B02G125800	Inf	0.00178727	0.00863693	Up	0	0	0	0.494298	0.543998	0.667612
622	TraesCS1B02G126600	6.9004	3.04565e-06	2.88284e-05	Up	1.90296	0.0981894	0.564215	1.93753	2.15059	2.71361	GATA23
623	TraesCS1B02G126700	3.56017	4.67838e-05	0.000347589	Up	8.85403	0.923962	2.84226	7.53724	6.17149	9.66963	NIFU4
624	TraesCS1B02G126800	13.579	2.28449e-11	4.50077e-10	Up	0.506548	0.0184127	0.340726	1.42181	1.46787	2.10096	RPC53
625	TraesCS1B02G127600	3.19484	0.0108094	0.0395906	Up	4.2758	0.0548665	1.26903	2.22989	3.03176	3.10828	MED28
626	TraesCS1B02G127700	3.37459	4.94324e-05	0.000365426	Up	4.79991	2.18373	1.71579	4.231	5.42811	5.03453	OsI_18512
627	TraesCS1B02G128100	2.78562	0.0107548	0.0394205	Up	2.59187	0.241753	1.06441	2.05743	1.99326	1.59784	TOPP9
628	TraesCS1B02G129300	5.147	2.54731e-14	6.70944e-13	Up	13.5903	2.10069	5.15335	18.3548	13.8586	20.0569	ACX4
629	TraesCS1B02G129600	3.33568	0.0018342	0.00883205	Up	3.99514	0.0815736	1.17006	2.83453	2.4112	3.94909	HIP1
630	TraesCS1B02G129800	Inf	3.0175e-09	4.6019e-08	Up	0	0	0	1.47013	1.56141	0.753672	RVE6
631	TraesCS1B02G129900	2.65639	2.73044e-05	0.000213751	Up	5.26797	1.58319	2.13889	3.59271	3.50647	5.23959	EMB1027
632	TraesCS1B02G130200	6.77874	2.84569e-11	5.55045e-10	Up	2.09926	0	0.980232	3.89515	2.75759	4.37066	RS2Z32
633	TraesCS1B02G130300	8.35018	1.59423e-14	4.29755e-13	Up	1.91178	0.243912	0.679743	3.43246	3.1369	4.11214	HERK1
634	TraesCS1B02G130500	3.80813	0.000960329	0.00503749	Up	5.31499	0.218293	0.791392	3.74285	3.89868	3.4367
635	TraesCS1B02G130900	2.83776	0.00656857	0.0261389	Up	38.5244	8.85362	14.951	17.9829	15.6063	14.2191	MUB1
636	TraesCS1B02G131900	Inf	0.00437071	0.0185079	Up	0	0	0	0.811133	0.636527	0.97457	LBD15
637	TraesCS1B02G132400	6.73726	2.03411e-10	3.5944e-09	Up	0.359994	0.797687	0.648453	1.07289	1.43282	1.86579	UXT3
638	TraesCS1B02G132600	6.28067	0.000815951	0.0043612	Up	20.8879	3.06581	7.79158	28.43	40.824	19.4241	Os05g0169000
639	TraesCS1B02G132700	2.8307	1.28306e-05	0.00010768	Up	141.87	45.8204	66.8312	106.038	105.19	105.524	SG12
640	TraesCS1B02G132800	5.07266	5.48832e-09	8.08002e-08	Up	6.47309	0.897774	2.00241	7.93352	7.81047	8.00775	HRD1A
641	TraesCS1B02G133500	Inf	6.49845e-06	5.80325e-05	Up	0	0	0	0.530175	0.545258	0.321307	TAR1
642	TraesCS1B02G133800	7.30014	0.00911826	0.0343561	Up	0.726224	0	0	0.120635	0.469613	0.440181
643	TraesCS1B02G134000	5.8248	8.81334e-06	7.64686e-05	Up	1.25906	0.23656	0.618673	1.8173	1.51324	1.55646
644	TraesCS1B02G135000	3.21075	0.00124095	0.00629532	Up	4.39976	0.874317	0.497871	3.07905	2.61758	3.85278	Os08g0180000
645	TraesCS1B02G135300	4.98776	4.08651e-06	3.78556e-05	Up	19.2951	0	7.08937	9.76733	7.76974	10.4152	ATS3A
646	TraesCS1B02G135700	52.2881	5.30197e-63	9.6391e-61	Up	5.83007	1.87422	2.42966	72.5606	58.0705	79.7506
647	TraesCS1B02G136100	42.4742	2.15589e-06	2.10329e-05	Up	0	0	0.796611	2.31742	5.3546	1.50799
648	TraesCS1B02G136700	5.07647	0.011357	0.0412382	Up	9.31692	0.292851	3.04532	9.46317	4.44627	16.5078	ERD15
649	TraesCS1B02G136800	108.914	1.43619e-32	1.08373e-30	Up	0.47955	0	1.10131	20.1813	12.2217	20.5631
650	TraesCS1B02G136900	10.5406	4.19684e-14	1.08495e-12	Up	7.647	0.337453	0	7.50091	6.24427	11.8096
651	TraesCS1B02G137200	4.48174	0.00714134	0.028054	Up	12.1247	0	1.12096	6.60733	2.98539	8.35053
652	TraesCS1B02G137400	4.84536	0.00915137	0.0344626	Up	0.717346	0.0409926	0.0198923	0.384473	0.346481	0.826805	At5g18475
653	TraesCS1B02G138100	3.61421	0.010591	0.0389252	Up	6.42089	0.253819	1.70078	4.49383	2.47444	6.80968	IAA15
654	TraesCS1B02G138300	4.15746	1.35342e-05	0.000113026	Up	3.09383	0.293877	0.630637	2.7017	3.08039	2.22367	At1g12760
655	TraesCS1B02G138900	34.5965	0.000303998	0.00183499	Up	0.0346416	0	0	0.364805	0.675006	1.35155
656	TraesCS1B02G139200	4.39286	0.000257053	0.0015803	Up	3.74253	0.537719	1.91396	3.0219	2.70639	2.75085	FLZ10
657	TraesCS1B02G139500	9.48065	3.10378e-12	6.73247e-11	Up	4.57659	0.349037	0.953233	10.1627	5.61797	11.178	HSP70-14
658	TraesCS1B02G140200	4.06757	0.00147766	0.00733014	Up	2.85183	0.172085	0.880196	2.724	3.19939	2.65574
659	TraesCS1B02G140400	2.69125	0.0041229	0.0176057	Up	16.4972	3.55056	5.72856	13.2751	7.73848	14.181	SSRP1-B
660	TraesCS1B02G140700	2.37624	0.00689405	0.0272306	Up	14.9835	3.93762	10.7245	12.6359	15.0109	11.2856
661	TraesCS1B02G141100	271.63	1.0888e-19	4.30101e-18	Up	0	0	0.176042	11.3794	6.41502	16.3745	ALP1
662	TraesCS1B02G141400	3.37491	0.00920702	0.0346371	Up	0.769405	0.111446	0.289734	0.630555	0.320057	0.741775	CHUP1
663	TraesCS1B02G141700	5.82502	1.59514e-06	1.59688e-05	Up	2.647	0.876012	1.14954	2.90141	3.39673	2.61069	ME6
664	TraesCS1B02G141900	3.62818	2.16997e-05	0.000173631	Up	24.1343	1.51183	7.50951	22.0492	19.9719	21.4725	PBB2
665	TraesCS1B02G142000	95.8033	1.50693e-53	2.13027e-51	Up	0.520368	0	0.24223	8.56337	7.49213	10.3936	HXK7
666	TraesCS1B02G142200	3.87166	0.000122878	0.000825608	Up	5.37186	0.164865	1.40334	2.63575	3.91042	5.44166	DER1
667	TraesCS1B02G142600	2.99594	0.00789697	0.0305178	Up	5.79782	0.17137	1.70076	5.14951	3.63152	3.92547	Os05g0200100
668	TraesCS1B02G143000	14.6099	0.00987963	0.0367012	Up	1.35232	0	0	1.70743	2.42532	0.74829	PRA1F3
669	TraesCS1B02G143800	5.18294	0.00134408	0.00674803	Up	0.290655	0	0.0882078	0.309429	0.177641	0.404875	IQM5
670	TraesCS1B02G144000	3.87291	3.031e-05	0.000234672	Up	3.84479	0.135698	1.15471	4.23632	3.76561	4.26824	DGAT1-1
671	TraesCS1B02G144200	736.536	4.0899e-08	5.34126e-07	Up	0	0.0726248	0	4.50687	7.70424	2.7968
672	TraesCS1B02G145600	154.59	8.87639e-14	2.23195e-12	Up	0.066373	0	0.20175	3.14285	4.57479	2.11315	GA2OX1
673	TraesCS1B02G145800	3.98827	6.26757e-05	0.000452333	Up	10.9086	0.0619718	2.86443	9.58669	8.46333	8.63054	PYL5
674	TraesCS1B02G146900	3.04404	0.0100193	0.0371513	Up	1.39621	0.0134849	0.459624	1.18451	1.46152	1.00463	JMJ16
675	TraesCS1B02G147200	5.52797	0.000251152	0.00154841	Up	2.11105	0	0.184589	2.35041	1.62155	2.4146	SWEET3B
676	TraesCS1B02G147700	2.61567	0.00486684	0.0202789	Up	6.93988	0.885828	2.68173	3.48737	2.33072	3.77836	ABCG15
677	TraesCS1B02G147900	60.1484	0.000223046	0.0013956	Up	0	0.943024	0.147856	2.93982	7.53813	2.47524
678	TraesCS1B02G148100	5.74155	9.95508e-09	1.41267e-07	Up	4.01068	0	1.85398	6.583	3.41771	6.96392
679	TraesCS1B02G149800	3.12574	0.00526138	0.0216969	Up	5.84712	0.263817	1.23568	3.9736	3.38587	4.94054	URT1
680	TraesCS1B02G150000	3.60875	0.000536876	0.0030272	Up	4.82769	0.0807893	1.20262	4.14296	3.35412	4.94116	At3g08650
681	TraesCS1B02G150200	4.12367	1.94854e-05	0.000157509	Up	2.75982	0	1.32232	5.5911	3.76372	3.89963	At1g67280
682	TraesCS1B02G150800	3.2092	0.00246728	0.0113614	Up	1.81512	0.0260729	0.283201	1.54315	0.859709	1.83551	At5g43745
683	TraesCS1B02G151700	2.7192	0.000587362	0.00327318	Up	9.73507	4.06006	7.24164	9.77006	5.99578	10.4374	TBP1
684	TraesCS1B02G154400	2.96998	1.5119e-05	0.000124794	Up	1.67669	1.35099	1.54359	2.42756	2.41126	2.66384	EDR1
685	TraesCS1B02G154700	2.11622	0.00056395	0.00316057	Up	5.0508	4.10075	3.98528	5.4306	4.26372	5.19303	HEL2
686	TraesCS1B02G158300	2.84806	7.75267e-05	0.000546961	Up	2.49477	1.52405	2.89731	3.52514	3.67143	2.64179
687	TraesCS1B02G160800	2.14704	0.000165347	0.00107404	Up	1.10838	1.30219	1.46105	1.50698	1.32641	1.65547	MDN1
688	TraesCS1B02G160900	2.6648	0.000139304	0.000921793	Up	4.37063	5.03218	5.4834	5.14349	6.40992	5.12746	sap49
689	TraesCS1B02G161200	2.59844	0.00269292	0.0122358	Up	2.86406	1.96139	3.3292	4.51788	2.26492	5.33521	OsI_33887
690	TraesCS1B02G162100	3.03517	0.000285503	0.00173259	Up	0.66044	0.947946	0.775131	1.22465	0.95316	1.57532
691	TraesCS1B02G164000	15.8066	6.37969e-35	5.2278e-33	Up	2.85107	2.68856	4.0546	26.1718	24.1149	26.718
692	TraesCS1B02G164800	5.3524	0.0105792	0.0388987	Up	0	0.681928	0.671944	0.774451	0.28393	1.03761	WAV3
693	TraesCS1B02G164900	3.38103	8.56392e-06	7.4454e-05	Up	2.00419	2.16683	3.2736	4.99072	3.46527	5.02546	FHY
694	TraesCS1B02G166200	Inf	0.00272973	0.0123722	Up	0	0	0	0.368022	0.121151	0.339732	GDH1
695	TraesCS1B02G167700	14.0925	5.88737e-11	1.11305e-09	Up	0.229234	0.170348	0.187035	1.04559	0.701911	1.44836	At1g35710
696	TraesCS1B02G168300	4.55683	0.00245187	0.0112969	Up	0	1.23232	2.48934	1.60294	1.97546	1.05963	PATROL1
697	TraesCS1B02G168600	2.11221	0.0027955	0.012625	Up	10.0301	17.2372	16.2464	13.9021	11.9964	16.8884	CYN
698	TraesCS1B02G169200	9.4184	0.00550454	0.0225356	Up	1.64105	0.230742	0.0622435	1.5398	2.95474	1.07647	At4g17486
699	TraesCS1B02G169600	2.36009	0.00849942	0.0324448	Up	6.30061	3.63931	4.03255	5.35492	2.87225	7.52294
700	TraesCS1B02G169900	3.14143	3.26698e-06	3.07669e-05	Up	0.567337	0.754519	0.770662	1.04243	0.93552	1.20215	UGGT
701	TraesCS1B02G170000	Inf	0.0133258	0.0471485	Up	0	0	0	0.756224	0.0887567	0.195472
702	TraesCS1B02G170100	8.15545	0.00291675	0.0130781	Up	1.38117	0.216464	0.136921	1.10714	1.78964	1.26506	RNS1
703	TraesCS1B02G170300	3.40236	0.00604346	0.0243768	Up	0.496754	0.340987	0.412473	0.609199	0.415788	1.14762	At1g74260
704	TraesCS1B02G171000	5.50193	7.54682e-05	0.000534492	Up	0.077926	0.481592	0.382447	0.732876	0.938091	1.34419
705	TraesCS1B02G174100	3.95096	0.000660082	0.0036222	Up	2.54525	2.35884	2.03003	3.0312	3.1705	3.50025
706	TraesCS1B02G176700	2.8604	1.2198e-06	1.24879e-05	Up	36.7685	44.153	44.6206	38.1654	33.3067	44.4714
707	TraesCS1B02G177900	9.4997	2.93692e-05	0.000228135	Up	0.50296	0	0.870491	1.8124	0.903708	1.22786	CYP86B1
708	TraesCS1B02G178500	5.77675	9.39753e-07	9.81368e-06	Up	1.52679	1.8158	3.13552	6.03997	3.74361	8.78677	YLS8
709	TraesCS1B02G180300	3.31744	0.000152093	0.000997306	Up	1.20082	1.80504	1.59393	4.22198	2.51055	4.15004	FLXL3
710	TraesCS1B02G181200	2.14359	0.00567627	0.0231357	Up	3.93431	6.27724	7.09561	4.93688	5.21868	4.04744
711	TraesCS1B02G181500	11.8626	9.77895e-20	3.87858e-18	Up	1.96987	1.38205	1.08197	8.32511	6.46908	5.87536
712	TraesCS1B02G182200	10731.1	1.8541e-190	5.17657e-187	Up	0.02973	0.102004	0	202.223	144.398	229.663	TIP3-1
713	TraesCS1B02G182600	2.47501	0.00945345	0.0354108	Up	2.7214	1.39554	2.55446	1.58883	1.88189	1.99584	RPS27AA
714	TraesCS1B02G183100	2455.39	2.5667e-186	6.41831e-183	Up	5.72064	0	0.405023	2138.34	1554.22	2491.73
715	TraesCS1B02G183500	32.8609	1.12206e-11	2.28608e-10	Up	1.53173	1.76259	1.65651	18.9762	9.96073	25.4643	NHL6
716	TraesCS1B02G184400	3.40369	0.00157008	0.0077288	Up	0.650618	0.8065	0.895772	1.47033	1.45835	0.863591	At1g49610
717	TraesCS1B02G186100	3.77363	1.39446e-05	0.000116032	Up	0.885221	1.46995	1.30926	2.78501	1.51629	3.08292	LPAT1
718	TraesCS1B02G186500	171.88	1.10877e-12	2.52558e-11	Up	0.0247471	0	0.081313	2.62445	1.03056	3.10295	GCR2
719	TraesCS1B02G187600	3.91675	1.10515e-07	1.34806e-06	Up	6.50229	2.96527	3.8282	8.80781	6.56717	7.24485	AIRP2
720	TraesCS1B02G188000	2.15987	0.00023431	0.00145768	Up	6.88393	10.2372	10.3047	10.7941	6.62596	12.5345	GRXS11
721	TraesCS1B02G188300	2.0617	0.000384486	0.00225875	Up	45.9214	42.1353	41.2797	29.8731	24.4315	27.9171	At2g23790
722	TraesCS1B02G191000	2.04906	0.000276666	0.00168485	Up	77.9768	54.6846	60.4219	45.351	37.4939	53.3752	MSBP1
723	TraesCS1B02G191700	9.39464	3.74029e-06	3.48922e-05	Up	0	2.94753	2.44078	5.6638	6.6789	3.29047
724	TraesCS1B02G193100	4.66175	0.000235568	0.00146329	Up	3.74726	3.3121	8.99677	6.04216	5.41351	4.95468	At5g52780
725	TraesCS1B02G193500	Inf	1.61198e-05	0.000132329	Up	0	0	0	0.926029	0.344849	0.250719
726	TraesCS1B02G196400	4.78751	2.08478e-12	4.60909e-11	Up	9.0007	9.48441	11.1377	19.7465	17.0593	19.1317	PP2A13
727	TraesCS1B02G196600	4.60896	0.00952887	0.0356233	Up	3.83587	3.20128	4.08405	6.3498	1.07552	7.42493	RBL1
728	TraesCS1B02G196700	3.24099	4.53892e-06	4.17496e-05	Up	2.73565	3.24326	2.64994	4.82068	3.70636	5.5672	ASK1
729	TraesCS1B02G197600	Inf	0.00435984	0.0184692	Up	0	0	0	0.168193	0.121777	0.234074	ADF10
730	TraesCS1B02G197900	5.53478	0.000257499	0.00158255	Up	0.228203	0.0911253	0.515939	0.73153	0.543644	0.934905	Os10g0521000
731	TraesCS1B02G198000	2.88876	6.26528e-05	0.000452252	Up	6.24974	4.62017	4.76333	6.03484	6.26045	5.74675	PUX10
732	TraesCS1B02G198400	4.34642	3.9137e-07	4.34652e-06	Up	8.05471	12.379	5.50724	12.6881	10.6246	15.5895	TIM23-1
733	TraesCS1B02G199500	4.3391	2.18767e-05	0.000174958	Up	7.54139	4.23414	5.09273	8.34969	7.24851	7.35052
734	TraesCS1B02G200200	2.02608	0.00474596	0.0198457	Up	3.23942	5.36476	5.17248	4.78785	5.04465	5.26797	MAP1A
735	TraesCS1B02G203000	2.5509	0.00458961	0.0192889	Up	4.178	3.31061	4.52395	3.49717	5.12427	3.79184	CYP89A2
736	TraesCS1B02G203500	3.3606	3.55796e-07	3.97803e-06	Up	1.95025	3.06685	3.33395	4.34477	4.3896	5.46986	Os10g0516300
737	TraesCS1B02G203900	2.2187	0.00777655	0.0301299	Up	2.34241	2.5467	3.79085	3.35234	1.63259	3.50217	GIL1
738	TraesCS1B02G204900	216.909	1.11699e-32	8.46132e-31	Up	0.335372	0	0	4.89646	3.33945	6.51809
739	TraesCS1B02G205300	5.82584	6.01684e-16	1.81469e-14	Up	1.38835	1.7013	1.71787	5.57148	3.76814	6.52398	XDH
740	TraesCS1B02G205400	6.15306	0.000310741	0.00187007	Up	0.349601	0.156341	0.380831	0.645515	1.04555	0.734071
741	TraesCS1B02G205700	2.18968	0.0058615	0.0237692	Up	4.20362	6.83351	5.19106	4.76231	6.06864	5.1248	At4g17486
742	TraesCS1B02G206000	3.10596	1.07813e-06	1.11346e-05	Up	4.46772	3.95554	3.23188	6.34724	6.57385	7.94664	CHY1
743	TraesCS1B02G206200	2.38639	0.00736892	0.0287932	Up	0.93991	2.47962	3.07457	2.80735	1.89752	2.11953	ADK
744	TraesCS1B02G207900	17.5609	1.3092e-30	9.16263e-29	Up	1.93326	3.80968	3.72704	27.8006	29.9165	24.6654	AGD8
745	TraesCS1B02G209100	3.17048	0.000148343	0.000975169	Up	1.02948	5.78923	6.79199	7.52145	4.0505	7.30155	ITPK5
746	TraesCS1B02G209200	10.1597	6.79741e-11	1.27523e-09	Up	1.30396	4.56692	3.64649	11.0628	12.8189	8.63146
747	TraesCS1B02G210000	2.6203	0.000218838	0.00137246	Up	0.900253	1.33357	1.68205	3.38907	2.60422	3.80131	At1g72550
748	TraesCS1B02G211200	3.83499	0.000401763	0.00234754	Up	0.770196	3.94837	5.59488	9.41416	6.45798	5.05225	CCT2
749	TraesCS1B02G211800	2.97114	1.65168e-05	0.00013536	Up	4.24511	3.69486	3.87364	5.85463	6.08406	5.44507	At5g17010
750	TraesCS1B02G213400	4.25938	3.61751e-08	4.75452e-07	Up	2.24062	4.76994	5.29965	7.24566	4.15603	9.75682
751	TraesCS1B02G215200	2.18364	0.000321956	0.00192983	Up	13.1446	13.7615	13.079	16.5498	11.0008	16.9533	TOM3
752	TraesCS1B02G215400	6.40396	0.000314808	0.00189163	Up	0.149433	0.491625	0.39237	0.536606	1.24548	1.6341
753	TraesCS1B02G216000	5.73307	8.02189e-07	8.48251e-06	Up	5.79385	4.39392	3.13606	6.63214	5.61492	6.86028	ATL8
754	TraesCS1B02G216800	19840.5	4.9468e-202	1.93358e-198	Up	0	0	0	1047.16	800.598	1225.98
755	TraesCS1B02G217000	2.1177	0.000348629	0.00207003	Up	10.2045	10.8396	12.0487	10.2164	9.8195	12.0107	DSK2A
756	TraesCS1B02G217200	31.5234	8.79402e-25	4.72165e-23	Up	1.78695	0.873776	1.04192	11.1117	9.73918	17.6588	EXLA2
757	TraesCS1B02G217800	3.3007	0.000602274	0.00334394	Up	1.39186	1.56217	2.8569	3.23616	1.74588	4.89548	iqw1
758	TraesCS1B02G219000	2.89019	2.77791e-05	0.000217176	Up	5.79885	6.138	5.06554	6.20174	5.60776	8.59258	MRS2-G
759	TraesCS1B02G219700	345.222	1.52924e-30	1.06454e-28	Up	0	0	0.180177	6.71856	4.25721	7.25616
760	TraesCS1B02G221300	1915.88	5.67152e-45	6.42567e-43	Up	0	0.409929	0	66.1926	45.5046	92.0409
761	TraesCS1B02G222000	3.21289	4.12427e-06	3.81737e-05	Up	1.24221	1.51041	2.41842	2.5169	2.03408	3.2888	TOC132
762	TraesCS1B02G224300	3.25238	0.0138089	0.0485687	Up	0.443779	0.278294	0.197556	1.0901	0.104317	0.742293	TPP2
763	TraesCS1B02G224600	5.45765	8.44556e-09	1.2101e-07	Up	1.28028	1.08662	1.47034	3.41041	3.17832	3.86336	At1g62600
764	TraesCS1B02G225700	3.27405	0.00318014	0.0140987	Up	1.7566	2.3842	2.57149	2.4551	2.06221	2.18168	EXPB6
765	TraesCS1B02G226000	4.91443	6.58386e-05	0.000472803	Up	11.7965	13.0191	14.3847	23.2883	12.6865	32.6887	EXPB3
766	TraesCS1B02G226800	2.03122	0.013849	0.04868	Up	1.53592	1.94922	1.59602	1.66609	1.64056	1.52023	At1g26850
767	TraesCS1B02G227600	9.48075	9.02514e-13	2.07294e-11	Up	0.10272	0.854642	0.607114	3.08242	2.27992	3.142
768	TraesCS1B02G227700	5.91267	0.00142962	0.00712259	Up	0	0.0512961	0.100221	0.649424	0.32077	0.554605	DRP1E
769	TraesCS1B02G228900	10.0022	1.91058e-14	5.0976e-13	Up	1.18255	1.88765	1.60306	9.37733	5.44017	11.2413	VPS13
770	TraesCS1B02G229000	2.24857	0.00169772	0.00826192	Up	5.26254	10.7898	9.5457	6.25502	5.0645	6.1284	BAM3
771	TraesCS1B02G229100	2.59384	0.00126504	0.00640179	Up	2.25514	2.93742	2.54148	2.62782	3.94916	4.31669	AMC1
772	TraesCS1B02G229400	50.4726	9.04354e-33	6.87054e-31	Up	0	0.465945	0.14862	7.08571	4.60145	7.28152	SAPK3
773	TraesCS1B02G230500	2.06424	0.000900101	0.00475892	Up	45.7684	30.1272	30.2798	21.9664	17.5379	24.5552	MSRA4
774	TraesCS1B02G231300	2.36087	9.48594e-05	0.000652784	Up	4.78877	5.37953	7.56232	5.8773	5.99194	6.94416	FBX5
775	TraesCS1B02G231500	36.8182	0.0125568	0.0449092	Up	0	0.125952	0.117651	0.541623	0	1.38426	ERF5
776	TraesCS1B02G231900	2.32292	0.00831004	0.031845	Up	0.933954	1.30043	0.931293	1.28343	0.81199	1.95403	ABCE2
777	TraesCS1B02G232200	3.14493	9.50207e-07	9.91623e-06	Up	6.89463	6.46553	6.00993	8.99142	6.27989	10.0338	SHM4
778	TraesCS1B02G232400	2.39264	5.85795e-05	0.000425323	Up	8.30692	7.37505	10.4915	12.712	9.86222	15.1362	DSP8
779	TraesCS1B02G232600	Inf	9.19171e-07	9.61544e-06	Up	0	0	0	0.372267	0.292254	1.07146
780	TraesCS1B02G232800	3.23023	2.82164e-06	2.68904e-05	Up	7.27614	5.04006	6.0219	9.00473	5.93716	10.2345	MYBS3
781	TraesCS1B02G232900	12.2583	0.00851662	0.0324933	Up	0	0	0.229792	0.490976	0.362135	0.259848	HEX6
782	TraesCS1B02G233500	2.38109	0.000457906	0.0026325	Up	3.80742	3.0896	3.51113	3.80412	3.05834	6.07699	ATG3
783	TraesCS1B02G234700	Inf	0.00530916	0.0218651	Up	0	0	0	0.483006	0.481621	0.267196	1MMP
784	TraesCS1B02G235000	2.338	0.00324338	0.0143379	Up	3.00024	3.06195	3.27287	3.72879	2.93148	3.86117	SNX2A
785	TraesCS1B02G236000	3.59295	0.00285874	0.0128622	Up	6.44697	1.75968	4.1257	3.8933	2.62525	7.14148	At3g56050
786	TraesCS1B02G236600	9.4677	9.634e-21	4.11326e-19	Up	0.668047	0.902681	0.721169	4.49949	4.73842	5.46459	VTE1
787	TraesCS1B02G236700	Inf	0.000101712	0.000694376	Up	0	0	0	1.21405	1.21995	1.32473	ABI4
788	TraesCS1B02G236900	88.4501	1.04736e-05	8.95915e-05	Up	0	0.326825	0	2.03383	1.05912	4.54764	MYB73
789	TraesCS1B02G237400	Inf	1.89849e-08	2.59738e-07	Up	0	0	0	26.5494	3.423	35.6405	EMH5
790	TraesCS1B02G237500	Inf	6.56551e-18	2.29338e-16	Up	0	0	0	731.181	226.673	1088.73	EM
791	TraesCS1B02G237600	Inf	3.76632e-18	1.33167e-16	Up	0	0	0	2.81565	0	9.66688	EM
792	TraesCS1B02G238000	2.26313	0.000176531	0.00113798	Up	6.71967	11.0882	10.5155	9.74365	10.4249	9.96514	NUP50B
793	TraesCS1B02G238200	10.2459	8.56616e-05	0.000597484	Up	2.60073	5.15469	5.35483	19.7986	30.9917	15.415	AMPD
794	TraesCS1B02G238600	2.92363	5.56726e-07	6.03384e-06	Up	9.61411	7.25188	6.57285	9.95401	6.40001	11.6687	ESK1
795	TraesCS1B02G240100	Inf	0.0137294	0.0483357	Up	0	0	0	0.472376	0.0768772	0.299278
796	TraesCS1B02G241100	3.44584	5.27473e-07	5.73987e-06	Up	6.8231	4.23489	6.99552	10.6315	9.70747	8.49758	LPEAT1
797	TraesCS1B02G242700	14.2287	2.44714e-11	4.80425e-10	Up	1.44063	1.84054	0.755054	6.66017	6.64276	5.21652	ATL3
798	TraesCS1B02G242800	11.0052	0.00178953	0.00864679	Up	0	0	1.45201	1.53083	1.23208	1.36487	ATL2
799	TraesCS1B02G243200	10.504	2.44099e-12	5.34821e-11	Up	1.70494	5.08595	3.56429	9.50331	12.1835	9.93092	RAP2-3
800	TraesCS1B02G243700	6.58646	2.37959e-05	0.000188896	Up	1.48577	0	0.779933	2.14187	1.28577	1.65611	CSE
801	TraesCS1B02G244200	5.37702	1.06269e-10	1.94785e-09	Up	1.74384	1.79953	2.00794	5.95443	3.33789	6.98743	SR30
802	TraesCS1B02G244800	146.4	2.00288e-28	1.25461e-26	Up	0.10522	0.515971	0.0224809	12.289	7.01841	15.4603	BGLU22
803	TraesCS1B02G245500	2037.9	1.03012e-65	2.01323e-63	Up	0	0	0.532136	95.4031	66.5641	121.223	NHL1
804	TraesCS1B02G246800	2.68137	0.00614868	0.0247387	Up	2.34629	1.99451	2.12276	2.51072	0.982227	2.44969
805	TraesCS1B02G247300	5.19447	7.06808e-08	8.88858e-07	Up	2.30727	3.26758	1.70044	9.42774	4.72036	7.20379
806	TraesCS1B02G247400	4.15143	7.21306e-07	7.68858e-06	Up	8.48001	6.0332	9.59416	18.4439	10.3724	19.6581
807	TraesCS1B02G247900	6.49014	6.60325e-16	1.98771e-14	Up	5.1369	4.58991	3.59249	13.5811	8.90985	12.1011
808	TraesCS1B02G248300	13.4595	5.89231e-24	3.03446e-22	Up	0.65583	1.03583	0.769969	6.05955	3.73579	6.26291	DGK1
809	TraesCS1B02G248600	22.0223	5.72157e-28	3.52747e-26	Up	0.135271	2.44994	1.24022	9.98638	6.72285	9.74644	ERF1-2
810	TraesCS1B02G248700	3.6916	0.00718682	0.0282043	Up	0.304482	0.698102	0.732961	0.698066	1.06299	0.520202	CKX9
811	TraesCS1B02G249800	2.12845	0.00212462	0.0100007	Up	8.55727	7.96951	9.366	9.54639	8.7846	9.39116	SEC11
812	TraesCS1B02G250600	3.84803	2.4358e-07	2.8044e-06	Up	2.69386	0.590959	1.51512	3.73493	3.0265	2.85726	ncd-2
813	TraesCS1B02G250900	5.04216	1.19219e-11	2.42014e-10	Up	10.9684	14.794	21.212	25.8047	29.7625	19.7658	CML15
814	TraesCS1B02G251300	2.03993	0.00163549	0.00800739	Up	3.03719	3.17541	2.8102	3.30664	2.78841	2.11551	PICBP
815	TraesCS1B02G253000	Inf	5.65469e-07	6.1235e-06	Up	0	0	0	6.15411	11.5255	2.79687
816	TraesCS1B02G253800	Inf	7.49871e-49	9.2902e-47	Up	0	0	0	174.675	99.9929	214.673
817	TraesCS1B02G256000	Inf	4.89254e-32	3.61849e-30	Up	0	0	0	37.0767	21.7454	55.9331	DREB2C
818	TraesCS1B02G256700	3.72173	0.00783109	0.0303071	Up	0.191599	0.225114	0.137823	0.455461	0.132343	0.582659	CLSY3
819	TraesCS1B02G257100	2.31745	0.000720782	0.00391408	Up	3.93387	7.68985	5.62415	6.21906	4.14185	7.43419	PNC1
820	TraesCS1B02G257900	6.35618	0.00796879	0.0307483	Up	0	0.089817	0.087849	0.110825	0.356961	0.246689	At4g02900
821	TraesCS1B02G258400	14.3674	0.00240548	0.0111179	Up	0	0	0	4.51191	0.719066	0
822	TraesCS1B02G258600	3.62721	0.00276279	0.0124989	Up	0.813572	0.873445	1.8387	1.5759	0.978018	2.0261
823	TraesCS1B02G259400	Inf	0.000235998	0.00146573	Up	0	0	0	0.134545	0	0.150131	Os07g0442900
824	TraesCS1B02G262100	2.291	0.00922558	0.0346963	Up	1.27272	2.24302	2.87836	2.77462	3.57517	2.28889
825	TraesCS1B02G262300	10.9018	0.000650017	0.0035735	Up	0.0709879	0	0.0402318	0.321554	0.097936	0.263478	RPP13L4
826	TraesCS1B02G263100	15.6254	6.75324e-06	6.00744e-05	Up	0.557962	0.530822	0.209931	1.67022	1.43915	2.54444	BG
827	TraesCS1B02G263400	2.55265	0.00138733	0.00693889	Up	2.76496	2.6277	3.18801	4.05928	2.70104	5.63813
828	TraesCS1B02G264000	3.00434	2.99417e-07	3.39329e-06	Up	2.25554	3.09362	3.12619	4.36452	3.17426	5.66222	ATG18H
829	TraesCS1B02G265000	Inf	2.40671e-16	7.49281e-15	Up	0	0	0	3.19022	4.58166	2.94014	MBD4
830	TraesCS1B02G265900	2.56983	0.000315076	0.0018931	Up	9.92042	7.73388	9.60576	12.6327	6.38216	11.1278	GID1
831	TraesCS1B02G268100	Inf	6.785e-26	3.80228e-24	Up	0	0	0	3.74551	2.2681	4.3286
832	TraesCS1B02G268500	4.2486	3.05497e-08	4.06161e-07	Up	3.34226	2.92367	2.12983	5.27638	3.95439	7.39969	BZIP39
833	TraesCS1B02G268600	4.28204	1.02111e-08	1.44585e-07	Up	1.896	2.13069	1.78607	4.68853	3.00981	5.32077	ufd1
834	TraesCS1B02G268700	2.09592	0.000675317	0.00369698	Up	19.4564	22.3138	23.1124	19.1552	25.6234	22.0314
835	TraesCS1B02G269500	2.22287	0.00531836	0.021896	Up	3.55351	3.90796	5.26081	6.37299	3.96783	7.1756	IPI1
836	TraesCS1B02G269600	2.74073	1.22116e-05	0.00010306	Up	5.86526	4.58653	5.48276	5.77766	4.76514	6.20502	MED26B
837	TraesCS1B02G269800	3.90834	7.67331e-06	6.7385e-05	Up	0.754873	1.46098	0.927575	1.77288	1.00307	2.64786	RPPL1
838	TraesCS1B02G271700	2.35247	2.88482e-05	0.000224533	Up	11.3363	10.9724	11.9832	13.6421	11.3187	17.4996	GDI1
839	TraesCS1B02G274100	124.824	0.00147999	0.00734031	Up	0	0	0	0.871911	2.81861	0.560055
840	TraesCS1B02G274300	10.5832	3.40697e-25	1.86905e-23	Up	9.46331	9.59282	6.71663	31.8021	23.8073	29.2409	NAC048
841	TraesCS1B02G275300	26.2315	8.96928e-06	7.77096e-05	Up	0.0822926	0	0.207341	1.1363	0.602245	2.28594	CYP71C4
842	TraesCS1B02G275600	4.29133	4.94006e-05	0.00036526	Up	1.27751	1.78226	1.93164	3.52919	3.94689	2.63849	SKP2A
843	TraesCS1B02G276500	93.8699	6.72708e-35	5.5067e-33	Up	0	2.21811	2.29299	59.2384	60.5585	47.4834
844	TraesCS1B02G276800	335.838	8.36661e-107	4.30302e-104	Up	1.71446	1.33962	2.43172	202.085	179.145	234.791
845	TraesCS1B02G276900	3497.1	9.40402e-128	7.27881e-125	Up	0	0.533433	0	199.151	172.032	245.941
846	TraesCS1B02G277000	4.22906	7.56539e-08	9.45947e-07	Up	1.03011	5.50157	3.21165	5.97473	3.36403	5.75092	OsI_21081
847	TraesCS1B02G277600	11.9702	0.000237978	0.00147568	Up	0	5.03804	0.870211	12.3696	12.3338	7.0601
848	TraesCS1B02G277800	2.12166	0.00564833	0.0230338	Up	15.2348	17.4398	17.4587	8.06274	13.1837	9.32303
849	TraesCS1B02G279200	5.92365	3.51675e-10	6.06623e-09	Up	2.00465	0.834418	2.49408	3.66041	2.52745	2.61374	PATL3
850	TraesCS1B02G280900	2.26842	0.0016036	0.00787594	Up	2.05801	3.16176	2.76872	3.37916	1.96986	3.66076	EMB8
851	TraesCS1B02G281200	4.26481	0.00938889	0.0352061	Up	1.04616	1.22548	1.30248	1.94324	1.51553	2.2878
852	TraesCS1B02G282300	Inf	5.92531e-09	8.68249e-08	Up	0	0	0	3.04912	5.32079	2.1987	ERF110
853	TraesCS1B02G282600	6.75138	0.000680555	0.00372144	Up	0	1.18883	0.828795	1.49155	1.48755	1.20186
854	TraesCS1B02G282800	2.25077	0.00120149	0.00612099	Up	11.2764	8.97081	9.44511	9.32401	7.06786	9.60785	BZIP12
855	TraesCS1B02G282900	3.13722	2.60271e-05	0.000204839	Up	6.26629	3.4568	4.25635	5.63853	3.05674	4.71727	TULP8
856	TraesCS1B02G283300	3.49217	8.69514e-05	0.000605237	Up	0.481939	3.81311	6.70021	4.57711	4.21036	4.59821	PPA1
857	TraesCS1B02G283600	37.1917	8.8908e-43	9.3044e-41	Up	0.677919	0.538087	0.410332	13.7492	9.07644	14.5212	CFBP
858	TraesCS1B02G283900	3.6676	3.08193e-11	5.99476e-10	Up	23.8098	26.1512	25.546	44.2004	33.3978	50.4406	ACT7
859	TraesCS1B02G285000	5311.54	3.69462e-50	4.774e-48	Up	0	0	0.0671241	35.3225	41.9851	30.8725	DIVARICATA
860	TraesCS1B02G285300	3.21875	1.59353e-05	0.000130924	Up	1.35476	2.32727	2.14583	3.57822	3.32274	2.3881	SEC24
861	TraesCS1B02G285800	Inf	8.29801e-05	0.000580957	Up	0	0	0	0.211869	0.278026	0.0934617	TGAL5
862	TraesCS1B02G289600	3.9396	6.98327e-06	6.19761e-05	Up	1.40971	0.890889	0.940383	1.7267	1.6604	3.96107	RE1
863	TraesCS1B02G289700	3.11846	0.000565576	0.00316878	Up	12.0172	68.9908	67.0692	53.3323	65.0441	49.7633	PHOS32
864	TraesCS1B02G290600	9.23526	7.75438e-27	4.52725e-25	Up	3.72915	4.32799	4.19021	21.4661	20.1663	18.9969	P5CS1
865	TraesCS1B02G291700	5.46523	0.000871058	0.00462319	Up	1.79892	0.847659	1.07654	2.74655	4.10806	2.47679
866	TraesCS1B02G291900	9.93393	2.06178e-21	9.16837e-20	Up	2.02237	1.56452	2.52805	9.83824	6.45648	11.2717
867	TraesCS1B02G292800	5.19696	2.29621e-06	2.2263e-05	Up	3.62679	1.73155	2.49174	5.9824	6.5644	4.59672	NAKR2
868	TraesCS1B02G294300	10.5568	7.18982e-32	5.27265e-30	Up	14.1517	25.9757	24.1855	69.0409	60.8681	70.9802	MED37C
869	TraesCS1B02G294400	2.29453	4.41257e-05	0.000329468	Up	31.1498	38.0157	34.5634	33.2791	35.4569	30.5024	UBC7
870	TraesCS1B02G295500	2.06386	0.0110445	0.0402877	Up	2.44486	2.34326	2.52611	3.82763	4.04879	4.6353	COPZ1
871	TraesCS1B02G296800	2.2491	0.000180327	0.00115854	Up	2.3865	3.13117	2.79653	3.47886	2.37626	3.86951	PAH1
872	TraesCS1B02G297700	2.34329	0.000434835	0.00251634	Up	3.5544	4.18174	4.61068	4.02562	3.8955	4.28044	ADE17
873	TraesCS1B02G297900	14.7724	5.37856e-33	4.12629e-31	Up	4.35362	6.42061	5.38826	26.094	24.2728	31.0561	NFYB3
874	TraesCS1B02G299600	6.44198	3.45627e-06	3.24168e-05	Up	0	0	0	8.36469	0	5.9334
875	TraesCS1B02G300600	25.0274	2.45887e-27	1.47297e-25	Up	0.395585	1.71615	1.06853	11.5033	6.763	12.586	naat-A
876	TraesCS1B02G301200	12.1707	0.000646593	0.00355717	Up	0	0.269183	0.394823	0.874416	1.48042	1.32299	At4g08330
877	TraesCS1B02G304600	15.121	2.25163e-05	0.000179576	Up	1.15566	0.563511	0.525973	1.47496	1.87829	2.57187
878	TraesCS1B02G304800	505.457	1.5098e-46	1.78831e-44	Up	0	0.888157	0.332171	278.632	142.311	325.301
879	TraesCS1B02G306400	Inf	0.000844362	0.00449401	Up	0	0	0	0.790363	0.0368248	0.666613	ZIP9
880	TraesCS1B02G306500	18.3237	1.53905e-14	4.15598e-13	Up	4.5344	1.01858	2.47535	17.7143	9.97634	21.9872	ZIP5
881	TraesCS1B02G307500	3.21135	0.00299259	0.0133722	Up	2.73533	4.18097	2.27362	4.85272	6.1097	3.71069	SNX2B
882	TraesCS1B02G307700	9424.59	2.38447e-91	8.71056e-89	Up	0.428561	0	0.0799968	665.655	405.236	824.349
883	TraesCS1B02G308000	2.0174	0.00433115	0.0183606	Up	4.63421	5.08546	6.51201	5.13953	5.33638	5.15173
884	TraesCS1B02G310100	6.06107	7.70719e-09	1.11062e-07	Up	2.22959	3.57471	3.59906	4.93725	5.23175	5.27773	PUB16
885	TraesCS1B02G310400	18.2532	8.77643e-22	3.99358e-20	Up	0	0	4.24328	16.5428	7.40298	27.044	LTP1
886	TraesCS1B02G312500	Inf	0.0112328	0.0408524	Up	0	0	0	0.407127	0	0.377295	CGT
887	TraesCS1B02G313100	4.21566	2.91552e-09	4.45331e-08	Up	5.2146	4.61651	3.79346	6.45724	5.62844	8.07617	SPIN1
888	TraesCS1B02G313400	83.1879	5.00456e-12	1.06082e-10	Up	0.385001	0	0.21474	4.43354	2.37385	7.00939	CYP714D1
889	TraesCS1B02G314900	4.11298	1.25119e-06	1.27858e-05	Up	1.92376	3.37635	2.70554	5.21996	6.56748	4.86941	VIP2
890	TraesCS1B02G316100	6.31094	0.00125583	0.00636256	Up	2.06365	1.20948	4.01892	3.86581	6.40031	3.84898	At5g19025
891	TraesCS1B02G316300	4.57691	0.000221293	0.00138563	Up	2.79841	2.75455	3.93494	5.91951	8.22282	4.80455	SIRP1
892	TraesCS1B02G316700	34.8529	7.07005e-42	7.23431e-40	Up	6.91031	2.28645	8.96111	60.4167	55.5041	56.4738	LTPG2
893	TraesCS1B02G318100	2.10812	0.00358775	0.0156348	Up	1.44884	1.42953	1.60731	1.38708	1.34488	1.735	kri1
894	TraesCS1B02G318400	2.35729	0.000332086	0.0019825	Up	4.15003	3.63754	5.53297	5.17921	5.08895	5.04533	SPAC24B11.08c
895	TraesCS1B02G319000	23.9842	0.000113581	0.000768231	Up	0.0789673	0.128228	0.0249711	0.932716	0.414894	1.50053	SUVH1
896	TraesCS1B02G320700	3.46115	0.000473207	0.00271011	Up	11.0164	5.8604	3.16584	6.65034	4.68353	9.95774
897	TraesCS1B02G321600	5.58003	8.57706e-08	1.06394e-06	Up	2.64939	6.47775	4.30437	9.59913	12.8798	9.4283
898	TraesCS1B02G321700	11.9413	2.93928e-05	0.000228271	Up	0.0334455	3.16356	2.30903	9.41095	10.824	4.58406
899	TraesCS1B02G321900	62.4605	1.37293e-30	9.58291e-29	Up	0.32176	0.324788	0.781876	10.936	7.64057	14.6685	ALDH2C4
900	TraesCS1B02G322600	10.953	0.00299046	0.0133657	Up	0	0	0.471817	1.46165	1.68425	1.8733	EDL3
901	TraesCS1B02G323800	9.84874	5.01938e-09	7.4246e-08	Up	0.640357	1.54411	0.835018	2.88299	3.75248	3.91676
902	TraesCS1B02G326600	3.88883	8.44903e-08	1.04942e-06	Up	17.7432	19.95	21.7103	25.23	15.4075	26.4829	ERF4
903	TraesCS1B02G326700	4.0888	3.9722e-07	4.40589e-06	Up	0.883018	1.00433	0.539079	1.82212	1.62827	1.91465	bdp1
904	TraesCS1B02G329600	14.0336	3.0658e-39	2.92279e-37	Up	16.9597	18.4888	18.2561	119.389	106.143	139.281
905	TraesCS1B02G329700	117.756	2.53295e-18	9.09988e-17	Up	0	0.0775646	0	1.00521	0.640836	1.3025	PBL7
906	TraesCS1B02G330000	6672.24	1.11412e-54	1.63102e-52	Up	0.427811	0.117764	0	976.278	1185.58	804.405	Os05g0499100
907	TraesCS1B02G331400	3.38952	0.000242518	0.00150074	Up	0.594443	1.02297	1.25289	1.7394	1.7613	1.66445
908	TraesCS1B02G332200	Inf	4.39001e-08	5.70366e-07	Up	0	0	0	1.40403	0.605987	2.58349	CODM
909	TraesCS1B02G333600	2.24301	0.00160481	0.00787941	Up	7.29727	20.9225	13.2061	7.81897	9.39405	13.141	PHOS34
910	TraesCS1B02G336300	2.25914	3.77029e-05	0.000285991	Up	13.8265	10.7138	11.5463	15.6896	9.16695	15.1206	SIR
911	TraesCS1B02G338500	3.09344	1.26788e-06	1.29378e-05	Up	4.81428	4.35251	3.11611	5.47862	4.74013	5.78648	RD21B
912	TraesCS1B02G340200	Inf	6.87353e-53	9.61249e-51	Up	0	0	0	64.8833	38.5321	75.6327
913	TraesCS1B02G341700	286.4	3.70023e-21	1.626e-19	Up	0.0702381	0.208664	0.298999	29.9322	14.301	41.0371	PARP3
914	TraesCS1B02G342200	2.05225	0.00102155	0.00532467	Up	5.15929	8.56858	5.56481	6.49133	6.7692	6.40939	At3g62120
915	TraesCS1B02G343500	Inf	0.00168861	0.00822526	Up	0	0	0	0.288038	0.79642	0.135656	RISBZ2
916	TraesCS1B02G347700	Inf	1.16132e-05	9.84702e-05	Up	0	0	0	0.398997	0.0650498	0.450824	CYP71A1
917	TraesCS1B02G347800	Inf	3.09994e-10	5.37931e-09	Up	0	0	0	1.39336	1.23767	0.567752	CYP71A25
918	TraesCS1B02G350300	89.1332	1.27866e-11	2.5876e-10	Up	0	0.149095	0	1.28375	2.33391	2.2311
919	TraesCS1B02G350600	4.82357	3.61914e-07	4.04238e-06	Up	1.26888	1.65919	1.56214	3.67209	3.84467	2.61848	TPS7
920	TraesCS1B02G351300	2.41869	3.99113e-05	0.000301339	Up	2.46103	3.0998	2.90884	3.01935	2.58626	4.24435	HOX1A
921	TraesCS1B02G352000	13.0525	2.50755e-07	2.88192e-06	Up	0.842384	0.911724	1.09566	3.08175	3.43015	3.06159
922	TraesCS1B02G352400	211.099	7.12781e-63	1.28687e-60	Up	0.585349	0.581477	0.898156	39.7413	27.5956	49.9684	CLPB1
923	TraesCS1B02G354400	2.28612	0.00328814	0.0145038	Up	0.86791	1.95949	1.01805	1.60317	1.55698	2.30916
924	TraesCS1B02G354600	5.04452	0.0112189	0.0408133	Up	1.40428	0.564339	0.953714	1.24739	1.35245	1.21263
925	TraesCS1B02G355700	6.37749	3.10915e-07	3.51341e-06	Up	1.29511	0.99562	0.629077	1.55497	2.27495	1.68175	MIK1
926	TraesCS1B02G356300	Inf	0.00156935	0.00772569	Up	0	0	0	0.16101	0.0361363	0.110019	ABCA7
927	TraesCS1B02G356800	3.77741	0.00835375	0.0319811	Up	0.243045	0.208915	0.282908	0.608667	0.296219	0.408386	At5g26710
928	TraesCS1B02G357000	2.72064	0.00919334	0.0345956	Up	1.82094	3.44749	3.02923	4.10136	1.69112	5.05155	PFK3
929	TraesCS1B02G359800	819.525	9.08054e-63	1.63189e-60	Up	0	0	0	3.88437	4.90346	4.11909	R1
930	TraesCS1B02G360300	47.711	1.8292e-49	2.30642e-47	Up	5.53582	1.47825	2.39968	46.7599	37.8821	63.4838	Os05g0525900
931	TraesCS1B02G362700	Inf	2.78173e-22	1.31397e-20	Up	0	0	0	1.95381	2.88251	2.06074
932	TraesCS1B02G362800	Inf	2.7446e-37	2.46336e-35	Up	0	0	0	2.80962	3.38098	2.61897
933	TraesCS1B02G363000	4.18058	4.75522e-05	0.000352728	Up	0.464638	0.727725	0.51389	1.00195	1.2154	1.06832	RPN2A
934	TraesCS1B02G363200	Inf	0.00269953	0.0122595	Up	0	0	0	0.359928	0.614009	0.150283	WRKY56
935	TraesCS1B02G363500	15.3061	0.00566887	0.0231079	Up	0.203342	0.0208813	0.0605205	0.602751	0.113488	1.05755	CYP72A15
936	TraesCS1B02G363900	9.1718	3.42518e-08	4.51922e-07	Up	0.696972	0.750227	0.202872	3.29856	2.17411	3.12091
937	TraesCS1B02G364100	2.33156	0.0111424	0.0405707	Up	0.103848	0.480088	0.414036	0.530354	0.260607	0.524801	ROS1
938	TraesCS1B02G364200	6.82319	3.4551e-05	0.000264599	Up	0.280469	0.291693	0.730393	1.50151	1.30071	1.02024	ATJ10
939	TraesCS1B02G365100	9.48053	0.0065788	0.0261742	Up	1.66144	0	0.427516	0.728509	1.62761	3.33844
940	TraesCS1B02G365200	117.74	2.86478e-12	6.24871e-11	Up	0.710247	2.32278	1.20799	47.6342	52.7854	26.0264
941	TraesCS1B02G365400	Inf	2.81979e-07	3.21243e-06	Up	0	0	0	2.19653	0.521556	1.70183
942	TraesCS1B02G366500	19.8971	4.39984e-13	1.04388e-11	Up	0	0.152995	0.142467	1.04921	1.07266	0.751742	RGA5
943	TraesCS1B02G367500	Inf	0.000237282	0.0014723	Up	0	0	0	0.251279	0.500177	0.248535	Os05g0574100
944	TraesCS1B02G368900	640.442	1.17173e-22	5.65434e-21	Up	0	0.183744	0	18.686	10.0143	24.6656
945	TraesCS1B02G370900	6.91735	8.96026e-05	0.000621203	Up	0	0.573483	1.05163	1.36686	1.22397	1.41767	CBL4
946	TraesCS1B02G371300	2.01486	0.00125469	0.00635828	Up	8.45774	8.86894	8.29391	5.96378	5.91867	6.50294
947	TraesCS1B02G373400	12.7499	1.87201e-12	4.16105e-11	Up	0.546533	0.351349	0.247788	2.59127	2.32771	2.6867	MAP65-9
948	TraesCS1B02G374500	2.43531	5.41914e-06	4.9152e-05	Up	8.42167	29.5668	22.8797	28.2567	23.5358	27.6455	FIS1
949	TraesCS1B02G375400	24.6526	0.00234316	0.0108681	Up	0	0	0.154044	0.736166	0.0258676	0.656674	CDKF-2
950	TraesCS1B02G377700	3.42381	2.54105e-06	2.44158e-05	Up	2.16248	2.12542	2.29955	3.32072	2.45411	3.90566	At5g04500
951	TraesCS1B02G380000	51.9002	3.02095e-12	6.5692e-11	Up	0	0	0.542601	2.31293	1.02582	2.90867	LF
952	TraesCS1B02G380300	2.39628	0.00103212	0.00537226	Up	8.57734	12.4878	10.91	8.85397	11.4375	8.37789	VTI13
953	TraesCS1B02G381000	5.51351	1.8192e-14	4.86707e-13	Up	3.08651	3.13254	3.57089	7.39188	6.85678	8.47407
954	TraesCS1B02G381200	106128	1.58669e-136	1.51267e-133	Up	0	0.128857	0	625.532	455.856	738.555	HVA1
955	TraesCS1B02G381400	391.313	6.35574e-78	1.62373e-75	Up	0.13541	0.594727	0.137595	33.8525	26.4626	38.6005	HVA1
956	TraesCS1B02G381500	122.208	1.22422e-83	3.61145e-81	Up	1.91483	2.89096	2.62289	92.5954	68.5451	103.957	HVA1
957	TraesCS1B02G381700	Inf	2.07772e-32	1.56178e-30	Up	0	0	0	1.81422	0.278765	0.296977	HVA1
958	TraesCS1B02G381800	Inf	1.2652e-155	1.76619e-152	Up	0	0	0	186.04	136.074	221.998
959	TraesCS1B02G382100	5.76542	0.00148987	0.00738138	Up	0.726973	2.78493	0.622294	4.02354	2.83809	2.61727	At1g80180
960	TraesCS1B02G383300	2.88413	0.00100683	0.00525721	Up	1.61744	1.96942	1.94576	3.22665	3.07653	2.91734	APRF1
961	TraesCS1B02G384900	29.8729	2.15355e-07	2.50118e-06	Up	0	0.199755	0.565308	1.83496	2.96861	2.12391	MAPKKK17
962	TraesCS1B02G385000	5.66027	0.00879805	0.0333457	Up	0	0.887917	0.69512	0.77401	1.31452	0.769215	MAPKKK17
963	TraesCS1B02G385100	21.0249	0.00947123	0.0354638	Up	0	0	0.165177	0.556165	0.338219	0.236384	MAPKKK17
964	TraesCS1B02G385200	32.8498	1.49524e-12	3.35795e-11	Up	0.864153	0	0	4.74789	2.45704	4.6956	MAPKKK17
965	TraesCS1B02G385300	44.4529	3.36325e-11	6.51604e-10	Up	0	0.484864	0	2.93173	1.85083	2.93938	MAPKKK17
966	TraesCS1B02G385900	2.2309	0.00401385	0.0172087	Up	3.48449	3.18197	3.91114	3.80372	4.19908	3.73648	GTE1
967	TraesCS1B02G386900	2.49742	0.000561868	0.00315026	Up	23.8908	25.7733	25.4352	17.0294	14.4343	18.1124
968	TraesCS1B02G389900	10.4558	0.0037514	0.0162438	Up	0	0.379273	1.16611	1.26144	2.02324	1.12134	ERF109
969	TraesCS1B02G392200	14.8977	0.0138533	0.0486908	Up	0.352663	0	0	0.516985	0.160702	0.914553	Os01g0693400
970	TraesCS1B02G392700	Inf	1.60382e-88	5.49905e-86	Up	0	0	0	260.709	169.395	326.929
971	TraesCS1B02G395300	Inf	1.2253e-29	8.18002e-28	Up	0	0	0	40.3334	50.8574	29.8206
972	TraesCS1B02G395500	Inf	0.000575319	0.00321558	Up	0	0	0	0.476637	0.600646	0.714048
973	TraesCS1B02G396600	2.24641	0.000135594	0.000901057	Up	7.71021	8.49912	7.3915	8.52122	7.76424	9.49366	PRP31
974	TraesCS1B02G397200	33.0184	0.000132505	0.000882707	Up	0.641517	0	0.112314	1.60381	4.08302	1.25135
975	TraesCS1B02G397500	Inf	0.0101438	0.0375222	Up	0	0	0	0.505167	0	0
976	TraesCS1B02G397800	Inf	0.00441218	0.0186535	Up	0	0	0	4.0882	0	1.82274
977	TraesCS1B02G399300	8.74112	0.00842014	0.0321974	Up	0	0.550115	1.01137	1.08435	0.757998	1.54505
978	TraesCS1B02G400500	8.96436	0.000262361	0.00160737	Up	0	0.0996671	0.247057	0.470299	0.290647	0.52365
979	TraesCS1B02G401100	Inf	0.0047398	0.0198231	Up	0	0	0	0.672371	0	0.607982
980	TraesCS1B02G403900	27.4479	5.2688e-12	1.11442e-10	Up	0	1.38273	1.2992	7.25043	7.68888	9.21698
981	TraesCS1B02G404000	4.43482	4.71251e-08	6.092e-07	Up	2.16035	2.46291	1.8875	4.66475	2.80937	5.01109	PSS2
982	TraesCS1B02G410800	17.9757	3.93732e-29	2.57358e-27	Up	1.95553	0.33455	0.881587	10.5193	10.348	10.4928
983	TraesCS1B02G411000	2.85852	0.00701284	0.0276227	Up	5.42151	0	1.53574	3.77622	2.55417	3.44921	GINS2
984	TraesCS1B02G411500	405.428	1.81193e-14	4.85094e-13	Up	0	0	0.0364326	1.06498	1.92651	1.46717
985	TraesCS1B02G413400	9.71859	0.00310173	0.0137952	Up	0	0.351441	0.379113	1.06174	0.9991	0.599203	PUP4
986	TraesCS1B02G413600	Inf	2.25806e-08	3.06039e-07	Up	0	0	0	0.579025	0.839661	0.283924
987	TraesCS1B02G414500	Inf	5.04045e-35	4.15213e-33	Up	0	0	0	3.15415	3.0108	4.38034
988	TraesCS1B02G415200	4.16579	1.30107e-11	2.6309e-10	Up	6.1216	5.65571	4.63435	10.4329	7.93204	13.2136	NSL1
989	TraesCS1B02G415900	2.48966	0.00329946	0.0145471	Up	4.09413	3.58373	1.95514	4.31471	2.76704	4.29897	RPL21M
990	TraesCS1B02G416800	115.698	1.10597e-79	2.95082e-77	Up	0.553286	0.410192	0.228437	25.1015	17.4794	27.9173
991	TraesCS1B02G417200	2.12995	0.00253143	0.0116169	Up	4.25482	5.38221	5.77909	4.88597	3.7358	4.81768	SPAC8F11.04
992	TraesCS1B02G417500	40.778	9.60771e-16	2.85691e-14	Up	0.103974	0	0.732388	6.22148	5.49298	3.78848
993	TraesCS1B02G420300	472.235	1.11313e-46	1.32854e-44	Up	0	0.522476	0.362462	40.5128	24.6435	48.8479	DOGL3
994	TraesCS1B02G422400	3.84947	1.85559e-05	0.000150681	Up	0.909556	2.52508	2.14002	2.65821	3.65146	3.10447
995	TraesCS1B02G423100	Inf	0.00013876	0.000918992	Up	0	0	0	0.490939	0.369287	0.485599
996	TraesCS1B02G423200	Inf	9.41454e-35	7.6585e-33	Up	0	0	0	9.57111	12.4048	8.76728	CYP71D55
997	TraesCS1B02G423300	Inf	6.07106e-59	9.88761e-57	Up	0	0	0	11.0703	7.161	12.2867	CYP71D7
998	TraesCS1B02G423500	2.80786	4.14772e-07	4.59015e-06	Up	27.6792	34.148	34.9301	27.095	25.894	35.2013	DI19-1
999	TraesCS1B02G423600	3.34887	1.07441e-06	1.10983e-05	Up	5.77818	9.93663	8.15133	6.26566	7.36168	10.4936	psi1
1000	TraesCS1B02G424300	47.7871	1.58232e-12	3.54536e-11	Up	0	0.0271331	0.107408	1.08545	1.21552	1.04655	DMP6
1001	TraesCS1B02G426000	604.747	5.5292e-07	5.99674e-06	Up	0.294812	0	0	23.6984	41.6361	10.6692	TTHV
1002	TraesCS1B02G426100	3635.2	4.42298e-33	3.40656e-31	Up	0	0	0.271691	204.118	250.918	145.883	THI1.1
1003	TraesCS1B02G426200	9.9403	9.80531e-08	1.20524e-06	Up	2.20532	2.61392	2.19859	11.4405	13.8335	8.23559	ZFP1
1004	TraesCS1B02G427700	3.86396	1.00014e-07	1.2274e-06	Up	10.6302	6.18216	7.90847	15.9231	11.3501	14.6472	At1g29970
1005	TraesCS1B02G430800	2.96126	6.24318e-05	0.000450781	Up	2.32936	2.44703	2.37118	3.09003	2.57296	4.23242	ABCF4
1006	TraesCS1B02G430900	4.07163	0.0125244	0.044816	Up	0.614799	0.0618649	0.355051	0.71686	0.970135	0.696002
1007	TraesCS1B02G431400	4.5225	2.89414e-07	3.2909e-06	Up	1.06782	1.49293	1.60508	2.00672	1.84912	2.82019	MPK7
1008	TraesCS1B02G432400	3.49339	6.65606e-06	5.92572e-05	Up	2.3357	0.492869	1.27687	2.10669	1.54629	4.10905	COR413IM2
1009	TraesCS1B02G432500	4.05012	1.00056e-07	1.22774e-06	Up	22.7819	10.8629	11.6001	18.0661	14.161	26.1128
1010	TraesCS1B02G432900	2.3503	0.000277644	0.00169041	Up	8.77817	15.7776	16.3113	14.3285	14.7199	17.5603	RPS10
1011	TraesCS1B02G434500	2.56187	7.18447e-06	6.3549e-05	Up	4.77979	9.20789	8.64106	7.23985	7.00088	9.2057	spb1
1012	TraesCS1B02G436500	74.3244	1.9742e-65	3.82013e-63	Up	4.50272	0.571743	2.22671	59.0015	54.617	67.36	ISU1
1013	TraesCS1B02G437500	22.9806	6.91027e-19	2.57857e-17	Up	0	0.57974	1.33682	4.83128	4.18679	4.94363	SDR2b
1014	TraesCS1B02G439800	8.08964	7.44697e-13	1.72341e-11	Up	0.474229	0.931583	0.820741	3.38482	2.77321	3.27289	CPRF1
1015	TraesCS1B02G439900	3.47367	3.5598e-07	3.97951e-06	Up	8.13874	7.44459	9.23544	10.0038	5.94972	13.2022
1016	TraesCS1B02G443800	Inf	7.72251e-08	9.63773e-07	Up	0	0	0	0.568065	1.31665	0.809186	SLR1
1017	TraesCS1B02G445000	Inf	3.11825e-28	1.94704e-26	Up	0	0	0	3.90815	2.2968	5.38886	BIOF
1018	TraesCS1B02G445100	Inf	2.83305e-130	2.30702e-127	Up	0	0	0	181.838	148.195	220.313
1019	TraesCS1B02G445300	7.40267	0.000533061	0.00301012	Up	0	0.148818	0.377095	0.677933	0.686315	0.317435	MPK17
1020	TraesCS1B02G445400	Inf	0.00747347	0.0291246	Up	0	0	0	0.318709	0	0.570534	PIN3B
1021	TraesCS1B02G446400	3.47412	0.00620288	0.024926	Up	3.13213	4.61458	2.05316	3.92936	3.75697	4.52642	CML14
1022	TraesCS1B02G446500	3.05186	9.31298e-05	0.000642296	Up	3.09798	3.11945	3.41772	4.02173	2.71226	5.52651	STY13
1023	TraesCS1B02G446700	4.33282	8.30965e-09	1.19216e-07	Up	1.58219	2.92819	2.49512	5.756	5.76238	7.7029
1024	TraesCS1B02G446900	5218.14	2.69602e-96	1.0864e-93	Up	0	0	0	160.734	139.438	228.926
1025	TraesCS1B02G447900	11.6207	0.000445941	0.00257254	Up	0.329513	0.414747	0.0972451	1.09446	0.920183	1.01868	SNL6
1026	TraesCS1B02G448900	81.2644	3.408e-08	4.49806e-07	Up	0	0	0.106377	1.26217	0.604862	0.853484	BBE1
1027	TraesCS1B02G450100	2.73482	0.000412248	0.0024011	Up	4.22552	5.11843	5.93403	6.54173	4.17552	6.73472
1028	TraesCS1B02G452300	Inf	0.00808324	0.0311315	Up	0	0	0	0	0	0
1029	TraesCS1B02G452400	11.5837	1.77468e-08	2.43909e-07	Up	0.164371	0.507401	1.48283	2.82498	2.30648	3.22228	SCPL50
1030	TraesCS1B02G453200	Inf	0.00670166	0.0265779	Up	0	0	0	0.358767	0.314088	0.13352	WRKY23
1031	TraesCS1B02G453300	3.92484	0.00996826	0.0369742	Up	0.159288	0.647201	0.75051	0.804403	0.837387	0.616354	WRKY23
1032	TraesCS1B02G453600	3.46264	0.00146246	0.00726353	Up	0.32392	0.650203	0.580761	0.874562	0.962839	0.624187	Os06g0265000
1033	TraesCS1B02G453700	2.37693	0.000322895	0.0019345	Up	1.53945	2.20658	2.32438	2.80046	1.91567	2.73151
1034	TraesCS1B02G455900	3.50929	2.78099e-09	4.25948e-08	Up	61.8134	45.3731	47.3896	44.3402	38.7052	65.2917	At2g46140
1035	TraesCS1B02G456700	2.55238	0.000729143	0.00395235	Up	3.51236	5.21659	4.93738	5.69319	3.26767	7.7658	CPK15
1036	TraesCS1B02G456900	Inf	3.3832e-14	8.82487e-13	Up	0	0	0	1.43753	0.569584	1.52872	At5g44410
1037	TraesCS1B02G459500	7.41487	8.49518e-17	2.72848e-15	Up	1.14742	3.49273	3.31024	7.07118	7.85466	8.46599	GH3.5
1038	TraesCS1B02G459800	10.4897	1.23821e-07	1.49887e-06	Up	2.39356	1.23215	0.719295	4.44193	5.5178	3.28438	At5g41800
1039	TraesCS1B02G461700	217.09	1.07702e-73	2.56696e-71	Up	1.30097	0.285968	0.715602	45.3125	39.5465	61.6193	TPP8
1040	TraesCS1B02G462000	12.0077	8.15193e-25	4.38594e-23	Up	1.35599	1.60647	0.788291	7.17709	7.19677	9.30791	URA7
1041	TraesCS1B02G463100	2.06134	0.00718009	0.0281865	Up	7.30821	6.69528	6.98409	7.10494	5.84584	6.0337	TRPA1
1042	TraesCS1B02G463900	51.1826	1.0622e-06	1.09809e-05	Up	0	0.0322638	0.0105174	0.286005	0.17595	0.190815	SNL3
1043	TraesCS1B02G464000	17.872	8.91296e-06	7.72473e-05	Up	0	0.0755017	0.0739643	0.394041	0.289488	0.282794	SNL3
1044	TraesCS1B02G464300	3.04626	0.00263342	0.0120172	Up	1.15266	1.07119	0.522439	1.18847	0.815648	1.20254
1045	TraesCS1B02G471300	7.54122	5.53176e-05	0.000404192	Up	3.8255	1.27576	1.42672	5.29552	8.3708	5.1845	LOGL8
1046	TraesCS1B02G472000	2.74617	1.13114e-05	9.61477e-05	Up	4.18635	4.23225	5.12353	6.42919	5.41059	5.52906
1047	TraesCS1B02G472200	9.99367	5.19926e-12	1.10001e-10	Up	0.622749	2.76087	1.85317	6.21778	5.84839	6.10722	PCO2
1048	TraesCS1B02G472600	12.0826	0.00216762	0.0101731	Up	0	0.598565	0.113923	0.363209	0.181035	1.78276
1049	TraesCS1B02G472800	5.29412	4.25208e-07	4.697e-06	Up	1.86724	1.20449	0.258016	3.50523	4.38796	2.25221
1050	TraesCS1B02G473400	2.39502	0.000306948	0.0018508	Up	6.38315	6.3557	5.84673	8.30899	4.38352	9.31514	DBB1
1051	TraesCS1B02G476000	Inf	3.12149e-05	0.000241108	Up	0	0	0	0.247295	0.301019	0.485175
1052	TraesCS1B02G476400	7.95905	0.000283588	0.00172278	Up	0	0.580368	1.17438	1.1427	1.36216	1.07991	CYP75B3
1053	TraesCS1B02G477100	2.63561	0.00729466	0.0285513	Up	1.78081	1.71665	1.08119	1.26932	1.25989	1.57221	At1g51745
1054	TraesCS1B02G478100	2.00596	0.00679786	0.0268993	Up	3.8403	4.19149	4.65622	3.25585	3.91214	3.58765	NLE1
1055	TraesCS1B02G478400	8.36837	8.86318e-23	4.29826e-21	Up	4.92361	9.0978	10.321	26.4905	17.7349	28.5768	UGE-1
1056	TraesCS1B02G479000	426.891	1.54838e-10	2.77561e-09	Up	0.140487	0	0	1.08179	1.61173	0.596496	CO
1057	TraesCS1B02G479200	91.1561	0.000225503	0.0014094	Up	0.0266403	0.176098	0	2.6124	4.76781	0.766276	COL12
1058	TraesCS1B02G479600	4.20907	1.15583e-05	9.8044e-05	Up	11.6308	9.96008	5.87289	13.9314	19.5166	13.1263
1059	TraesCS1B02G479700	16.6526	0.0010665	0.00553098	Up	0.365732	0	0	0.389062	0.646932	0.700301	ATL12
1060	TraesCS1B02G481000	8.61242	0.00145118	0.00721485	Up	0.54274	0.337342	0.710052	1.21065	2.47377	1.21972
1061	TraesCS1B02G481300	Inf	0.00671839	0.0266327	Up	0	0	0	0.495059	0.437795	0.363719	ASMT1
1062	TraesCS1D02G000531	2426.88	4.21315e-19	1.59807e-17	Up	0	0	0	3.27585	4.96437	1.95739
1063	TraesCS1D02G000567	3623.83	1.35583e-08	1.89406e-07	Up	0	0	0.0524984	13.7333	25.0786	5.90125
1064	TraesCS1D02G000582	Inf	7.1558e-09	1.03651e-07	Up	0	0	0	7.86928	12.0931	3.02858
1065	TraesCS1D02G000700	28969.2	9.59391e-12	1.968e-10	Up	0	0	0	2613.28	5033.93	1111.75
1066	TraesCS1D02G001000	Inf	1.16605e-08	1.64127e-07	Up	0	0	0	926.346	2142.62	176.722
1067	TraesCS1D02G001100	30984.7	2.92266e-11	5.69489e-10	Up	0	0	0	1625.01	3150	629.919
1068	TraesCS1D02G001200	28874	2.0668e-37	1.86572e-35	Up	2.02505	0	0	5327.62	7910.57	3650.4
1069	TraesCS1D02G001300	34294.6	2.97099e-52	4.09624e-50	Up	0	0	0	922.643	1251.66	696.644
1070	TraesCS1D02G002000	Inf	8.03237e-14	2.03017e-12	Up	0	0	0	9.39718	9.79539	3.65385
1071	TraesCS1D02G002500	4.47866	1.00447e-09	1.62847e-08	Up	5.97295	7.3441	7.65196	13.276	14.9107	11.5781	ML3
1072	TraesCS1D02G004000	3.10768	0.0086789	0.0329792	Up	1.5539	1.22102	1.02897	2.03755	1.33097	0.910641	SIS3
1073	TraesCS1D02G004600	5.67098	7.83742e-05	0.000552172	Up	0.171486	1.42211	0.911081	1.66855	2.13877	1.31427	CYP72A14
1074	TraesCS1D02G004900	3.31905	9.49706e-09	1.35258e-07	Up	5.27114	8.54064	7.32186	10.5181	7.78	15.2443	SNL3
1075	TraesCS1D02G009100	47.3904	7.9398e-14	2.00937e-12	Up	0.124578	0	0	0.599841	0.884596	0.795856	exgA
1076	TraesCS1D02G009500	Inf	4.17202e-16	1.27601e-14	Up	0	0	0	2.11215	2.06499	3.25482	Os09g0544000
1077	TraesCS1D02G009600	Inf	4.37905e-25	2.38393e-23	Up	0	0	0	2.91992	4.32768	3.41796	SCT
1078	TraesCS1D02G009700	Inf	7.46074e-24	3.82455e-22	Up	0	0	0	3.4697	2.66331	3.62411	ASMT1
1079	TraesCS1D02G011100	Inf	0.00676887	0.0267981	Up	0	0	0	0.129176	0.159707	0.536479	ECI3
1080	TraesCS1D02G012000	293.187	3.28556e-09	4.98058e-08	Up	1.0421	1.15317	0.136343	101.026	32.1938	148.8
1081	TraesCS1D02G012100	Inf	8.42885e-58	1.33116e-55	Up	0	0	0	130.442	41.6584	92.8317
1082	TraesCS1D02G013000	Inf	2.18826e-19	8.47287e-18	Up	0	0	0	3.32237	1.69357	2.04329	OPR5
1083	TraesCS1D02G013200	3.57067	1.50064e-08	2.08296e-07	Up	8.65248	9.61726	7.74691	17.4069	20.3196	16.2281	RABD1
1084	TraesCS1D02G018400	2.46182	0.00107621	0.00557371	Up	2.17107	2.40628	1.95904	2.94077	3.02936	2.52373	At5g47790
1085	TraesCS1D02G019200	Inf	0.0137551	0.0484068	Up	0	0	0	0.280581	0	0.610707	BZ1
1086	TraesCS1D02G019500	Inf	7.43791e-05	0.000527831	Up	0	0	0	10.3235	1.48672	2.98535	TTHV
1087	TraesCS1D02G023900	3.04907	0.00293589	0.0131519	Up	1.22619	1.22157	1.31968	1.49118	1.76137	1.38426
1088	TraesCS1D02G026700	2.88571	0.00431198	0.0182983	Up	2.49597	2.53828	2.95631	3.18159	4.63164	3.11864
1089	TraesCS1D02G027800	13055.3	2.80729e-44	3.12176e-42	Up	0	0	0	16.8105	19.4031	11.9103
1090	TraesCS1D02G028000	Inf	8.25977e-09	1.18565e-07	Up	0	0	0	13.6313	16.2774	6.30862
1091	TraesCS1D02G028100	11401.4	6.31492e-20	2.53294e-18	Up	0.320193	0	0	268.592	374.152	159.059
1092	TraesCS1D02G029400	3.23019	4.67906e-06	4.29679e-05	Up	1.31006	1.59424	1.76669	2.5851	2.04926	3.12453	APUM1
1093	TraesCS1D02G030300	5.85871	7.1642e-12	1.48953e-10	Up	6.93015	8.44269	10.7354	11.8132	11.4257	12.351	RHC2A
1094	TraesCS1D02G030400	219.093	2.65215e-08	3.55812e-07	Up	0.0270432	0	0	0.803885	0.387025	0.770738	DTX40
1095	TraesCS1D02G034600	19.3687	6.86621e-11	1.28659e-09	Up	0.672172	0.720556	0.420579	2.81291	2.03426	2.60594
1096	TraesCS1D02G035800	Inf	0.0109629	0.040047	Up	0	0	0	0.163481	0.0327207	0.178712	PLD2
1097	TraesCS1D02G036500	8.47563	0.000398707	0.00233178	Up	1.3334	0.531051	0.402664	1.12323	1.36457	1.94892	At4g32285
1098	TraesCS1D02G036800	3.9317	0.0106525	0.0391169	Up	1.52427	1.1567	0.707852	1.54869	1.68298	1.56272
1099	TraesCS1D02G038900	Inf	3.0935e-79	8.17008e-77	Up	0	0	0	80.7562	56.9464	107.637	PM19L
1100	TraesCS1D02G040600	Inf	5.56366e-09	8.18169e-08	Up	0	0	0	7.40265	0	8.90573
1101	TraesCS1D02G040700	2.0741	0.00631006	0.0252774	Up	0.783731	2.74246	2.50097	1.72368	1.68443	1.92687	Os03g0619600
1102	TraesCS1D02G040800	3.8833	1.29889e-08	1.81843e-07	Up	1.43576	2.47767	1.55086	3.06063	2.78241	4.40739	MORC2
1103	TraesCS1D02G041200	2.55376	1.64705e-05	0.000135009	Up	4.64387	6.65438	7.30769	8.79361	7.60674	9.26742	PHI1
1104	TraesCS1D02G042500	3.46847	0.000646425	0.0035565	Up	0	2.22915	0.98981	2.03011	1.33297	2.29327	BSK1-2
1105	TraesCS1D02G043600	Inf	5.60722e-06	5.06639e-05	Up	0	0	0	1.05503	0.793338	0.712443	AHL26
1106	TraesCS1D02G043900	Inf	0.00423197	0.0180106	Up	0	0	0	0.38869	0.0774026	1.11531	FOS1
1107	TraesCS1D02G044100	5.28803	0.00447248	0.0188687	Up	0.989283	0.0277769	0.183528	0.585733	0.64779	0.912634
1108	TraesCS1D02G045500	Inf	0.00113724	0.00583858	Up	0	0	0	0.302588	0.870017	0.167475	MADS23
1109	TraesCS1D02G046600	Inf	2.4641e-07	2.83406e-06	Up	0	0	0	0.783203	0.760183	1.02256	At1g12855
1110	TraesCS1D02G048500	1603.14	6.18493e-70	1.34682e-67	Up	0	0.828207	0	120.026	73.058	147.77
1111	TraesCS1D02G049200	3.33614	4.92191e-05	0.000363987	Up	1.06782	2.2365	1.9983	3.01096	1.88118	3.09885
1112	TraesCS1D02G049400	Inf	7.5042e-119	4.69313e-116	Up	0	0	0	106.042	81.7527	129.96
1113	TraesCS1D02G050000	33.0022	2.8898e-10	5.02693e-09	Up	1.53279	0	0	4.47306	3.77952	6.11831	LTPG2
1114	TraesCS1D02G052700	9.89036	1.84142e-05	0.000149592	Up	10.6618	8.94103	9.8844	36.6289	44.8344	20.0302	SWEET14
1115	TraesCS1D02G053500	2.05154	0.000958762	0.00502994	Up	14.3755	19.1651	16.4355	17.2492	11.1481	18.5276	P23-1
1116	TraesCS1D02G053800	4.93847	3.66739e-05	0.000279065	Up	3.39757	2.90484	1.64674	4.56366	3.11943	5.96837	STAR2
1117	TraesCS1D02G057000	15.4477	0.000294642	0.00178155	Up	0	0.380311	0	0.928527	0.655683	0.456658
1118	TraesCS1D02G057200	2.24911	0.00268817	0.01222	Up	11.5816	7.50816	8.60604	8.67248	5.85827	6.75645	SKIP1
1119	TraesCS1D02G062500	Inf	1.89763e-05	0.00015376	Up	0	0	0	0.0794817	0.928025	1.44331	AGL61
1120	TraesCS1D02G062800	6.48116	1.30626e-11	2.64005e-10	Up	6.68327	1.00265	2.04848	5.94243	4.61113	6.61782	UGT86A1
1121	TraesCS1D02G062900	Inf	8.40177e-71	1.85539e-68	Up	0	0	0	109.448	75.9878	142.314	LT101.2
1122	TraesCS1D02G063500	Inf	5.02436e-18	1.76609e-16	Up	0	0	0	10.3526	6.01927	16.7213
1123	TraesCS1D02G063600	Inf	3.51132e-13	8.39441e-12	Up	0	0	0	12.7151	3.55824	16.0822
1124	TraesCS1D02G063700	Inf	1.82985e-23	9.25879e-22	Up	0	0	0	20.6	7.86363	24.1682
1125	TraesCS1D02G063800	Inf	3.27211e-09	4.96309e-08	Up	0	0	0	2.6182	0	5.08635
1126	TraesCS1D02G063900	Inf	1.4102e-10	2.54543e-09	Up	0	0	0	8.70347	4.83628	18.5937
1127	TraesCS1D02G066200	4.67437	0.00586454	0.0237791	Up	0	5.74403	4.41482	4.74469	3.07906	0.619707
1128	TraesCS1D02G067100	31494.6	2.52979e-51	3.39222e-49	Up	0.154626	0	0	765.373	966.636	615.854
1129	TraesCS1D02G067800	7.20136	4.25537e-21	1.86053e-19	Up	2.96055	7.26168	5.88065	20.4654	18.2789	20.8951	Os05g0125500
1130	TraesCS1D02G069800	19.1707	1.00998e-06	1.04841e-05	Up	0	4.97861	0.969556	12.2953	4.43034	13.2621	At4g08330
1131	TraesCS1D02G072600	52.4976	3.23565e-22	1.52011e-20	Up	0.159466	0.578557	0.324371	4.10668	4.62699	4.40095	GT-3A
1132	TraesCS1D02G072700	7.93491	1.27243e-13	3.16086e-12	Up	3.14915	5.32645	9.50923	12.0861	10.5077	15.0235	At3g11180
1133	TraesCS1D02G072900	4.37989	1.09302e-06	1.12771e-05	Up	5.02067	3.26978	2.73003	5.21684	4.30353	5.87715	WRKY24
1134	TraesCS1D02G073100	3.9123	3.25258e-05	0.000250346	Up	4.21537	3.67845	3.54892	4.4693	2.30103	5.37272	CCR3
1135	TraesCS1D02G073900	13.6749	3.94694e-05	0.000298204	Up	0.504365	0	0.107224	1.4429	1.1981	1.7503	MPC1
1136	TraesCS1D02G074200	4.76524	4.47591e-05	0.00033391	Up	1.59791	0.993919	1.64356	7.5646	2.28566	10.0343
1137	TraesCS1D02G074400	3.55047	3.16305e-09	4.81073e-08	Up	8.80483	8.60041	9.98601	13.7224	16.0077	17.6891	MTP1
1138	TraesCS1D02G074600	4.4756	7.54989e-10	1.24255e-08	Up	2.75564	3.04386	4.22119	7.41715	5.91341	6.61748	AG118
1139	TraesCS1D02G078600	Inf	0.00346648	0.0151748	Up	0	0	0	0.344115	0.306143	0.302313	MYB2
1140	TraesCS1D02G080300	Inf	0.001429	0.00711994	Up	0	0	0	0.473281	0.412385	0.101956	GSVIVT00037159001
1141	TraesCS1D02G080400	7.1728	0.00627046	0.0251537	Up	0	0.510704	0.747379	1.02585	1.06775	0.773005	GSVIVT00037159001
1142	TraesCS1D02G081400	2.23952	0.00103529	0.00538516	Up	4.27027	5.81851	5.49645	5.84406	3.68461	6.73831	PTI1
1143	TraesCS1D02G082200	9.06781	3.40596e-06	3.19718e-05	Up	0.108187	0.613892	0.238577	1.04306	1.56632	0.552383	CIPK17
1144	TraesCS1D02G082900	3.40894	2.24879e-09	3.48738e-08	Up	8.2904	10.5454	11.1852	16.5884	9.84459	17.9281	ABCB21
1145	TraesCS1D02G083000	2.13794	0.00124664	0.00632214	Up	6.06134	6.51917	4.95709	5.88604	3.66648	7.67146	DGAT3
1146	TraesCS1D02G083700	3.26764	0.000407128	0.0023746	Up	4.68428	6.46656	2.62078	5.27222	3.23325	5.04162	DHNAT1
1147	TraesCS1D02G083900	12.6445	7.27407e-29	4.69959e-27	Up	8.95794	16.6492	17.8558	70.1162	55.1288	83.3442	LTI6B
1148	TraesCS1D02G084500	11.2561	0.00119277	0.00608407	Up	0.609435	0.466672	0.830438	2.01058	1.00534	4.09048
1149	TraesCS1D02G084900	Inf	2.94912e-84	8.79953e-82	Up	0	0	0	637.646	396.717	799.825	Os05g0140800
1150	TraesCS1D02G085900	4.90681	1.00065e-06	1.0394e-05	Up	1.94168	1.24586	1.48451	3.4553	3.24049	2.39438	At3g05170
1151	TraesCS1D02G086100	Inf	0.00149818	0.00741643	Up	0	0	0	0	0	0
1152	TraesCS1D02G086400	2.35432	0.00908879	0.0342663	Up	0.694548	1.22832	1.40333	1.20939	1.13596	1.54054	RPA1C
1153	TraesCS1D02G086700	2.1789	0.000319879	0.00191856	Up	9.15543	10.5657	9.62723	11.6579	11.0614	11.9437
1154	TraesCS1D02G087800	2.25899	0.00177286	0.00857753	Up	4.69257	5.57859	4.23111	5.33319	4.78682	4.21317
1155	TraesCS1D02G088800	3.95614	2.02956e-09	3.16435e-08	Up	1.34634	2.2681	1.59504	3.99421	2.97524	5.15065
1156	TraesCS1D02G089900	31.1389	2.48437e-07	2.85611e-06	Up	0	0.224163	0.0267717	0.858532	1.21902	0.603627	THT2
1157	TraesCS1D02G097000	376.226	7.02181e-65	1.33885e-62	Up	0.0761642	0	0.0493663	8.5897	5.44088	10.2622
1158	TraesCS1D02G097100	Inf	7.77086e-08	9.69498e-07	Up	0	0	0	0.427904	0.221756	0.58885	VDBG_02538
1159	TraesCS1D02G098100	4.6748	0.00583204	0.0236706	Up	5.56388	2.37609	2.74578	5.79067	7.3588	4.44141	MAO1B
1160	TraesCS1D02G100300	Inf	2.76782e-05	0.00021644	Up	0	0	0	0.473796	0.866648	0.482642	CDKF-2
1161	TraesCS1D02G100800	171.037	7.2622e-12	1.5083e-10	Up	0	0	0.137773	1.90262	2.64711	1.86492	At1g18250
1162	TraesCS1D02G100900	30.0215	7.78557e-05	0.000548915	Up	0.304696	0	0.0530719	1.77296	0.373171	1.82151	CDKF-2
1163	TraesCS1D02G101100	Inf	2.57148e-05	0.000202606	Up	0	0	0	1.07363	0.209968	1.53623	CDKF-2
1164	TraesCS1D02G101500	23.0191	0.0142529	0.0498266	Up	0.56636	0	0	1.12703	1.7245	0.134526
1165	TraesCS1D02G101700	Inf	2.55469e-66	5.05602e-64	Up	0	0	0	60.6952	44.6061	65.9872	TSPO
1166	TraesCS1D02G101900	3.39049	0.0114166	0.041434	Up	0.124438	0.589077	0.780648	0.967281	0.537212	0.498392	exgA
1167	TraesCS1D02G102700	244.067	1.08595e-07	1.32564e-06	Up	0	0.398624	0	7.52531	13.8894	5.19686
1168	TraesCS1D02G103500	5.56526	0.00377458	0.0163234	Up	0.295688	0.152559	0.537865	0.916514	0.268688	1.07866	PAL
1169	TraesCS1D02G106000	2.29986	0.000338741	0.00201806	Up	6.17366	8.36879	7.98582	8.9091	7.07661	10.4818	NIFU4
1170	TraesCS1D02G106100	3.11621	0.0102531	0.0378528	Up	3.04577	0.934101	0.809266	2.64303	1.82458	1.33473	GATA23
1171	TraesCS1D02G107600	36.8842	1.026e-10	1.88502e-09	Up	0	0.468815	0.16391	1.82542	2.86726	1.76745	AVP1
1172	TraesCS1D02G108000	Inf	1.05975e-05	9.05621e-05	Up	0	0	0	0.236916	0.742762	1.13507	NRPE7
1173	TraesCS1D02G108400	57.1577	0.000829719	0.00442602	Up	0	0.0553549	0	0.803979	0.435431	0.120508
1174	TraesCS1D02G111900	4.22985	7.30731e-12	1.51726e-10	Up	6.92501	9.9186	7.2808	15.2009	12.8981	18.8414	ACX4
1175	TraesCS1D02G113700	2.23089	0.00822118	0.0315679	Up	2.09931	4.74213	4.32702	4.22113	2.60304	5.72012	UXT3
1176	TraesCS1D02G116800	12.4603	1.44401e-10	2.60045e-09	Up	16.8651	52.9519	49.6418	134.472	83.8962	185.621	ATS3A
1177	TraesCS1D02G117100	24.9997	5.77103e-51	7.60793e-49	Up	7.9628	18.548	21.4244	144.529	110.345	161.717
1178	TraesCS1D02G117200	36.1293	0.00370926	0.016097	Up	0.132719	0	0	0.792903	0.559276	0
1179	TraesCS1D02G118000	349.304	2.4364e-74	5.87856e-72	Up	0.954005	0	0.725678	59.687	48.2938	70.0563
1180	TraesCS1D02G118100	20.354	1.37718e-20	5.79447e-19	Up	2.30148	2.21133	1.66766	14.9491	12.7731	14.2273
1181	TraesCS1D02G118500	2.68179	0.00599216	0.0242049	Up	6.27774	20.6664	8.45891	21.9329	12.6784	21.9976
1182	TraesCS1D02G120000	2.54887	0.000101363	0.000692202	Up	7.59231	8.98319	9.90888	8.14005	7.91137	9.67667	AT7
1183	TraesCS1D02G120300	5.39495	2.87123e-12	6.26104e-11	Up	4.15865	3.65073	4.02422	8.38535	7.26674	10.6892
1184	TraesCS1D02G121000	3.00037	3.81643e-07	4.24696e-06	Up	3.20032	6.23543	4.98887	7.04691	4.71307	9.31264	HSP70-14
1185	TraesCS1D02G123200	2.8425	0.00133345	0.00670238	Up	0.357622	0.969875	1.44436	1.17949	1.22163	1.04207	CHUP1
1186	TraesCS1D02G123700	21.3946	1.89232e-34	1.52508e-32	Up	0.700613	1.89813	1.18606	9.42994	8.25402	12.6183	HXK7
1187	TraesCS1D02G127000	10.2873	3.42797e-06	3.21707e-05	Up	0.565516	2.85477	2.34329	6.53469	8.86791	4.43849	GA2OX3
1188	TraesCS1D02G127400	4.36339	0.00816281	0.0313823	Up	1.23934	0.649497	1.51684	1.59099	1.33566	1.0543	At1g28580
1189	TraesCS1D02G127600	6.85802	7.55563e-10	1.24324e-08	Up	13.4977	2.80217	3.62158	13.6629	10.0428	13.3562	LFS
1190	TraesCS1D02G132200	2.01424	0.00180588	0.0087161	Up	2.90529	2.98218	3.47029	3.43265	3.0203	3.04636	PHL
1191	TraesCS1D02G136400	2.08739	0.00498584	0.020718	Up	1.76715	1.64741	1.57331	1.64849	1.99781	1.78544	EDR1
1192	TraesCS1D02G138800	2.95648	0.0109589	0.0400369	Up	5.22296	9.07364	0	8.11903	6.6338	4.39709
1193	TraesCS1D02G141000	2.77226	0.00130049	0.00656247	Up	5.02073	3.50092	2.95315	5.13956	3.71948	2.99972	AIRP2
1194	TraesCS1D02G141800	3.09392	8.66079e-06	7.52369e-05	Up	1.05098	2.1197	2.50617	3.64754	1.96508	3.94982	fluG
1195	TraesCS1D02G142200	2.11253	0.000323117	0.00193561	Up	0.992769	0.970865	1.32394	1.29784	1.33074	1.23793	MDN1
1196	TraesCS1D02G142300	2.36686	0.000542522	0.00305405	Up	5.884	6.71657	8.30725	5.93987	7.9984	6.50981	sap49
1197	TraesCS1D02G143300	Inf	1.87743e-09	2.94244e-08	Up	0	0	0	0.849143	0.831434	1.44919
1198	TraesCS1D02G144400	13.7756	1.23699e-19	4.86184e-18	Up	3.01459	4.17987	3.87506	26.775	30.726	25.0594
1199	TraesCS1D02G146300	Inf	5.3995e-05	0.000395786	Up	0	0	0	1.03688	1.98515	1.83787
1200	TraesCS1D02G146900	13.1712	1.74155e-07	2.06e-06	Up	0.067122	0.0322398	0.455207	1.17813	0.50644	1.34442	At1g35710
1201	TraesCS1D02G149100	2.62483	1.52637e-05	0.000125869	Up	2.77077	2.37497	2.46258	4.09439	2.9749	4.36701
1202	TraesCS1D02G149900	3.8144	3.63362e-06	3.3962e-05	Up	0.514525	0.718481	1.06709	1.99098	0.992659	2.12532	At1g74260
1203	TraesCS1D02G152400	2.7545	0.00386553	0.0166632	Up	0.894806	0.732766	0.455474	1.0833	0.664538	1.5779
1204	TraesCS1D02G153500	3.11851	0.00311339	0.0138371	Up	0.388889	0.479449	0.856237	1.38462	0.70733	0.736807	PCMP-H8
1205	TraesCS1D02G155400	6.85956	1.68303e-10	2.99978e-09	Up	6.66999	3.75066	3.35329	11.5942	8.59874	12.9544
1206	TraesCS1D02G155900	2.12397	0.0035181	0.0153681	Up	10.2385	5.1437	10.0898	7.51867	7.09482	7.1675
1207	TraesCS1D02G156600	7.02484	1.50524e-05	0.000124337	Up	0.936432	0.249348	0.573074	0.945486	1.10993	0.833861
1208	TraesCS1D02G157100	2.18061	0.00031776	0.00190732	Up	62.3701	58.0238	59.1024	41.3778	32.3682	45.5879
1209	TraesCS1D02G158400	14.988	0.0020578	0.00973131	Up	0.425175	0.0389229	0	0.628887	1.00239	0.378227	CYP86B1
1210	TraesCS1D02G160400	Inf	5.80457e-17	1.88131e-15	Up	0	0	0	2.78985	2.5387	1.1092	P5CS2
1211	TraesCS1D02G161400	2.3004	0.00372406	0.0161522	Up	4.46957	4.74813	4.1172	3.28569	3.40684	5.34476
1212	TraesCS1D02G162200	4.49811	1.81907e-11	3.62862e-10	Up	2.67743	3.9938	3.57426	7.51654	7.3856	9.45309	Os10g0516300
1213	TraesCS1D02G162700	2.27492	0.00699179	0.0275509	Up	2.8038	3.01836	3.41685	2.66889	2.71326	3.79183	GIL1
1214	TraesCS1D02G163800	1002.97	2.20203e-43	2.3744e-41	Up	0	0.0333341	0.431538	38.4812	24.3924	53.3862
1215	TraesCS1D02G164300	3.35716	4.61555e-05	0.000343442	Up	7.00588	6.53645	5.19089	7.84989	6.00566	7.02513	DBP
1216	TraesCS1D02G165300	2.27839	0.00311875	0.0138591	Up	3.49758	2.81271	2.84929	3.19828	3.84843	3.28428	At3g48880
1217	TraesCS1D02G166000	11.8845	3.59635e-10	6.19671e-09	Up	0.605135	3.4118	4.93643	12.4227	12.488	7.91045
1218	TraesCS1D02G167100	2.15232	0.00610988	0.0246029	Up	2.4504	5.8437	5.40084	5.1175	3.01412	5.21913
1219	TraesCS1D02G167300	6.14558	2.84223e-14	7.4636e-13	Up	5.09179	3.95601	5.55124	10.5824	9.60337	11.2061	AIRP2
1220	TraesCS1D02G168500	13.9672	1.34112e-25	7.44087e-24	Up	0.435854	2.29728	2.50444	10.7612	7.58782	12.252	GCR2
1221	TraesCS1D02G168900	2.19351	0.0068408	0.0270514	Up	2.03424	1.53547	2.1397	2.84126	1.89523	3.23692	LPAT1
1222	TraesCS1D02G173800	25.2993	2.99031e-15	8.52854e-14	Up	0	1.38728	1.3048	10.6525	4.50085	9.57852	NHL6
1223	TraesCS1D02G174100	1308.8	1.37123e-51	1.85781e-49	Up	2.63579	0.821093	1.10697	764.779	452.69	941.565
1224	TraesCS1D02G174800	3.18617	0.0040018	0.0171626	Up	2.46183	0.860536	2.33485	2.20411	1.45963	2.43666	SQS1
1225	TraesCS1D02G175200	9675.19	7.32617e-193	2.38635e-189	Up	0.096327	0.836809	0.0968597	797.73	580.399	893.442	TIP3-1
1226	TraesCS1D02G175300	2.11894	0.00336464	0.0147951	Up	5.19166	4.61585	3.18209	4.72627	3.69939	5.23879
1227	TraesCS1D02G175800	7.35275	0.00240591	0.0111187	Up	0.559279	0.564382	0	0.814737	0.546207	1.25547	CYP89A2
1228	TraesCS1D02G177000	6.32148	5.72381e-09	8.4014e-08	Up	10.7149	0.91106	7.40178	15.6092	7.9801	17.3118	SAUR32
1229	TraesCS1D02G177100	5.71197	0.000243466	0.00150589	Up	0.0735596	0.491065	0.281646	0.501873	0.713116	1.23345	RPD1
1230	TraesCS1D02G184800	2.36416	0.000187199	0.00119688	Up	5.27765	3.76831	3.82548	4.11705	2.60185	4.89455	CYB5
1231	TraesCS1D02G185000	3.99687	1.37052e-10	2.47838e-09	Up	2.90138	2.85807	2.63681	6.45262	4.20145	7.91906	BLUS1
1232	TraesCS1D02G185700	2.70997	0.00157074	0.00773154	Up	5.2205	8.18659	11.7575	7.78183	5.23582	11.3132	TIM23-1
1233	TraesCS1D02G185900	5.73616	0.00818585	0.0314548	Up	1.53865	0.556726	0.442429	1.13465	1.55958	1.4692
1234	TraesCS1D02G186100	2.20675	0.00144798	0.00720049	Up	7.88816	6.12063	7.25721	6.38675	5.66693	6.55432	PUX10
1235	TraesCS1D02G187400	2.54204	0.000376386	0.00221499	Up	1.98679	2.19025	1.38094	2.31368	2.31887	2.77119	ASK8
1236	TraesCS1D02G187700	8.44022	7.09149e-21	3.06455e-19	Up	4.34606	6.59202	6.18166	21.6476	17.4675	24.1155	PP2A13
1237	TraesCS1D02G189600	6.4118	1.53986e-05	0.000126855	Up	4.33025	0	1.55119	3.78631	4.41998	4.536	GSTU17
1238	TraesCS1D02G189800	11.4778	2.03861e-07	2.37987e-06	Up	0	1.88685	0.852545	2.22342	3.10416	3.4585	GSTU6
1239	TraesCS1D02G190000	146.651	1.33839e-06	1.36041e-05	Up	0	0.181409	0	3.52714	0.782406	3.9424	GSTU6
1240	TraesCS1D02G191000	7.2958	0.006021	0.0243028	Up	0	0.962498	0.574143	1.45744	0.255831	1.46442	BZIP18
1241	TraesCS1D02G191100	2.54934	0.00529112	0.0218	Up	7.91189	1.3954	3.7778	7.61595	7.43017	3.98069	GSTU6
1242	TraesCS1D02G192900	5.88741	6.43046e-17	2.07642e-15	Up	1.95325	2.57702	2.3014	7.20978	5.91854	8.80311	XDH
1243	TraesCS1D02G194800	2.89201	8.23381e-07	8.69013e-06	Up	4.64364	5.5064	5.39338	8.30961	6.22589	10.17	At2g30660
1244	TraesCS1D02G195000	2.51875	0.00102386	0.00533532	Up	3.84576	2.52162	2.74241	3.09339	2.79357	4.09725	ADK2
1245	TraesCS1D02G196600	Inf	0.000623874	0.00344893	Up	0	0	0	0.243168	0.127069	0.034212	UBP21
1246	TraesCS1D02G196700	19.4354	1.18225e-39	1.1481e-37	Up	3.27986	2.01772	3.37227	28.3461	24.0441	27.8751	AGD8
1247	TraesCS1D02G200700	2.92637	0.000100997	0.000689922	Up	2.83956	2.93324	1.86779	5.17882	2.71687	4.72305	At5g17010
1248	TraesCS1D02G202200	2.32736	0.0036422	0.0158397	Up	5.02424	4.40146	6.22714	4.02504	4.96168	4.57726
1249	TraesCS1D02G202500	4.34258	0.0136115	0.0479835	Up	2.03253	0.601752	1.45754	2.33825	1.82135	1.48719	Os05g0344400
1250	TraesCS1D02G202700	4.36375	0.00148675	0.00736967	Up	0.805894	2.0039	2.1645	2.15147	1.31827	2.63642	PATL6
1251	TraesCS1D02G204000	4.33187	0.000121767	0.000818921	Up	0.318595	0.522757	0.696972	0.930426	0.685947	1.58858
1252	TraesCS1D02G204200	2.79466	4.32629e-06	3.99311e-05	Up	12.1822	8.54538	11.2852	12.9485	12.7457	18.4126	TOM3
1253	TraesCS1D02G204400	7.54956	0.00882924	0.0334379	Up	0	0.0204046	0.0401118	0.463491	0.244614	0.390648
1254	TraesCS1D02G205300	3.04931	0.00025614	0.00157556	Up	6.19563	4.43432	10.9661	7.37455	5.9168	7.83278	ATL8
1255	TraesCS1D02G206300	15899.2	4.28166e-202	1.76168e-198	Up	1.13038	0	0	2276.13	1916.69	2435.04
1256	TraesCS1D02G206700	13.0441	1.01298e-16	3.23356e-15	Up	4.77424	2.95138	4.61475	13.5513	11.2296	19.4856	EXLA2
1257	TraesCS1D02G207500	9.44177	8.42828e-09	1.20785e-07	Up	1.76765	2.2011	2.89968	13.5478	7.82403	20.668	iqw1
1258	TraesCS1D02G208700	2.40592	0.00113919	0.00584663	Up	5.69931	3.68483	3.77789	5.67125	4.09167	4.41643	MRS2-G
1259	TraesCS1D02G209400	187.442	3.18372e-15	9.04717e-14	Up	0	0.114375	0.0540664	4.81572	1.71954	6.05969
1260	TraesCS1D02G210900	210.689	3.56561e-23	1.77769e-21	Up	0.442585	0	0.220492	66.7277	37.6952	88.3942
1261	TraesCS1D02G214400	143.951	0.00115909	0.00593807	Up	0	0	0	0.504529	0.193039	0.127843	At1g12200
1262	TraesCS1D02G215400	2.27915	0.000447739	0.00258145	Up	24.697	11.7506	16.6891	14.464	11.0903	15.7587	EXPB3
1263	TraesCS1D02G216200	5.11142	7.74701e-11	1.44333e-09	Up	1.33644	1.52824	1.43795	3.62124	2.78415	4.72441	At1g26850
1264	TraesCS1D02G216600	7.02742	7.36583e-13	1.70564e-11	Up	0.890934	0.949557	0.822688	3.9564	3.23098	5.20628
1265	TraesCS1D02G216700	6.36254	5.11255e-06	4.65766e-05	Up	0.46211	0.185533	0.49834	1.76443	1.10506	1.035	DRP1E
1266	TraesCS1D02G217900	9.28279	8.58871e-07	9.03907e-06	Up	1.0818	1.01847	1.06523	7.0098	3.09025	9.24691	VPS13
1267	TraesCS1D02G218000	5.0518	7.15807e-13	1.659e-11	Up	10.0767	13.4153	12.5045	19.3236	19.1594	16.4187	BAM3
1268	TraesCS1D02G218100	2.03205	0.0142109	0.0497085	Up	2.6875	4.20088	3.71915	3.78669	2.73921	4.18687	AMC1
1269	TraesCS1D02G218200	35.5972	2.07739e-09	3.23506e-08	Up	0.637186	0.992283	1.03946	12.3092	5.40663	17.267	SAPK3
1270	TraesCS1D02G219100	2.3998	3.71476e-05	0.000282217	Up	47.0503	32.0401	30.7018	29.8234	20.5719	29.7222	MSRA4
1271	TraesCS1D02G219600	2.27581	0.000126091	0.000844947	Up	4.90677	4.57478	5.81538	6.22469	5.49682	6.03868	FBX5
1272	TraesCS1D02G220400	2.3433	0.000279013	0.00169821	Up	5.38175	8.38296	7.15989	6.84096	4.98909	9.33488	SHM4
1273	TraesCS1D02G220600	2.48039	3.70882e-05	0.000281848	Up	8.29441	7.81883	8.99263	12.2014	9.55304	16.1427	DSP8
1274	TraesCS1D02G220900	4.11085	0.00815485	0.031364	Up	1.54011	2.03176	0.785872	1.04305	1.82658	1.69924	HAT4
1275	TraesCS1D02G221000	2.77739	0.00144478	0.00718664	Up	4.50703	5.60712	5.49814	6.95674	3.97928	10.1817	MYBS3
1276	TraesCS1D02G221200	Inf	4.40706e-05	0.000329119	Up	0	0	0	1.6801	4.77009	1.21908
1277	TraesCS1D02G221700	2.26291	0.000498987	0.00284255	Up	6.93611	8.10277	6.64853	6.16942	6.17777	8.78592	ATG3
1278	TraesCS1D02G223400	7.15335	0.000739646	0.00400206	Up	0.791606	0.291065	1.15342	1.53784	1.82709	1.18555
1279	TraesCS1D02G224100	28.4683	0.000921436	0.00485727	Up	0	0	0	0.378676	1.72373	1.72196	OsI_19565
1280	TraesCS1D02G224200	62.6947	0.000611407	0.00338768	Up	0	0	0.225119	1.70654	0.838504	0	At5g39865
1281	TraesCS1D02G224300	6.28663	0.000792479	0.00424824	Up	4.89709	1.86627	2.07186	8.17359	2.30851	7.23466	At3g56050
1282	TraesCS1D02G224900	8.64869	6.13132e-19	2.29667e-17	Up	1.2585	1.33601	0.984824	7.2914	5.03966	9.31357	VTE1
1283	TraesCS1D02G225200	74.8344	4.95604e-05	0.000366338	Up	0	0	0.172798	1.18537	1.64293	0.405861	MYB73
1284	TraesCS1D02G225700	1347.56	1.00554e-10	1.85003e-09	Up	1.29557	0	0	233.559	61.0895	335.73	EM
1285	TraesCS1D02G225800	Inf	1.2568e-05	0.00010567	Up	0	0	0	14.4522	0.167747	25.299	B19.4
1286	TraesCS1D02G225900	Inf	4.33772e-17	1.42241e-15	Up	0	0	0	565.02	157.037	795.797	B19.1A
1287	TraesCS1D02G226000	Inf	3.93162e-10	6.73285e-09	Up	0	0	0	70.871	18.4556	141.197	EMH2
1288	TraesCS1D02G226200	2.17271	0.000585476	0.00326455	Up	5.45371	7.48284	8.91466	7.84308	6.70674	7.12791	NUP50B
1289	TraesCS1D02G226400	11.0906	2.59128e-05	0.000204042	Up	3.799	5.01998	5.51275	26.1518	35.2595	16.6137	AMPD
1290	TraesCS1D02G226600	2.01571	0.000900044	0.00475892	Up	11.5427	10.4209	11.8482	10.1953	7.30703	12.805	ESK1
1291	TraesCS1D02G226900	4.65809	0.00993955	0.0368939	Up	3.34169	0.474649	2.89235	2.96339	5.42262	2.84324	SUD1
1292	TraesCS1D02G228600	7.23693	4.25067e-17	1.39503e-15	Up	4.71885	4.50863	3.96837	15.3647	15.0069	14.6003	LPEAT1
1293	TraesCS1D02G229200	29.7879	9.19094e-08	1.13507e-06	Up	0	0.119317	0.0777786	0.351826	0.397977	0.984614	TOR
1294	TraesCS1D02G230000	3.23087	4.55051e-07	5.00402e-06	Up	5.89147	12.3063	10.4107	8.73314	7.1371	8.85178	Os05g0358500
1295	TraesCS1D02G230300	23.4205	5.40215e-10	9.082e-09	Up	0	2.71641	0.480538	4.99166	9.46223	8.7751	ATL2
1296	TraesCS1D02G230600	6.39266	0.00577712	0.0234794	Up	1.81808	0.241538	0.151954	1.47372	1.1308	1.98657	ATL2
1297	TraesCS1D02G230900	7.37731	0.00191951	0.00917841	Up	0.216647	0.117263	2.84023	1.52643	1.78247	2.78476	RAP2-3
1298	TraesCS1D02G231200	2.16991	0.00608012	0.0245045	Up	24.7164	20.9421	26.9747	19.1127	10.5888	24.9018
1299	TraesCS1D02G231500	86.1675	3.19306e-20	1.31033e-18	Up	0.454528	0	0	3.75418	2.66465	3.80626	CSE
1300	TraesCS1D02G232000	2.18211	0.00195678	0.00932468	Up	2.14898	2.30233	2.01938	2.93612	3.04019	4.4272	ATJ49
1301	TraesCS1D02G232100	2.72906	0.000885847	0.00469244	Up	1.49611	1.50423	1.83201	1.93951	2.20278	2.69117	SR30
1302	TraesCS1D02G232500	Inf	0.000152669	0.00100058	Up	0	0	0	0.339299	0.588584	0.190116
1303	TraesCS1D02G232700	147.328	1.38681e-43	1.49951e-41	Up	0	0.0905362	0.151545	5.23752	4.91621	6.32215	BGLU22
1304	TraesCS1D02G233500	844.122	9.54014e-106	4.81161e-103	Up	0	0	1.69242	125.876	94.0068	141.68	NHL1
1305	TraesCS1D02G235400	2.83534	0.00172919	0.00839782	Up	0.348116	0.873064	0.42259	0.628557	0.705847	0.430017
1306	TraesCS1D02G236000	7.42931	1.80324e-10	3.19946e-09	Up	2.13162	1.52003	1.8883	6.21307	5.21045	7.67229
1307	TraesCS1D02G236400	10.8025	2.20741e-24	1.16283e-22	Up	2.60367	3.10172	3.35004	14.1536	9.75652	16.5828
1308	TraesCS1D02G236800	9.25756	7.03834e-19	2.62385e-17	Up	1.34246	1.08768	0.762834	4.83703	3.57094	6.68835	DGK1
1309	TraesCS1D02G237100	13.0359	7.59468e-20	3.03225e-18	Up	1.17648	1.11675	1.48677	5.02919	4.18485	7.09163	ERF1-2
1310	TraesCS1D02G237500	6.60734	2.88162e-10	5.01381e-09	Up	21.0261	3.45658	7.62932	24.5105	27.2884	21.5563
1311	TraesCS1D02G238300	3.10715	2.35345e-06	2.27502e-05	Up	7.22569	7.10269	7.79695	12.7866	8.77307	9.42838	SEC11
1312	TraesCS1D02G238900	2.59243	0.0119931	0.0432233	Up	1.07871	1.01308	0.900541	1.38519	1.19935	1.13219	ncd-2
1313	TraesCS1D02G239000	5.27188	3.48741e-12	7.51498e-11	Up	10.2111	26.2475	33.3406	33.2398	33.444	35.6749	CML15
1314	TraesCS1D02G239100	2.58286	1.61041e-05	0.000132214	Up	2.82048	3.32384	3.17081	4.59816	3.34236	5.93228	PSL5
1315	TraesCS1D02G240000	2.6856	1.05624e-05	9.03114e-05	Up	17.7147	16.2575	16.0415	21.092	19.871	27.4194	FIS1A
1316	TraesCS1D02G241100	Inf	2.95488e-09	4.50991e-08	Up	0	0	0	12.8289	16.9989	4.5619
1317	TraesCS1D02G241500	36.0235	0.00883694	0.0334606	Up	0	0	0.0231124	0.0772346	0.0619139	0.129612	SUVH4
1318	TraesCS1D02G242300	10074.7	6.32149e-183	1.37273e-179	Up	0.648149	0	0	515.696	432.68	550.363
1319	TraesCS1D02G243000	4.08468	4.28744e-08	5.57781e-07	Up	4.74943	2.70155	2.872	6.65853	5.30892	8.66673	At1g64890
1320	TraesCS1D02G244500	Inf	5.04654e-32	3.72886e-30	Up	0	0	0	50.3879	23.4925	63.7319	DREB2C
1321	TraesCS1D02G245700	3.02507	1.40985e-06	1.42544e-05	Up	8.76434	7.5463	6.56945	10.5266	9.72363	11.3777	PNC1
1322	TraesCS1D02G246000	2.53176	0.00393885	0.0169382	Up	11.2367	8.07455	8.23189	7.8323	8.64874	6.39985	At5g19025
1323	TraesCS1D02G246300	3.06241	0.00010685	0.000726348	Up	0.664311	2.05198	2.20222	2.4645	2.34672	2.35789	ISA2
1324	TraesCS1D02G247500	2.19186	0.0101823	0.0376343	Up	3.28429	5.03936	4.67238	3.25506	2.53901	3.97483
1325	TraesCS1D02G248200	Inf	0.00659733	0.0262346	Up	0	0	0	0.532534	0.676539	0.670095	Os07g0442900
1326	TraesCS1D02G249600	38.4482	4.68223e-05	0.000347841	Up	0	0.311302	0.0956959	1.24548	0.887288	2.05646	Cht2
1327	TraesCS1D02G251700	12.0046	3.04513e-06	2.8827e-05	Up	0	1.71919	0.197445	3.49036	0.774507	2.32172	BG
1328	TraesCS1D02G252700	Inf	1.67809e-10	2.99235e-09	Up	0	0	0	4.61767	7.79315	3.67754	MBD4
1329	TraesCS1D02G253700	3.15465	3.87523e-08	5.07193e-07	Up	3.36064	4.78346	4.10998	6.78344	5.14995	7.02707	ATG18G
1330	TraesCS1D02G253900	4.93768	0.0132317	0.0468899	Up	0.203732	2.47005	3.05694	4.5095	5.88486	2.09977	SPBC1683.06c
1331	TraesCS1D02G254400	3.21334	0.00842687	0.0322184	Up	1.01693	0.751909	0.468637	1.61032	1.03796	2.59024
1332	TraesCS1D02G254800	3.33084	1.24706e-05	0.000104965	Up	1.38051	1.85762	2.30024	2.93215	3.34126	3.20019
1333	TraesCS1D02G255200	2.01303	0.0095616	0.0357184	Up	2.99912	2.29766	2.47479	2.83682	2.72228	2.20564
1334	TraesCS1D02G257400	10.8546	6.22479e-24	3.20357e-22	Up	1.74566	2.11952	2.32923	9.69159	9.73306	9.64211	BZIP39
1335	TraesCS1D02G257500	2.14115	0.000247091	0.0015259	Up	8.7452	11.5055	10.9997	15.2632	9.75688	16.592
1336	TraesCS1D02G259000	4.08344	3.28951e-10	5.69059e-09	Up	4.69691	4.72927	5.20331	7.94053	7.11033	9.47674	MED26B
1337	TraesCS1D02G259300	3.49778	0.00783991	0.0303273	Up	0.810335	0.60047	0.378938	0.866534	0.498551	1.55399	At3g14460
1338	TraesCS1D02G260900	2.81075	3.47615e-07	3.89324e-06	Up	11.3977	11.316	9.94057	17.3811	14.4097	19.858	GDI1
1339	TraesCS1D02G261400	3.42688	1.29606e-06	1.32012e-05	Up	3.25901	2.68381	2.58503	4.21615	5.16005	4.30443	MLO1
1340	TraesCS1D02G261700	Inf	0.000123366	0.00082839	Up	0	0	0	0.318505	0.634494	0.284784	TOGT1
1341	TraesCS1D02G263500	Inf	0.000260724	0.00159907	Up	0	0	0	2.64252	1.34717	0.190699
1342	TraesCS1D02G263800	2.98347	3.33143e-06	3.13437e-05	Up	15.6185	19.9751	16.5156	18.3603	8.9567	20.1041	NAC048
1343	TraesCS1D02G264000	Inf	3.90647e-09	5.86609e-08	Up	0	0	0	1.19067	0.4463	1.01652	PME41
1344	TraesCS1D02G265100	2.40971	0.00113318	0.00582155	Up	2.10955	1.97422	3.35322	3.948	4.09102	3.66588	SKP2A
1345	TraesCS1D02G265400	8.79691	0.00114694	0.00588101	Up	0	0.597358	0.883432	1.31357	0.711475	0.938953	SWEET1A
1346	TraesCS1D02G265800	121.911	9.73798e-82	2.78852e-79	Up	4.0476	3.17808	2.43607	148.592	110.178	177.742
1347	TraesCS1D02G265900	23.9425	2.93037e-31	2.1133e-29	Up	4.97673	0.679786	1.29665	25.8242	22.6747	33.6849
1348	TraesCS1D02G266000	97.0206	1.38095e-71	3.1201e-69	Up	2.04163	3.08676	3.71052	104.911	102.968	99.652
1349	TraesCS1D02G266100	620.13	4.32301e-86	1.38505e-83	Up	1.42264	0	0	98.0844	98.6517	89.6607
1350	TraesCS1D02G266900	9.58609	9.15379e-07	9.57961e-06	Up	0.599833	1.0322	0.702842	2.59731	3.71602	2.34207
1351	TraesCS1D02G268100	2.53973	0.00186906	0.0089753	Up	0	12.097	26.9853	3.34625	7.59827	21.3601
1352	TraesCS1D02G268200	Inf	0.0132823	0.0470351	Up	0	0	0	0.158269	0.758188	2.93549
1353	TraesCS1D02G268600	13.5015	2.23696e-05	0.000178516	Up	2.2353	1.63588	1.9398	7.17682	11.1095	5.0271	PATL5
1354	TraesCS1D02G269100	2.26198	0.0034674	0.015178	Up	2.13907	2.18635	3.3128	3.39004	1.58126	3.16684
1355	TraesCS1D02G270100	Inf	2.89923e-09	4.4293e-08	Up	0	0	0	1.75378	1.89444	4.55556	GASA11
1356	TraesCS1D02G270800	5.06533	1.6611e-11	3.32538e-10	Up	2.81608	2.87361	2.54019	6.93195	5.56346	7.88753	EMB8
1357	TraesCS1D02G271100	7.41569	0.000526308	0.0029765	Up	1.99795	0.157682	0.0739274	1.92524	2.42912	1.66235
1358	TraesCS1D02G271900	12.8516	9.51929e-05	0.000654804	Up	0	0	0	3.92007	0.675315	5.31375
1359	TraesCS1D02G272200	12.5865	7.84283e-06	6.87346e-05	Up	0.672141	0.148768	0.187326	1.73783	1.98474	1.01757
1360	TraesCS1D02G272600	Inf	7.54847e-24	3.86698e-22	Up	0	0	0	4.35097	3.88939	7.32505	ERF110
1361	TraesCS1D02G273200	2.75041	0.000367612	0.00216989	Up	4.78202	3.12608	3.70252	4.42926	2.38027	5.23463	TULP8
1362	TraesCS1D02G273500	3.22726	1.44355e-05	0.000119772	Up	2.27014	5.33534	9.38342	6.8004	5.08333	8.98793	IPP
1363	TraesCS1D02G274000	20.8235	2.76957e-35	2.31316e-33	Up	1.7272	2.65808	1.2616	15.2667	11.279	16.2852
1364	TraesCS1D02G274200	172.284	3.04003e-29	1.99207e-27	Up	0.136635	0	0.0361034	7.6099	3.31275	9.61129	CFBP
1365	TraesCS1D02G274400	4.94095	1.08596e-15	3.21206e-14	Up	17.4826	19.7652	18.9666	41.2384	31.1599	49.6191	ACT7
1366	TraesCS1D02G274800	2.30843	0.000698048	0.00380225	Up	11.1892	8.5466	11.5081	10.4762	7.70539	10.5447
1367	TraesCS1D02G275400	304.492	3.12732e-14	8.17926e-13	Up	1.07714	0.194391	0	31.1962	43.3133	22.5568	DIVARICATA
1368	TraesCS1D02G277100	2.56464	4.58945e-06	4.21846e-05	Up	2.93953	2.76722	3.07501	4.12815	2.8567	4.65571	DME
1369	TraesCS1D02G277200	2.63662	5.54643e-05	0.00040515	Up	3.56604	3.09482	2.91969	4.83481	4.25043	3.36641	ATE2
1370	TraesCS1D02G279100	Inf	0.00142274	0.00709148	Up	0	0	0	1.68614	0	0
1371	TraesCS1D02G279700	5.22496	5.35726e-11	1.01627e-09	Up	1.70725	2.37304	2.24612	5.06198	3.8181	8.70378
1372	TraesCS1D02G280200	2.05981	0.000980382	0.00513338	Up	4.28899	7.24692	9.72809	9.41554	7.66035	9.62506
1373	TraesCS1D02G280700	8.73624	1.10258e-16	3.51383e-15	Up	1.99806	3.62053	3.63944	13.4145	14.4602	12.3413	P5CS1
1374	TraesCS1D02G282200	10.2318	4.19838e-21	1.83767e-19	Up	2.14107	2.04871	1.72704	9.27846	6.50711	14.6665
1375	TraesCS1D02G282700	14.7026	4.27883e-12	9.13179e-11	Up	1.09308	0.803556	0.378965	6.14721	7.67283	4.40251	NAKR2
1376	TraesCS1D02G282900	2.30584	4.06689e-05	0.000306442	Up	6.76904	8.78218	7.75241	10.9104	7.34242	9.09976	FTSH8
1377	TraesCS1D02G283900	15.1506	4.61854e-05	0.000343632	Up	3.62212	1.06105	3.98566	11.7824	23.5228	9.58813
1378	TraesCS1D02G284000	29.0756	1.10328e-57	1.73539e-55	Up	6.19737	10.1091	11.0752	91.3115	66.7615	105.348	MED37C
1379	TraesCS1D02G284200	2.29012	5.56454e-05	0.000406359	Up	31.9284	31.8166	35.2733	35.3308	28.4118	36.6963	UBC7
1380	TraesCS1D02G286000	3.45645	2.83031e-05	0.000220796	Up	2.31611	3.35297	1.98928	3.30295	3.51242	5.35287	MTP5
1381	TraesCS1D02G286900	25.6292	0.00078096	0.00419569	Up	0	0	0.159459	0.273731	0.359654	0.80291
1382	TraesCS1D02G287300	2.34612	0.000137025	0.000909178	Up	5.06795	6.54705	5.4082	6.16292	3.66033	6.407	ADE17
1383	TraesCS1D02G287500	7.94202	2.09511e-18	7.55816e-17	Up	3.70283	3.83199	4.23407	12.5105	12.7626	13.3727	NFYB3
1384	TraesCS1D02G288300	Inf	3.40034e-29	2.22631e-27	Up	0	0	0	7.89178	12.4377	9.22299
1385	TraesCS1D02G289000	Inf	0.00535233	0.0220104	Up	0	0	0	0	3.11705	0
1386	TraesCS1D02G289800	28.7281	3.99846e-17	1.31391e-15	Up	0.477029	1.74478	1.70813	11.8516	8.55295	19.3171	naat-A
1387	TraesCS1D02G293000	Inf	8.52501e-81	2.37168e-78	Up	0	0	0	348.506	218.432	480.846
1388	TraesCS1D02G293900	182.144	1.77542e-19	6.92236e-18	Up	0.436315	0	0.0559649	9.42196	6.0695	14.2603	ZIP5
1389	TraesCS1D02G294800	Inf	0.00118753	0.00606091	Up	0	0	0	1.08447	0.821361	1.50264	At5g39865
1390	TraesCS1D02G295700	4.88863	3.70844e-09	5.58912e-08	Up	1.8645	2.3193	1.89693	3.68652	3.37024	5.07966
1391	TraesCS1D02G296500	130.271	2.59568e-67	5.35402e-65	Up	7.72132	2.48496	5.05088	226.987	153.428	275.487
1392	TraesCS1D02G296700	37.4393	2.07559e-08	2.82878e-07	Up	0.0651399	0.375591	0.143517	3.51911	1.74627	3.49851
1393	TraesCS1D02G299400	6.8714	1.55384e-08	2.15222e-07	Up	0.596665	0.844166	0.863083	2.20928	1.81151	2.37723	PUB16
1394	TraesCS1D02G302000	4.00385	1.21098e-08	1.70113e-07	Up	2.25598	1.12457	0.957814	3.67135	2.47813	3.69245	At1g06840
1395	TraesCS1D02G302200	4.62086	6.48593e-11	1.2206e-09	Up	3.63408	7.17032	4.91088	8.19045	6.67879	10.9507	SPIN1
1396	TraesCS1D02G302500	15.4596	9.53166e-16	2.83646e-14	Up	0	1.17203	0.367622	2.88365	2.37902	3.53879	CYP714D1
1397	TraesCS1D02G303900	2.50089	0.000193869	0.00123488	Up	3.63805	4.71366	4.62441	6.01161	6.37304	4.45843	VIP2
1398	TraesCS1D02G305100	3.55966	7.09158e-05	0.000505917	Up	6.08661	3.58399	6.31488	8.00877	7.97173	5.76881	At5g19025
1399	TraesCS1D02G305300	3.15259	4.20355e-05	0.000315155	Up	1.15299	2.30246	2.20778	2.90714	3.46315	2.8588	SIRP1
1400	TraesCS1D02G305700	23.2341	1.71591e-34	1.38432e-32	Up	16.3214	6.6717	7.89155	61.2974	54.7313	67.4448	LTPG2
1401	TraesCS1D02G306300	Inf	2.51447e-45	2.89072e-43	Up	0	0	0	4.85758	3.37133	5.47755	At1g80960
1402	TraesCS1D02G307100	2.86215	2.61738e-06	2.50813e-05	Up	7.20798	6.3923	4.45924	8.12714	8.04975	8.63084	SPAC24B11.08c
1403	TraesCS1D02G308200	8.29358	3.2584e-21	1.43346e-19	Up	6.28412	7.3575	6.35072	23.4649	18.0544	23.0693	KINB1
1404	TraesCS1D02G309900	4.921	1.11516e-05	9.48926e-05	Up	4.30022	6.1189	6.79906	10.9652	14.609	9.72801
1405	TraesCS1D02G310100	208.254	4.99423e-63	9.10078e-61	Up	0.0719857	0.294725	0	9.78323	7.64171	12.609	ALDH2C4
1406	TraesCS1D02G310400	2.61267	0.000726757	0.00394201	Up	1.34208	1.65004	0.846679	2.36515	1.85971	3.07274
1407	TraesCS1D02G312500	10.4022	0.0022006	0.0103052	Up	0.0633474	0	0.0325901	0.162513	0.156845	0.180265	ACA6
1408	TraesCS1D02G312800	2.65311	0.00719772	0.02824	Up	4.22236	2.51026	2.66925	2.47069	2.35207	3.24544
1409	TraesCS1D02G312900	7.23348	5.44194e-08	6.9753e-07	Up	1.16887	3.0824	3.48796	4.28683	3.83367	7.30705
1410	TraesCS1D02G313700	2.91374	0.00292361	0.0131044	Up	1.59832	2.50771	2.53373	2.68344	1.98752	2.925
1411	TraesCS1D02G314900	4.54806	2.73276e-08	3.65874e-07	Up	0.573208	1.0116	0.757926	1.94834	1.658	2.23847	bdp1
1412	TraesCS1D02G315800	2.55816	0.000840776	0.00447767	Up	1.78581	1.53431	1.12499	1.95776	1.59466	1.96062	DEG15
1413	TraesCS1D02G316900	2.27625	3.90377e-05	0.000295314	Up	95.3979	68.514	96.4209	70.2931	77.9971	64.9416	GOS2
1414	TraesCS1D02G317200	12.0977	0.000235346	0.0014625	Up	0	0.0316419	0.244591	0.275144	0.470758	0.467403	PBL7
1415	TraesCS1D02G317300	5900.58	3.33948e-45	3.81672e-43	Up	0	0.934199	0.657473	1307.85	1675.72	1066.3	Os05g0499100
1416	TraesCS1D02G318900	3.89343	4.47927e-06	4.12253e-05	Up	1.73949	1.15128	1.73487	3.77783	3.42091	3.16127
1417	TraesCS1D02G319100	Inf	0.00283206	0.0127613	Up	0	0	0	0.380253	0.246571	0.282972	UGT73E1
1418	TraesCS1D02G321100	2.36133	0.00123817	0.00628326	Up	11.8123	5.84816	6.01302	9.24764	6.24089	5.22285	PHOS34
1419	TraesCS1D02G321300	4.00701	0.0133625	0.0472525	Up	1.79626	0.657976	0.826821	0.859134	1.66089	1.36241	At5g45910
1420	TraesCS1D02G323500	9.70172	2.21245e-11	4.36323e-10	Up	0.73015	0.770091	0.679118	2.51718	3.09308	2.96172	RGA2
1421	TraesCS1D02G328900	Inf	7.29086e-44	7.99387e-42	Up	0	0	0	120.964	73.0659	161.216
1422	TraesCS1D02G329500	159.933	1.3585e-52	1.87966e-50	Up	1.06849	1.04673	0.122437	26.643	34.5029	33.0569
1423	TraesCS1D02G330500	Inf	6.93823e-31	4.89527e-29	Up	0	0	0	14.9545	7.30551	19.8835	PARP3
1424	TraesCS1D02G332200	Inf	3.75406e-10	6.44997e-09	Up	0	0	0	1.40804	2.80926	1.33255	RISBZ2
1425	TraesCS1D02G334900	242.615	3.03847e-09	4.63207e-08	Up	0	0	0.167969	2.66386	2.35614	1.97444
1426	TraesCS1D02G336200	10.106	0.00769558	0.0298755	Up	0	0.320557	0.304132	1.14396	0.476828	0.288653	RAC2
1427	TraesCS1D02G336300	2.2462	0.00417219	0.0178016	Up	5.92584	5.1293	5.2657	5.09252	5.88206	3.49486	PIP
1428	TraesCS1D02G337100	Inf	2.76205e-21	1.22267e-19	Up	0	0	0	2.27859	1.38624	2.32643	CYP71A1
1429	TraesCS1D02G337200	Inf	5.41448e-45	6.14335e-43	Up	0	0	0	19.1073	6.64046	16.4845	CYP71A22
1430	TraesCS1D02G337300	Inf	2.84969e-22	1.34283e-20	Up	0	0	0	2.59325	1.44235	2.19218	CYP71A1
1431	TraesCS1D02G340400	5.90857	6.84483e-11	1.28289e-09	Up	0.764415	1.2552	0.727947	2.73526	2.43752	2.3585	TPS7
1432	TraesCS1D02G340700	3.67251	0.00160197	0.00786945	Up	4.87853	2.22044	8.70648	7.06167	5.42042	9.91886	At4g18930
1433	TraesCS1D02G341000	2.25025	0.000154731	0.00101299	Up	2.26829	3.25689	3.10452	3.11265	2.4475	3.54107	HOX1A
1434	TraesCS1D02G341700	Inf	6.81274e-07	7.28871e-06	Up	0	0	0	2.06339	3.23575	0.874068
1435	TraesCS1D02G342100	119.261	6.10365e-47	7.34081e-45	Up	2.34237	1.3661	1.48797	60.8659	39.5603	75.2303	CLPB1
1436	TraesCS1D02G344000	2.20495	0.000555957	0.0031207	Up	4.84762	6.44084	5.88713	6.74112	4.89536	6.29477
1437	TraesCS1D02G344700	3.00176	0.00929773	0.0349212	Up	2.30441	0.5253	0.51465	0.947306	0.786689	1.16528	MIK1
1438	TraesCS1D02G344900	21.8985	0.000216265	0.00135819	Up	0	0.457682	0	1.20783	1.01013	1.02255	At3g03980
1439	TraesCS1D02G345300	Inf	0.0123304	0.0442189	Up	0	0	0	0.0268624	0	0.253833	ABCA7
1440	TraesCS1D02G345500	Inf	6.82667e-23	3.34592e-21	Up	0	0	0	8.01898	3.55855	9.80324
1441	TraesCS1D02G346200	2.10108	0.00108205	0.00559897	Up	4.50663	6.68548	8.13288	6.34838	3.93728	7.68561	PFK3
1442	TraesCS1D02G347000	Inf	0.00985153	0.0366282	Up	0	0	0	0.0485612	0.10786	0.0797095	At2g19230
1443	TraesCS1D02G348900	396.251	3.19321e-49	4.00047e-47	Up	0	0	0.0901178	5.40514	5.97482	4.76736	R1
1444	TraesCS1D02G349200	263.848	3.31685e-45	3.79641e-43	Up	0	0	3.33185	58.8071	36.029	61.0188	Os05g0525900
1445	TraesCS1D02G349800	54.9771	3.38921e-20	1.38791e-18	Up	0.324259	0.0504669	0.376887	4.11802	3.71296	4.38311	UGT71K1
1446	TraesCS1D02G349900	14.0977	0.0050548	0.0209589	Up	0.331612	0.363635	0	1.19737	0.658981	0.901268
1447	TraesCS1D02G351200	Inf	5.44735e-22	2.5198e-20	Up	0	0	0	0.94644	0.850118	0.996636
1448	TraesCS1D02G351400	3.43545	0.000784056	0.00420977	Up	1.22557	0.926467	1.01577	1.59552	1.92472	1.19689	RPN2A
1449	TraesCS1D02G351500	3.24046	1.13987e-06	1.17249e-05	Up	3.53979	5.11636	3.03012	10.1597	5.44644	10.52	At3g47520
1450	TraesCS1D02G351800	Inf	3.67142e-07	4.09317e-06	Up	0	0	0	0.376397	0.424823	0.548198	CYP72A14
1451	TraesCS1D02G352200	2.46806	0.00151925	0.00751029	Up	7.63719	4.55162	8.30616	9.14404	6.10182	8.39606	SPAPB2B4.07
1452	TraesCS1D02G352600	11.7692	1.85049e-07	2.17897e-06	Up	0.337822	0.296679	0	1.14626	1.35973	1.31949	DJC76
1453	TraesCS1D02G353400	4.25827	4.42634e-07	4.87571e-06	Up	1.46964	2.4081	1.62343	3.78265	2.85994	4.84312	WDR55
1454	TraesCS1D02G353800	11.4443	0.000581648	0.00324696	Up	0.336463	0.752014	0.978992	1.27871	3.11507	3.38598
1455	TraesCS1D02G354300	Inf	6.14537e-14	1.56942e-12	Up	0	0	0	3.71107	1.76864	2.3245
1456	TraesCS1D02G355200	3.51319	3.38212e-07	3.79772e-06	Up	3.08467	3.44133	2.01019	4.04059	3.32586	5.04521	HXK2
1457	TraesCS1D02G357100	70.827	1.92184e-34	1.54727e-32	Up	0	0.183831	1.31287	15.7138	10.1885	18.4642
1458	TraesCS1D02G358500	3.35297	3.1872e-08	4.22733e-07	Up	5.11586	5.63525	6.77343	7.5227	5.90919	8.05611
1459	TraesCS1D02G361500	3.24937	0.00261655	0.0119542	Up	0.294916	1.38339	0.666544	1.02586	1.40302	1.02188	IP5P1
1460	TraesCS1D02G366700	Inf	4.33624e-10	7.38852e-09	Up	0	0	0	0.882983	1.32209	1.29417	CYP84A1
1461	TraesCS1D02G367700	80.9769	1.47795e-12	3.32294e-11	Up	0	0	0.398727	2.83835	2.25632	5.25457	LF
1462	TraesCS1D02G368100	2.66625	0.000133752	0.000890183	Up	6.49524	11.8001	10.512	8.81613	10.2549	9.14707	VTI13
1463	TraesCS1D02G368900	6.69159	1.12023e-17	3.85789e-16	Up	5.11535	5.6853	4.22974	12.3443	9.72529	12.839
1464	TraesCS1D02G369200	10973.8	8.21511e-162	1.33795e-158	Up	0	0	0.427658	441.153	318.572	501.5	HVA1
1465	TraesCS1D02G369300	178.76	6.85081e-79	1.79719e-76	Up	1.08507	1.26857	0.0901395	68.0195	53.5578	87.4782	HVA1
1466	TraesCS1D02G369400	3592.69	4.82728e-49	6.0187e-47	Up	0	0.196815	0	65.7193	43.3279	83.3728	HVA1
1467	TraesCS1D02G369500	Inf	7.89707e-105	3.85846e-102	Up	0	0	0	53.0302	43.3924	63.2119	HVA1
1468	TraesCS1D02G369700	Inf	3.5152e-32	2.61715e-30	Up	0	0	0	7.11704	4.32212	9.42672
1469	TraesCS1D02G369800	1840.49	6.46355e-128	5.10392e-125	Up	0	0	1.10615	103.965	81.8928	117.521	HVA1
1470	TraesCS1D02G372400	5.54201	0.0113671	0.0412678	Up	0	0.838249	0.78493	0.758922	1.21549	0.834951	MAPKKK17
1471	TraesCS1D02G372500	12.3779	3.23763e-07	3.647e-06	Up	0.148891	0.414289	0.78382	2.10275	2.21721	1.48896	MAPKKK17
1472	TraesCS1D02G372600	74.9225	1.39375e-13	3.44909e-12	Up	0	0.247321	0.187425	2.63472	2.33739	2.59954	MAPKKK17
1473	TraesCS1D02G372700	33.1625	3.83174e-15	1.081e-13	Up	0	0.286128	1.01862	4.09439	2.50719	5.06299	MAPKKK17
1474	TraesCS1D02G372800	76.8282	9.80024e-10	1.59114e-08	Up	0	0	0.296663	2.38613	1.65245	1.56943	MAPKKK17
1475	TraesCS1D02G376600	6.76504	0.000955738	0.00501644	Up	0	1.39986	0.840033	2.11629	0.830726	2.18985	ERF109
1476	TraesCS1D02G376700	25.6343	5.1507e-06	4.69077e-05	Up	0	0	0.53175	2.13572	1.2065	1.17023	ERF109
1477	TraesCS1D02G376800	7.46106	0.00107624	0.00557371	Up	0	0.166319	1.11868	1.05671	1.52778	1.06945	ERF109
1478	TraesCS1D02G377000	2.24453	0.00779703	0.0301958	Up	2.93554	2.39112	2.60246	3.53205	2.65901	2.89225
1479	TraesCS1D02G379000	2.5321	0.000235523	0.00146328	Up	3.20217	2.63248	2.14801	4.08961	3.78215	2.66453	SPBC115.02c
1480	TraesCS1D02G379300	14552.6	1.06171e-81	3.01814e-79	Up	0.225559	0	0	298.052	185.475	358.447
1481	TraesCS1D02G382300	1558.08	1.02108e-39	9.92823e-38	Up	0	0.302909	0	28.6822	34.6153	25.0466
1482	TraesCS1D02G383100	2.4239	0.000175362	0.00113129	Up	15.4478	9.86532	12.9617	13.9623	10.3943	13.014	ARD4
1483	TraesCS1D02G383700	8.19265	2.69517e-05	0.00021129	Up	0.289261	0.0651664	0.176634	0.80612	0.363448	0.617856
1484	TraesCS1D02G385400	4.95841	0.00972139	0.0362201	Up	0	1.45122	3.87415	1.66727	2.92858	2.70008
1485	TraesCS1D02G388600	11.5327	2.90704e-19	1.1151e-17	Up	0.474509	1.20325	1.22805	7.21901	4.25055	7.1516	DTX10
1486	TraesCS1D02G389100	15.8031	5.50155e-12	1.16145e-10	Up	0	3.7659	3.71261	8.51366	8.09054	13.2419
1487	TraesCS1D02G389200	27.7502	6.12803e-11	1.15547e-09	Up	0	6.57242	3.44194	4.83482	8.81361	7.72946
1488	TraesCS1D02G389300	3.51698	0.00648784	0.0258743	Up	2.82014	1.28055	0.95691	2.52415	1.502	4.35674	PSS2
1489	TraesCS1D02G389500	2.46015	0.00349252	0.0152751	Up	3.0565	2.22304	2.69192	3.46794	3.03149	3.20648
1490	TraesCS1D02G392300	3.65251	2.56056e-07	2.93981e-06	Up	2.72775	4.07817	3.67894	5.1823	6.17341	6.24052
1491	TraesCS1D02G393800	Inf	1.04211e-24	5.57227e-23	Up	0	0	0	6.70746	6.37032	4.47989
1492	TraesCS1D02G394000	32.0698	8.07972e-21	3.4667e-19	Up	1.2078	2.19417	0	9.67226	10.0546	8.1693	PUP4
1493	TraesCS1D02G394400	213.756	1.71672e-07	2.03309e-06	Up	0.513717	0	0.0757016	23.1364	38.3274	15.1994
1494	TraesCS1D02G395700	4.81142	1.12746e-12	2.5659e-11	Up	2.87897	4.23842	3.69424	8.55257	6.15108	9.78737	NSL1
1495	TraesCS1D02G396700	2244.43	7.58505e-98	3.17092e-95	Up	0	0	0	16.7453	11.7051	19.3676
1496	TraesCS1D02G397200	35.1081	1.28523e-05	0.00010785	Up	0	0.363988	0.175541	5.5269	1.71196	3.11611
1497	TraesCS1D02G400300	667.913	1.90443e-59	3.14754e-57	Up	0	0.130148	0.361506	32.9174	28.8095	32.248	DOGL3
1498	TraesCS1D02G402900	86.4487	1.17203e-11	2.38106e-10	Up	0.105428	0	0.33502	4.34016	1.55038	6.10041
1499	TraesCS1D02G403100	540.457	3.22871e-64	6.03839e-62	Up	0.178195	0	0.0905189	17.1791	10.7668	17.2433	CYP71D55
1500	TraesCS1D02G403200	Inf	2.48264e-23	1.24891e-21	Up	0	0	0	6.26841	2.65285	7.24199	CYP71D7
1501	TraesCS1D02G403300	87.3664	2.17301e-28	1.36009e-26	Up	0	0	0.688782	6.6243	5.42411	6.15056	CYP71D7
1502	TraesCS1D02G403400	4.07384	8.40364e-13	1.93678e-11	Up	36.6332	52.1432	46.308	64.1784	58.2879	77.1999	DI19-1
1503	TraesCS1D02G403500	2.30324	0.00104607	0.00543511	Up	5.92116	8.74367	6.68927	5.77577	3.35711	6.60494	psi1
1504	TraesCS1D02G403800	52.7198	8.17825e-19	3.03578e-17	Up	0	0.889249	1.2275	7.08483	8.90665	7.9132	DMP6
1505	TraesCS1D02G404800	5.58986	1.09442e-09	1.76369e-08	Up	3.19396	10.6442	9.15223	15.4722	10.4907	17.4838	GRXS5
1506	TraesCS1D02G405200	13.1762	0.0141714	0.0495926	Up	0	0	0	1.56923	0	0	GRXS5
1507	TraesCS1D02G405600	Inf	2.47778e-18	8.91277e-17	Up	0	0	0	1822.56	2897.24	1010.23	TTHV
1508	TraesCS1D02G405700	Inf	8.64679e-36	7.34742e-34	Up	0	0	0	555.793	741.204	436.003	THI1.2
1509	TraesCS1D02G405800	12.1789	2.88393e-06	2.74204e-05	Up	1.74459	2.45189	1.64334	11.6113	16.2833	8.81255	ZFP1
1510	TraesCS1D02G407300	2.66658	0.000231342	0.00144174	Up	7.38438	6.60776	8.37259	8.8273	9.04304	9.79919	At1g29970
1511	TraesCS1D02G409400	3.13785	2.30129e-05	0.000183201	Up	1.35213	2.42759	3.07692	3.62307	3.26506	4.42153	ABCF4
1512	TraesCS1D02G410100	2.89128	0.0066898	0.0265402	Up	1.50538	2.14236	2.71308	2.17498	1.32187	3.56248	MPK7
1513	TraesCS1D02G411100	2.61518	0.000257743	0.00158352	Up	67.5842	38.1553	34.6116	45.1406	55.6735	65.3997
1514	TraesCS1D02G411400	4.17266	0.00014352	0.000946725	Up	0.503712	1.10047	0.332784	1.41046	1.36706	1.5265	MED15A
1515	TraesCS1D02G414700	272.388	1.67909e-45	1.94464e-43	Up	1.2295	0.192817	1.27683	78.9986	50.017	100.781	ISU1
1516	TraesCS1D02G415900	12.8438	1.28152e-18	4.67054e-17	Up	1.43805	2.5867	1.67188	5.66406	5.24561	7.43275	SDR2b
1517	TraesCS1D02G417100	10.5214	6.0103e-19	2.2535e-17	Up	1.02008	0.933234	0.686103	5.64648	3.10833	4.97829	CPRF1
1518	TraesCS1D02G417300	4.69263	3.23071e-08	4.27851e-07	Up	3.55758	2.71706	2.82349	5.64369	3.52534	5.94946
1519	TraesCS1D02G419000	10.428	2.9161e-06	2.77028e-05	Up	0	1.47938	0.933275	1.63649	2.06576	2.69481	PP2C51
1520	TraesCS1D02G419800	2.30173	6.61816e-05	0.000474917	Up	24.2653	41.0659	35.3976	26.575	29.2689	24.2621	Os05g0573700
1521	TraesCS1D02G421500	Inf	0.00197868	0.00941126	Up	0	0	0	3.89993	0	0.755279
1522	TraesCS1D02G422600	539.764	2.63415e-72	6.02118e-70	Up	1.13954	0.271734	0.390531	130.676	92.8727	169.628
1523	TraesCS1D02G422900	Inf	0.000879756	0.00466208	Up	0	0	0	0.974393	0.0302763	0.632361	PIN3B
1524	TraesCS1D02G423800	2.45109	0.00227133	0.0105899	Up	2.7616	4.02624	3.70692	3.82751	3.629	3.51442	STY13
1525	TraesCS1D02G424300	2.40957	0.000912284	0.00481552	Up	2.63433	4.16275	3.73939	5.03446	2.928	3.31591
1526	TraesCS1D02G424500	Inf	2.79414e-144	3.07651e-141	Up	0	0	0	174.137	143.018	199.794
1527	TraesCS1D02G425200	6.88625	0.00111476	0.00574084	Up	0.830186	1.8592	0.600558	2.58979	2.88138	1.18076
1528	TraesCS1D02G425400	10.8135	0.000195662	0.00124437	Up	0.240866	0	0.592449	1.51704	1.29346	0.587405	SNL6
1529	TraesCS1D02G426300	Inf	0.00141668	0.00706669	Up	0	0	0	0.522794	0.741485	0.226892	ZHD6
1530	TraesCS1D02G426600	11.2798	1.75432e-09	2.75889e-08	Up	0.431418	0.283443	0.912735	2.18173	1.54773	2.6355	BBE1
1531	TraesCS1D02G429200	68.0642	4.07411e-46	4.78218e-44	Up	0.274297	0.958558	0.693215	14.3761	10.1922	16.1171	SCPL50
1532	TraesCS1D02G429600	2.64685	0.00584015	0.0236924	Up	6.56636	3.85276	7.24945	4.25112	4.70588	3.1719	SCPL50
1533	TraesCS1D02G429800	Inf	0.00362686	0.0157841	Up	0	0	0	0.59159	0.19421	0.0553691	WRKY23
1534	TraesCS1D02G429900	26.4845	2.42375e-06	2.33765e-05	Up	0	0.198057	0.233407	1.27649	0.711328	1.53859	WRKY28
1535	TraesCS1D02G430000	16.8966	0.0115231	0.0417502	Up	0	0.210509	0.130471	0.129264	0.340024	0.911239	WRKY23
1536	TraesCS1D02G432400	2.94324	6.59293e-08	8.32906e-07	Up	114.094	67.0705	67.6534	72.3616	52.4572	81.9422	LEA14-A
1537	TraesCS1D02G433400	2.14984	0.00037903	0.00222938	Up	8.45106	9.28611	7.83388	8.40728	8.23908	10.3468	CPK15
1538	TraesCS1D02G433600	72.9199	3.55918e-18	1.26071e-16	Up	0.403099	0.110617	0	3.69704	5.09827	3.61433	At5g44410
1539	TraesCS1D02G434100	3.20173	2.17224e-06	2.11739e-05	Up	2.48283	4.19875	4.20021	4.90811	4.09821	4.38529	GH3.5
1540	TraesCS1D02G434300	70.7059	8.24241e-13	1.9013e-11	Up	0	1.08969	0.238366	5.24133	7.83715	4.57809	At5g41800
1541	TraesCS1D02G434400	2.86167	0.000571837	0.0031995	Up	4.2742	4.7747	4.79477	5.85992	7.1182	4.84762	SPBC1711.16
1542	TraesCS1D02G436600	Inf	9.17536e-79	2.39894e-76	Up	0	0	0	29.4018	25.5694	38.3082	TPP8
1543	TraesCS1D02G436900	5.04164	1.13144e-05	9.61622e-05	Up	0.116797	0.782091	0.607663	1.4147	1.07898	0.853202	ura7
1544	TraesCS1D02G451900	3.41125	0.000147746	0.000971628	Up	1.24311	4.15401	5.06438	3.39117	2.46537	4.18036	UGE-1
1545	TraesCS2A02G000400	49.0713	4.01991e-16	1.23141e-14	Up	0	0.455749	0.1291	2.41478	2.53984	3.35256	Os04g0167900
1546	TraesCS2A02G005000	2.25824	0.000206305	0.001304	Up	1.28841	1.81064	1.97379	2.3195	1.54356	2.68705	ASHH2
1547	TraesCS2A02G009300	32.5085	0.0124892	0.0447085	Up	0	0.103368	0	0.266413	0.079262	0.145479	PCMP-H81
1548	TraesCS2A02G009500	1076.84	3.98478e-22	1.85644e-20	Up	0	0.0529592	0	5.85298	3.05448	7.83994	UGT88F5
1549	TraesCS2A02G010600	Inf	4.98229e-38	4.58764e-36	Up	0	0	0	1.97201	2.85625	2.44515	MED15A
1550	TraesCS2A02G011100	2.97469	0.00017273	0.00111571	Up	1.65232	3.72508	3.48171	3.51263	2.0943	3.59014	TOL1
1551	TraesCS2A02G011300	5.8086	3.62308e-15	1.02435e-13	Up	3.80541	5.43221	5.09678	12.338	10.0312	14.7969
1552	TraesCS2A02G012300	Inf	8.28183e-05	0.00057998	Up	0	0	0	1.2268	0.143386	2.83581	NCED3
1553	TraesCS2A02G012800	5.95818	2.57206e-07	2.95171e-06	Up	0.494257	0.477169	0.689697	2.05622	2.47613	2.15656
1554	TraesCS2A02G012900	Inf	0.000164011	0.00106643	Up	0	0	0	0.394574	0.0329736	0.425822	RCH2
1555	TraesCS2A02G014000	Inf	2.9349e-44	3.25903e-42	Up	0	0	0	3.89063	2.89395	4.018
1556	TraesCS2A02G024100	Inf	0.000118253	0.000797	Up	0	0	0	2.70996	8.41236	2.41369
1557	TraesCS2A02G026800	25.3426	0.000899348	0.00475647	Up	0	0	0.293621	0.625504	1.0903	0.547112	At1g06640
1558	TraesCS2A02G028300	Inf	9.55396e-30	6.41099e-28	Up	0	0	0	1.20495	1.16019	1.59496	DUF3
1559	TraesCS2A02G028700	16.9311	1.97297e-11	3.91762e-10	Up	0.308063	0.175122	0.447255	2.26013	2.72044	2.20529	UGT85A24
1560	TraesCS2A02G029800	2.05665	0.0131369	0.0466021	Up	1.72847	1.48092	1.17011	1.54937	1.1093	1.73782	RPPL1
1561	TraesCS2A02G033000	22.0962	7.97396e-09	1.14716e-07	Up	0.824757	1.41362	0	5.31585	2.71628	5.50484
1562	TraesCS2A02G033700	46.2888	1.77629e-25	9.82047e-24	Up	1.37998	1.60694	1.18515	19.8296	11.9768	24.1483	HSP83A
1563	TraesCS2A02G033900	Inf	0.00467955	0.0196121	Up	0	0	0	0.337474	0	0.474438
1564	TraesCS2A02G034800	3.7373	0.00172602	0.00838554	Up	6.75709	0.527365	4.19083	2.8831	5.13195	4.47144	HPR3
1565	TraesCS2A02G035600	Inf	0.00794384	0.0306611	Up	0	0	0	0	0.838205	0.23822	At3g50280
1566	TraesCS2A02G042200	3.5966	1.10597e-05	9.41542e-05	Up	1.31186	1.53223	1.81927	3.58683	2.85821	4.0474	At5g64460
1567	TraesCS2A02G045400	54.2284	5.34312e-08	6.85651e-07	Up	0	0	0	1.08995	0.979727	1.77905	GSTF1
1568	TraesCS2A02G046000	Inf	4.61441e-56	7.05933e-54	Up	0	0	0	63.4681	36.3598	80.2621	CYP71C4
1569	TraesCS2A02G046400	4.16843	2.51614e-06	2.41942e-05	Up	2.8278	1.60606	1.66802	2.69608	1.64783	4.24108	At1g54730
1570	TraesCS2A02G046600	5.95086	9.95331e-06	8.54867e-05	Up	0.633893	0.342053	0.49993	1.93735	0.827673	2.18948	At1g54730
1571	TraesCS2A02G047300	Inf	8.22544e-05	0.000576548	Up	0	0	0	0.259251	0.824482	0.37909	PHT1-4
1572	TraesCS2A02G050600	2.80851	2.22971e-06	2.16909e-05	Up	4.88312	3.71371	3.8749	5.54689	3.60868	6.28495	FKBP65
1573	TraesCS2A02G052400	5.0975	3.91707e-10	6.71087e-09	Up	0.745138	1.00102	1.24876	3.72856	2.43307	3.00127	APUM4
1574	TraesCS2A02G058100	Inf	9.5834e-06	8.25727e-05	Up	0	0	0	19.278	32.9764	2.03454	RIXI
1575	TraesCS2A02G059000	4.48522	0.0108868	0.0398146	Up	0.481319	0.345897	0.506841	0.395436	0.777983	0.441849	LIMYB
1576	TraesCS2A02G064700	2.35399	3.25803e-05	0.000250686	Up	3.42486	3.72617	4.12146	4.89519	3.41155	5.82435	UPL3
1577	TraesCS2A02G070400	3.85492	1.10631e-08	1.56055e-07	Up	4.05448	3.79143	3.82221	6.7067	5.57928	8.48273
1578	TraesCS2A02G070500	2.14238	0.00111322	0.00573409	Up	4.40131	5.19771	4.37049	5.78001	3.77805	6.41369	SDP6
1579	TraesCS2A02G071500	Inf	6.43992e-50	8.19936e-48	Up	0	0	0	3.59111	2.81563	3.36416	FMO1
1580	TraesCS2A02G073500	Inf	2.68827e-14	7.07117e-13	Up	0	0	0	1.25368	1.13613	1.46671
1581	TraesCS2A02G074400	Inf	0.000584759	0.00326176	Up	0	0	0	0.527662	0.601169	0.0220947
1582	TraesCS2A02G074700	7.99009	1.32861e-20	5.6052e-19	Up	3.56084	4.95264	4.08337	16.011	14.6599	16.8855	BCE2
1583	TraesCS2A02G075200	1401.35	8.15384e-44	8.92755e-42	Up	0.145866	0	0	36.4699	18.9893	43.2894
1584	TraesCS2A02G075800	2.76229	0.00574771	0.0233842	Up	4.37413	4.58147	4.92915	5.96085	7.04678	3.81553	MBD13
1585	TraesCS2A02G076600	Inf	0.000992248	0.00518856	Up	0	0	0	0.947979	0.339743	0.486413
1586	TraesCS2A02G078100	108.447	1.2419e-08	1.74301e-07	Up	0.847534	0	0.063171	11.4358	4.72545	19.1519	CYP71D55
1587	TraesCS2A02G079500	4.44509	1.55826e-10	2.79269e-09	Up	2.94351	5.63728	5.45044	8.42494	5.28384	9.99062	kgd1
1588	TraesCS2A02G081300	30.4888	4.65959e-31	3.33575e-29	Up	0.68056	0.743195	0.611974	9.14352	7.57953	9.3587	BHLH062
1589	TraesCS2A02G081400	3.60608	1.10652e-05	9.41776e-05	Up	1.97731	4.53786	2.25487	3.84979	4.16998	3.56685	PBL7
1590	TraesCS2A02G082400	5.65862	0.00279093	0.0126065	Up	0.377579	0.19996	0.24986	0.934424	0.380536	0.65756	PTD
1591	TraesCS2A02G082800	Inf	0.00792431	0.0306084	Up	0	0	0	0.0906693	0	0
1592	TraesCS2A02G082900	Inf	0.00218669	0.0102528	Up	0	0	0	0.122596	0.272187	0.18522	FBL13
1593	TraesCS2A02G083600	17.9937	0.0120437	0.0433639	Up	0	0	0.122417	0.386389	0.488771	0.159694	MLO1
1594	TraesCS2A02G087000	7.85115	2.31309e-20	9.55233e-19	Up	4.71873	4.50118	4.39005	19.5002	18.9606	15.0622	AMPD
1595	TraesCS2A02G088900	3.22753	3.09036e-07	3.49419e-06	Up	2.45112	2.67398	3.05836	4.6396	3.27089	5.16381	UBA3
1596	TraesCS2A02G089300	3.51371	2.95903e-06	2.80799e-05	Up	3.25394	3.33771	4.30889	4.69729	3.57503	6.079	HSFA2B
1597	TraesCS2A02G089400	3.5115	1.75789e-05	0.000143328	Up	6.14781	8.7733	8.31804	8.80111	7.867	10.1187	PYL4
1598	TraesCS2A02G090900	Inf	1.85676e-07	2.18504e-06	Up	0	0	0	0.231576	0.149796	1.36097	TS2
1599	TraesCS2A02G091000	Inf	3.08373e-08	4.09636e-07	Up	0	0	0	1.66069	1.16247	4.10151	TS2
1600	TraesCS2A02G091100	6.00703	0.00807767	0.0311144	Up	0	1.52913	0.94142	0.392463	0.762885	1.73105	TS2
1601	TraesCS2A02G092700	14.4037	3.87471e-25	2.11378e-23	Up	1.10102	0.795649	1.12742	6.3424	4.8851	7.83893	ACR2
1602	TraesCS2A02G094700	7.02229	0.0092853	0.0348862	Up	0.719151	1.44891	1.50228	2.34291	0.896216	4.8701	GOLS2
1603	TraesCS2A02G096500	3.16017	0.000167863	0.00108802	Up	2.75028	1.58615	2.08518	2.57933	2.74387	5.12443	PAPS3
1604	TraesCS2A02G097000	Inf	1.31418e-09	2.09965e-08	Up	0	0	0	3.21962	3.15615	7.5222
1605	TraesCS2A02G098000	Inf	2.68566e-06	2.5701e-05	Up	0	0	0	1.05222	0.273483	1.27688	KINB1
1606	TraesCS2A02G098600	3.93596	1.86382e-05	0.000151303	Up	0.68485	0.878597	0.655282	1.88138	1.06879	1.3324	MAG2L
1607	TraesCS2A02G098800	38.6594	0.000192545	0.00122795	Up	0	0	1.47625	6.24026	1.03055	6.76548
1608	TraesCS2A02G100400	11.2743	1.08513e-09	1.75052e-08	Up	2.02705	0.445155	0.46404	3.26596	2.13283	4.34506	PME53
1609	TraesCS2A02G100700	13.2139	2.14832e-07	2.49583e-06	Up	1.03416	0	0.635213	3.66476	2.07636	2.78914	WOX6
1610	TraesCS2A02G101400	5.41596	0.000344604	0.00204847	Up	2.939	2.35921	2.61652	4.91512	7.30481	4.21012	NAC92
1611	TraesCS2A02G101800	Inf	0.00616631	0.0247956	Up	0	0	0.0312066	0.0488229	0.363985	0.188082	R40C1
1612	TraesCS2A02G101900	8.18689	1.60343e-06	1.60415e-05	Up	1.07494	3.54544	1.90668	6.13803	4.85275	3.00841	NAM-B1
1613	TraesCS2A02G102000	4.51376	1.2405e-06	1.26849e-05	Up	6.46824	1.26369	3.10963	5.42966	6.70684	5.08405	NAM-B1
1614	TraesCS2A02G104600	32.4776	5.43588e-06	4.92867e-05	Up	0.193385	0.314858	0.19507	2.51261	0.674963	2.75784	EDR4
1615	TraesCS2A02G105500	29.3767	2.90972e-07	3.30669e-06	Up	1.09096	2.60208	1.33837	19.3431	26.4584	11.3769	VSR2
1616	TraesCS2A02G105900	31.4427	3.78227e-33	2.91596e-31	Up	0.130359	0.492482	0.880872	8.77283	4.09705	8.14244	AGAL3
1617	TraesCS2A02G106500	2.07756	0.0138782	0.0487653	Up	4.5384	3.58623	3.45146	2.5052	2.82968	2.3018	CIPK29
1618	TraesCS2A02G106900	224.754	1.45283e-13	3.58621e-12	Up	0.886556	0.95599	0.338688	32.9096	45.9014	26.0339
1619	TraesCS2A02G107200	17882.4	2.15325e-59	3.53635e-57	Up	0.0636142	0	0	117.299	73.9088	146.645
1620	TraesCS2A02G108000	Inf	3.16002e-20	1.29745e-18	Up	0	0	0	4.08024	2.94995	2.93262
1621	TraesCS2A02G109000	Inf	1.09522e-07	1.33675e-06	Up	0	0	0	1.36471	1.34269	1.2944	ATL5
1622	TraesCS2A02G109100	Inf	2.91768e-43	3.10749e-41	Up	0	0	0	44.2436	27.7232	53.7193
1623	TraesCS2A02G109700	4.71795	1.47004e-09	2.33341e-08	Up	3.4488	1.8493	2.40836	4.88528	5.89582	5.21972	IBR3
1624	TraesCS2A02G109800	Inf	0.00859392	0.0327163	Up	0	0	0	0.519973	1.95734	0.18772	RAP2-3
1625	TraesCS2A02G112300	3.08691	2.73026e-07	3.1209e-06	Up	10.2535	8.2012	7.52816	13.7537	11.9397	11.8643	IAN9
1626	TraesCS2A02G112400	5.16786	0.000492618	0.00280954	Up	0.454363	0.619508	1.8479	4.48122	1.41611	3.19934	PHOS34
1627	TraesCS2A02G112800	6.00661	0.00361675	0.0157445	Up	1.14546	1.37751	1.22678	3.97198	3.70091	0.942451	OsI_27296
1628	TraesCS2A02G113100	2.6942	2.62241e-06	2.51264e-05	Up	10.0905	16.7925	16.411	20.0327	14.0589	23.3694	NSA2
1629	TraesCS2A02G113500	Inf	3.78848e-38	3.49251e-36	Up	0	0	0	26.6752	14.2347	31.7903	UGT94E5
1630	TraesCS2A02G113700	Inf	5.25581e-36	4.53002e-34	Up	0	0	0	10.509	5.284	9.34414	UGT94E5
1631	TraesCS2A02G114000	10.8138	2.74858e-16	8.52322e-15	Up	21.7734	16.5335	14.9906	59.7551	36.4719	72.0882	SRP
1632	TraesCS2A02G116700	3.36877	2.15216e-07	2.49992e-06	Up	3.55533	2.57411	4.03875	5.98002	4.5427	5.8554	HAK7
1633	TraesCS2A02G116800	3.02319	8.31652e-05	0.000582149	Up	1.73625	2.82984	4.03989	5.18287	2.77266	6.39628
1634	TraesCS2A02G117300	4.55049	2.93945e-15	8.38655e-14	Up	51.3724	35.6402	40.7206	89.5857	76.6693	100.517	XYLA
1635	TraesCS2A02G117400	2.95011	0.000506881	0.00288122	Up	0.136197	0.593985	0.509567	0.641295	0.475508	0.737507	REV3
1636	TraesCS2A02G117900	3.92732	8.98541e-05	0.00062256	Up	1.26748	0.768771	1.44788	2.22362	1.20101	2.43988
1637	TraesCS2A02G118000	Inf	6.48097e-16	1.95241e-14	Up	0	0	0	21.5827	27.5172	10.6976	Os03g0698800
1638	TraesCS2A02G118100	Inf	5.53127e-06	5.00532e-05	Up	0	0	0	9.56268	16.891	1.57902	TZF6
1639	TraesCS2A02G120900	3.75075	0.00130004	0.00656105	Up	0.451124	0.80455	0.58216	0.871054	1.34705	1.89389	TULP6
1640	TraesCS2A02G121000	3.47984	4.2446e-08	5.52391e-07	Up	6.40492	5.90714	4.98205	8.24604	9.54546	7.84506	NHX2
1641	TraesCS2A02G121100	7.6617	1.69773e-13	4.17359e-12	Up	4.24737	2.65589	2.17356	7.46942	7.05411	9.28847	NET3A
1642	TraesCS2A02G121200	4.6319	2.70519e-11	5.28696e-10	Up	97.3053	101.257	90.0903	148.381	170.956	138.633	SODCC.3
1643	TraesCS2A02G121500	Inf	0.00696434	0.027458	Up	0.102683	0	0	0.138984	0.0334425	0.0578046	At5g56440
1644	TraesCS2A02G122200	4.49833	7.78556e-10	1.27811e-08	Up	1.35426	0.840965	1.86027	3.18597	2.67859	3.67878	XYN2
1645	TraesCS2A02G122400	Inf	1.92226e-09	3.00605e-08	Up	0	0	0	1.08864	1.33309	2.00526	U2AF65A
1646	TraesCS2A02G122600	Inf	1.00243e-09	1.6255e-08	Up	0	0	0	1.00671	1.04403	0.358617	CSLD3
1647	TraesCS2A02G123000	17.1145	1.36482e-27	8.27734e-26	Up	14.562	0	1.33899	24.521	25.3902	27.6798	TS2
1648	TraesCS2A02G123700	75.7447	2.46947e-06	2.37864e-05	Up	0.25181	0	0.257407	3.54306	1.79763	5.8263
1649	TraesCS2A02G123800	2.21232	0.000471581	0.00270178	Up	3.40439	3.14746	2.26967	3.5002	2.04187	3.84338	DPE2
1650	TraesCS2A02G125600	9.41951	6.6068e-06	5.88723e-05	Up	0.323399	0.290757	0.386648	1.77071	0.973371	1.07179
1651	TraesCS2A02G126100	9.8521	8.72416e-26	4.86803e-24	Up	41.1564	26.9527	33.0736	106.823	102.613	99.3768	Os03g0429000
1652	TraesCS2A02G126700	2.40485	6.16118e-05	0.000445568	Up	8.01857	8.17821	7.83956	9.99867	8.15237	10.6987	RACK1B
1653	TraesCS2A02G126800	2.90532	0.000245104	0.00151542	Up	3.06096	1.18058	1.57086	2.58895	2.26945	3.55262	AIRP2
1654	TraesCS2A02G128600	Inf	5.25109e-15	1.46399e-13	Up	0	0	0	3.73356	1.93837	5.95626
1655	TraesCS2A02G129200	Inf	3.43465e-08	4.53094e-07	Up	0	0	0	1.18925	2.70383	2.35373	At5g47530
1656	TraesCS2A02G132600	4.98075	9.65281e-08	1.18836e-06	Up	6.49659	4.0366	3.58964	5.19661	7.79933	4.90964
1657	TraesCS2A02G133100	Inf	2.75288e-62	4.8361e-60	Up	0	0	0	156.113	93.8937	188.878
1658	TraesCS2A02G134300	1051.64	1.05073e-21	4.75629e-20	Up	0.599646	0.402729	0.278963	188.272	251.96	137.92	BGLU26
1659	TraesCS2A02G135400	Inf	1.58943e-08	2.19801e-07	Up	0	0	0	1.01687	0.362474	1.25904	PME66
1660	TraesCS2A02G135800	2.20635	0.000529037	0.00299107	Up	8.04982	6.25486	6.71215	8.60948	8.29308	8.47204	BPM1
1661	TraesCS2A02G136100	62.9862	2.30519e-06	2.23318e-05	Up	0	0	0	0.534327	0.201421	0.517263
1662	TraesCS2A02G142500	2.31297	0.00745206	0.0290569	Up	1.26108	1.14047	0.484812	1.09207	0.738213	0.811427
1663	TraesCS2A02G142800	3.57261	4.13581e-08	5.39491e-07	Up	5.09544	5.78167	7.05393	9.21799	8.62755	10.2649	BZIP60
1664	TraesCS2A02G143500	9.6744	0.00513059	0.0212315	Up	0.567577	0.507497	2.33446	3.20704	0.708829	4.25309	CXE18
1665	TraesCS2A02G143600	Inf	9.05859e-15	2.48475e-13	Up	0	0	0	4.78599	2.22485	6.47941	CXE18
1666	TraesCS2A02G144400	16.0121	1.59396e-28	1.00409e-26	Up	0.665618	0.971255	0.883969	5.63132	5.06206	7.58991	NTMC2T6.1
1667	TraesCS2A02G144800	3.8095	2.03144e-09	3.16666e-08	Up	9.46777	5.50446	6.20536	10.0921	11.2024	9.87305	MED26B
1668	TraesCS2A02G146800	5.40511	1.14401e-15	3.37229e-14	Up	6.51568	6.71217	6.65619	16.7269	16.1898	15.5617	XK2
1669	TraesCS2A02G147400	2.09893	0.00030427	0.00183607	Up	34.9483	33.5345	27.6788	29.2396	22.4153	32.4522	EIF6-2
1670	TraesCS2A02G147500	4.47262	2.11655e-13	5.14976e-12	Up	16.3311	14.3662	13.7734	40.4241	31.2582	50.8641
1671	TraesCS2A02G149100	Inf	1.81452e-07	2.14017e-06	Up	0	0	0	2.78263	2.81737	2.38518	GRXS5
1672	TraesCS2A02G149900	Inf	9.76208e-40	9.50375e-38	Up	0	0	0	6.7694	4.80148	8.63981
1673	TraesCS2A02G152400	3.11967	0.000233519	0.00145334	Up	4.11579	0.99672	2.27572	2.74506	2.43413	3.56624	CYP709B2
1674	TraesCS2A02G152500	5.05684	0.00596073	0.0240954	Up	0	0.563589	0.562836	1.0307	0.407423	0.435738	CYP709B2
1675	TraesCS2A02G153000	2.30657	0.00519024	0.0214352	Up	2.71677	1.95472	2.65176	3.12331	1.76807	2.29714	PAE2
1676	TraesCS2A02G153300	3.21512	6.77097e-06	6.02117e-05	Up	5.2536	5.17421	5.49965	6.04647	5.86631	7.96461	SPAC24B11.05
1677	TraesCS2A02G153700	2.77293	0.000392256	0.00229809	Up	2.9392	2.58717	3.03402	3.70622	3.44938	4.16343	AGC1
1678	TraesCS2A02G155200	3.2803	0.000445778	0.00257186	Up	11.1355	3.81395	3.34851	5.82414	5.60726	10.4003	At3g13560
1679	TraesCS2A02G156800	3.04485	0.00464404	0.0194845	Up	4.80801	3.16027	7.42159	4.97837	4.07788	5.99171	MPSR1
1680	TraesCS2A02G157100	3.39978	0.00122709	0.00623434	Up	1.1641	0.468536	0.537759	1.08902	1.49098	0.894981	CSLA7
1681	TraesCS2A02G157600	3.17727	0.00013595	0.000902967	Up	5.64848	6.46289	4.5261	6.48585	4.50778	5.22892	MYB94
1682	TraesCS2A02G157800	6.1854	1.28991e-15	3.78524e-14	Up	5.69019	6.0232	6.4155	20.0073	12.3209	18.2929	BHLH062
1683	TraesCS2A02G158300	3.2328	2.34616e-08	3.17046e-07	Up	6.56117	10.2858	7.56491	15.0715	11.1614	15.6842	DRG3
1684	TraesCS2A02G158600	Inf	2.57306e-09	3.95339e-08	Up	0	0	0	3.80631	1.3723	2.12328
1685	TraesCS2A02G158800	Inf	1.55632e-63	2.87625e-61	Up	0	0	0	16.7019	23.3481	16.2605
1686	TraesCS2A02G159100	10.423	6.58834e-12	1.37786e-10	Up	4.89789	4.6666	2.8617	10.596	9.14839	16.682
1687	TraesCS2A02G159300	5.91653	0.000119705	0.000806236	Up	1.78679	1.1281	1.86002	4.49358	6.04593	2.77354	DPE1
1688	TraesCS2A02G159500	11.5022	5.23362e-06	4.75963e-05	Up	0.554568	0.940176	0.940926	2.60834	1.93626	2.26796	PPOX2
1689	TraesCS2A02G161200	14.7509	0.000111129	0.000753076	Up	0.220224	1.41024	0.152784	3.01892	3.15394	1.50029	RA3
1690	TraesCS2A02G161500	18.4436	1.45103e-05	0.000120342	Up	0.356259	0.199945	0.0474361	1.64167	0.944967	1.20113	WRKY41
1691	TraesCS2A02G161700	5.40187	3.73e-10	6.41426e-09	Up	10.8919	9.98515	6.52421	14.1762	14.5668	14.623	LRX6
1692	TraesCS2A02G163300	2.51102	0.0141682	0.0495877	Up	3.64223	10.6246	9.57098	8.17968	9.77124	5.25396
1693	TraesCS2A02G163800	4.37139	7.13313e-06	6.31449e-05	Up	2.35104	2.07434	1.97536	3.93393	2.83546	5.50651	SAPK2
1694	TraesCS2A02G164600	2.63688	0.00192369	0.00919223	Up	5.08978	2.45435	5.92197	4.48793	5.81194	3.23922	GEM
1695	TraesCS2A02G166000	27.1694	1.00435e-10	1.84829e-09	Up	1.10169	0	0	2.97517	1.51931	4.72366
1696	TraesCS2A02G166600	4.43384	3.18981e-05	0.000246018	Up	1.92057	2.59775	2.31976	4.42375	2.53893	2.77304
1697	TraesCS2A02G166800	3.99097	2.06381e-06	2.02179e-05	Up	0.602093	0.687209	0.718911	1.32645	1.38705	1.91924	MitHPPK/DHPS
1698	TraesCS2A02G168200	6.75348	0.000261207	0.00160156	Up	5.17655	4.72163	5.55904	19.4159	28.3968	14.1577	SS2
1699	TraesCS2A02G169100	2.34685	0.000286836	0.00174014	Up	7.73464	6.2174	6.47115	8.21316	7.28319	7.33548	UBP1
1700	TraesCS2A02G170000	7.49087	3.11705e-10	5.4078e-09	Up	1.3876	1.69401	1.14107	6.79379	3.52278	7.42296
1701	TraesCS2A02G170200	12.7204	5.96033e-18	2.08758e-16	Up	21.6	13.2555	10.2134	71.3782	42.8873	81.9728	SSL4
1702	TraesCS2A02G170400	8.11738	3.63359e-09	5.48477e-08	Up	6.30651	2.21904	2.65987	7.52908	7.8812	7.65605
1703	TraesCS2A02G173200	28.5684	0.00019752	0.00125517	Up	0.295554	0	0	0.878131	1.23937	0.277146	QRT1
1704	TraesCS2A02G173800	2.19975	0.0086254	0.032809	Up	14.3274	7.7268	4.10199	7.41229	5.2901	9.15939	Ea1
1705	TraesCS2A02G174100	219.594	8.89486e-36	7.55001e-34	Up	0	0	0	4.26985	4.3708	5.99077
1706	TraesCS2A02G174400	4.21469	8.24921e-07	8.70521e-06	Up	0.963089	2.2997	3.90439	4.21394	3.60698	5.85632	UAM3
1707	TraesCS2A02G174500	Inf	0.0123072	0.044143	Up	0	0	0	0.217643	0.670728	0.068466	At5g67130
1708	TraesCS2A02G174600	Inf	6.14921e-07	6.62415e-06	Up	0	0	0	0.946673	0.915056	1.63414
1709	TraesCS2A02G176300	3.08026	5.9999e-06	5.39191e-05	Up	12.4951	13.9635	12.1594	11.3601	11.2647	13.6882	AFP-A1
1710	TraesCS2A02G177000	7.73104	1.66652e-12	3.72441e-11	Up	1.22439	2.30995	3.8168	14.2401	9.25058	18.0135	CBSCBS2
1711	TraesCS2A02G177300	2.51901	0.000279431	0.00170023	Up	4.04744	6.04715	3.74256	5.29296	4.10329	7.22421
1712	TraesCS2A02G177500	Inf	3.29745e-42	3.38736e-40	Up	0	0	0	6.34303	4.97753	7.16889
1713	TraesCS2A02G177800	Inf	0.000234574	0.00145874	Up	0	0	0	0.809681	1.79277	0.879124
1714	TraesCS2A02G177900	Inf	7.65434e-05	0.00054113	Up	0	0	0	2.30014	0.728477	1.81051
1715	TraesCS2A02G178100	Inf	2.39822e-08	3.23857e-07	Up	0	0	0	1.42992	2.75812	3.86917
1716	TraesCS2A02G179000	27.3884	1.14258e-05	9.70563e-05	Up	1.18967	0	0	7.70044	0.86799	2.68674
1717	TraesCS2A02G179100	Inf	2.67846e-07	3.06662e-06	Up	0	0	0	0.876655	1.44721	1.00316
1718	TraesCS2A02G179200	9.50076	6.41575e-05	0.000461961	Up	0.638052	0.331196	0.676885	1.69963	1.74393	1.86209
1719	TraesCS2A02G179300	34.1795	2.51828e-16	7.82768e-15	Up	1.41406	0.322595	0	6.00387	4.05447	6.33869
1720	TraesCS2A02G180200	6.18395	2.39323e-18	8.61375e-17	Up	13.4483	12.5718	12.4606	35.9752	33.4039	31.5596	ARB_05372
1721	TraesCS2A02G182200	3.13345	8.20273e-07	8.66084e-06	Up	2.06536	2.44097	2.4559	3.83839	2.82864	3.93303	DRD1
1722	TraesCS2A02G182400	11.8752	2.47757e-12	5.42533e-11	Up	0.598338	0.599568	0.375234	1.81805	1.53921	2.59189	At1g74360
1723	TraesCS2A02G182500	3.43621	0.000135841	0.000902397	Up	3.56172	1.54615	3.0429	3.42991	3.26397	2.57052	At5g39410
1724	TraesCS2A02G182800	2.04374	0.0086044	0.0327435	Up	3.51344	1.54243	2.48513	1.77625	2.61452	2.82196	IBS1
1725	TraesCS2A02G182900	6.64705	0.00107466	0.005567	Up	0.156858	0.106409	0.310358	0.570064	1.38403	0.972229	FH5
1726	TraesCS2A02G183700	6.70025	0.000127298	0.000851578	Up	0.0196366	0.00772799	0.25343	0.484592	0.240391	0.348803	ZFP7
1727	TraesCS2A02G183800	60.1532	3.11414e-08	4.13534e-07	Up	0	0.743901	0.357273	4.01371	9.28007	4.90848	ZFP7
1728	TraesCS2A02G183900	7.42527	2.85121e-10	4.96422e-09	Up	0	1.56747	3.80717	4.04002	2.74466	4.47159	GH3.8
1729	TraesCS2A02G184400	2.44199	0.000208905	0.00131862	Up	8.03632	4.44579	6.94628	7.06202	6.27536	7.13853	FREE1
1730	TraesCS2A02G186700	Inf	5.39887e-06	4.89966e-05	Up	0	0	0	0.31679	0.424773	0.596341	VPS62
1731	TraesCS2A02G187400	Inf	1.99287e-94	7.67451e-92	Up	0	0	0	54.919	35.8058	65.7913	RD19D
1732	TraesCS2A02G187500	3.94544	7.77849e-05	0.000548539	Up	4.0858	3.19563	4.81625	7.58303	6.63991	6.06394	At4g14600
1733	TraesCS2A02G188300	Inf	0.00133141	0.00669468	Up	0	0	0	0.346932	1.20181	0.0984314	At2g29880
1734	TraesCS2A02G188700	14.5279	6.49991e-07	6.9731e-06	Up	0.359569	0	0.329413	1.43093	1.12451	1.1624	PLT1
1735	TraesCS2A02G189100	25.5193	1.74942e-10	3.10821e-09	Up	0.609942	0	0.174761	5.7584	2.16823	5.69726	PLT1
1736	TraesCS2A02G189900	73.0851	0.00308924	0.0137459	Up	0	0.200652	0	1.62713	0.728107	1.3236	SAP9
1737	TraesCS2A02G190200	9.06258	1.22826e-05	0.000103558	Up	0	0.722929	1.84202	2.58982	1.78966	1.96359	WNK5
1738	TraesCS2A02G190400	2.09913	0.00250645	0.0115159	Up	3.94442	3.1663	4.68953	4.61363	3.11966	5.66776	RNP1
1739	TraesCS2A02G191400	Inf	1.85765e-51	2.50815e-49	Up	0	0	0	11.7284	12.0309	13.758
1740	TraesCS2A02G191600	14.6611	0.000947489	0.00497748	Up	0.282224	0.0613279	0.286751	0.49065	1.19324	0.909366	HHT1
1741	TraesCS2A02G191700	5.78592	0.0132581	0.0469678	Up	0.763937	0	0.773515	0.787208	1.19835	0.522938	HHT1
1742	TraesCS2A02G192100	13.3789	6.88513e-28	4.22485e-26	Up	3.8069	4.39098	3.58488	16.7724	11.7625	19.5562	At3g26430
1743	TraesCS2A02G193300	2.88319	0.000202042	0.00128016	Up	9.58193	11.9646	10.0755	13.1303	9.13673	20.7199
1744	TraesCS2A02G194500	7.13295	3.89236e-15	1.09731e-13	Up	1.6213	13.7822	12.2347	24.002	16.4097	23.5035	LBD37
1745	TraesCS2A02G198000	21.2547	2.43585e-17	8.14118e-16	Up	6.71204	9.63086	8.18242	61.5842	32.9516	70.7447
1746	TraesCS2A02G198400	2.38287	5.15151e-05	0.000379422	Up	3.95685	4.14963	4.47839	5.26202	4.37333	5.84419	PXM16
1747	TraesCS2A02G199700	3.06978	2.70921e-05	0.000212217	Up	2.31504	3.4892	3.26366	4.84251	2.3864	4.97357	CPK20
1748	TraesCS2A02G201800	12.0228	0.000107161	0.00072821	Up	0	0.164828	0.161493	0.911649	0.183919	0.685824	NAM-B2
1749	TraesCS2A02G202700	2.49086	0.00316054	0.0140248	Up	2.01966	1.52709	1.39894	2.11684	1.9248	1.56375
1750	TraesCS2A02G203600	2.50154	8.84015e-06	7.66734e-05	Up	12.1727	12.209	14.7207	14.2442	14.4863	14.2096	AGD5
1751	TraesCS2A02G203900	3.52315	2.67955e-05	0.000210167	Up	2.36172	10.4834	7.98666	6.80426	4.70102	9.86556
1752	TraesCS2A02G204900	5.39709	8.23324e-06	7.18535e-05	Up	3.25491	4.97189	7.12811	7.44857	10.1288	6.2867	2020-10-02
1753	TraesCS2A02G205500	10.7697	3.13024e-09	4.76639e-08	Up	0	2.68282	1.58221	5.61691	2.60436	5.68131	MST6
1754	TraesCS2A02G205900	155.731	2.11116e-05	0.000169359	Up	0	0	0	2.36407	0	0
1755	TraesCS2A02G211100	2.05737	0.00335023	0.0147427	Up	15.5422	13.9393	17.8163	11.6202	9.43314	12.701	PHOS34
1756	TraesCS2A02G211400	Inf	2.84756e-08	3.80137e-07	Up	0	0	0	0	0	0
1757	TraesCS2A02G212000	2.44725	0.00111162	0.00572694	Up	14.7785	16.8926	6.05772	12.2539	8.46774	18.7418	ORRM2
1758	TraesCS2A02G212500	35.3497	0.000726955	0.00394267	Up	0.0284983	0	0.0904132	0.78388	0.51315	0.131868
1759	TraesCS2A02G213000	4.20845	1.70832e-10	3.0407e-09	Up	3.08567	7.20199	3.99564	16.2562	12.8043	23.4063	At3g53970
1760	TraesCS2A02G214400	3.74696	4.42614e-08	5.7401e-07	Up	2.5589	2.1026	2.95196	4.81697	3.11292	5.74181	CIGR1
1761	TraesCS2A02G215600	2.45771	3.92358e-05	0.000296726	Up	18.7241	15.8999	16.7829	16.6374	17.5607	19.5788	ILR3
1762	TraesCS2A02G216600	57.6305	7.90406e-21	3.39692e-19	Up	0	0.105676	0.0590741	1.61699	1.42952	2.16935	CRK6
1763	TraesCS2A02G218600	4.39765	2.27392e-10	4.00189e-09	Up	4.31166	4.53771	5.23294	10.0026	8.05029	9.95907	PDRP1
1764	TraesCS2A02G219100	Inf	0.00127601	0.00645312	Up	0	0	0	0.177116	0.221342	0.932156	ICL
1765	TraesCS2A02G221900	2.61266	4.09316e-06	3.79127e-05	Up	9.04542	14.8555	15.2467	18.1042	14.4875	17.0961	RBP45
1766	TraesCS2A02G222500	34.0969	8.23116e-08	1.02301e-06	Up	1.20177	0.904913	2.22678	16.139	21.6971	10.1448
1767	TraesCS2A02G222700	Inf	4.60845e-27	2.72928e-25	Up	0	0	0	61.614	27.5945	83.9494	At4g28400
1768	TraesCS2A02G223100	2.82749	2.30308e-06	2.23162e-05	Up	4.52934	6.56212	5.1293	6.9776	7.51408	7.46033	CPK19
1769	TraesCS2A02G230100	16.1903	2.26508e-06	2.20021e-05	Up	0.288441	0.133874	0.458448	1.83183	0.97659	3.01172	GSO1
1770	TraesCS2A02G230400	Inf	0.00208923	0.00985908	Up	0	0	0	0.268441	0.507754	0.0971554	MYB86
1771	TraesCS2A02G231000	2.20858	0.000835704	0.0044546	Up	5.77134	4.25351	3.61566	6.02417	5.11297	6.9045	At5g61530
1772	TraesCS2A02G231900	2.87333	2.10348e-05	0.000168812	Up	2.5361	2.00268	2.01652	3.47875	2.39993	3.90481	VAD1
1773	TraesCS2A02G232900	7.10402	1.03527e-07	1.26754e-06	Up	0.187374	0.288263	0.374299	0.689026	0.98585	0.904826	FPP
1774	TraesCS2A02G237300	2.80995	1.90409e-05	0.000154208	Up	1.91484	1.68276	2.33718	3.37227	2.41515	3.36436	erm1
1775	TraesCS2A02G246400	3.26301	3.55569e-07	3.97605e-06	Up	1.78691	2.33511	1.87311	3.12313	3.05963	3.90966
1776	TraesCS2A02G249100	2.34852	2.70044e-05	0.000211636	Up	41.9086	51.0217	44.3205	49.2276	41.3912	58.6361	ROSY1
1777	TraesCS2A02G249400	2.17517	0.00363575	0.0158174	Up	15.9671	7.42078	7.81401	8.10047	5.32293	8.98107
1778	TraesCS2A02G249500	6.36726	0.000352982	0.00209381	Up	0.396699	0.582132	0.273507	0.31021	0.198687	1.40525
1779	TraesCS2A02G249900	6.60857	5.0999e-15	1.4254e-13	Up	9.33285	10.4961	8.75563	15.831	17.8424	25.5494	SPAC1F5.03c
1780	TraesCS2A02G250600	Inf	0.0101438	0.0375222	Up	0	0	0	0.133359	0	0.232972	NCED4
1781	TraesCS2A02G250900	2.03335	0.000763397	0.00411179	Up	19.0858	15.2312	20.8284	19.1382	15.7742	20.0749	PEX13
1782	TraesCS2A02G251600	5.03828	5.56776e-06	5.03307e-05	Up	5.10959	3.5616	5.49712	8.67479	4.11972	9.60334	INT2
1783	TraesCS2A02G251800	6.06126	3.578e-11	6.90983e-10	Up	0.936808	2.58537	1.64242	4.83342	2.8521	4.56183	CIPK23
1784	TraesCS2A02G253300	Inf	0.0135115	0.047689	Up	0	0	0	0.33024	0	0	CYCH1-1
1785	TraesCS2A02G255100	4.84557	6.87562e-06	6.1091e-05	Up	0.820638	1.77358	1.12842	4.3832	1.79404	3.80261	SDH1
1786	TraesCS2A02G255600	45.2157	1.05376e-28	6.7302e-27	Up	0	4.13928	5.36181	46.1599	29.8064	61.1229
1787	TraesCS2A02G256000	2.71683	0.0095576	0.0357051	Up	1.22914	1.81396	0.762421	1.65384	2.12625	1.61554	LPXK
1788	TraesCS2A02G256700	3.55164	2.7848e-09	4.26447e-08	Up	4.47804	6.33793	6.13143	9.01944	7.56374	11.4332	TOM1
1789	TraesCS2A02G257000	2.15744	0.000574848	0.00321335	Up	8.0584	11.0667	11.9662	8.51016	8.47433	13.0048	RPN6
1790	TraesCS2A02G257300	2.14993	0.00241044	0.0111376	Up	3.17181	3.81865	2.71122	4.2784	2.69189	2.68012	Os07g0103200
1791	TraesCS2A02G258100	2.19118	0.00252142	0.0115771	Up	0.893044	1.33026	1.23018	1.63017	0.941049	1.66233	AGO1B
1792	TraesCS2A02G258200	7.65315	0.000739997	0.00400341	Up	0.133438	0.180193	0.469198	0.818907	0.946643	0.602293	AGO1B
1793	TraesCS2A02G258600	23.9327	0.00863703	0.0328437	Up	0	0.154895	0.364312	1.48452	0.164663	2.62883	UCC1
1794	TraesCS2A02G260100	3.294	0.000128647	0.000859862	Up	1.15534	0.952162	1.32423	2.0434	1.19974	2.34158
1795	TraesCS2A02G260500	2.70877	2.26449e-06	2.19991e-05	Up	6.20246	6.36779	5.89536	7.14925	6.59907	7.82159	VIP4
1796	TraesCS2A02G260600	11.5513	1.06519e-11	2.17702e-10	Up	0.431136	0.237215	0.47538	1.86157	2.28033	1.91674	RPK2
1797	TraesCS2A02G261800	2.62464	0.0093545	0.0351024	Up	0.642862	0.711164	1.1977	1.38662	0.826386	1.90244
1798	TraesCS2A02G264800	2.46808	0.000479277	0.00274005	Up	5.99974	8.31751	6.39048	7.07348	5.00068	6.81458	NHO1
1799	TraesCS2A02G265800	2.1293	0.00518376	0.0214164	Up	17.4742	18.6038	15.6227	13.2729	7.58477	16.0984
1800	TraesCS2A02G266900	20.4944	1.51456e-34	1.22568e-32	Up	13.463	8.10988	6.32442	63.9464	45.5606	80.6074
1801	TraesCS2A02G267200	184.215	9.22452e-31	6.48495e-29	Up	0	0.642944	0.303042	18.2268	11.1774	21.724
1802	TraesCS2A02G267600	225.873	5.74125e-21	2.49069e-19	Up	0	0	0	2.44412	1.58495	1.79943	CRL5
1803	TraesCS2A02G269400	2.92315	2.58556e-07	2.96677e-06	Up	53.9719	29.2149	35.1705	42.3359	40.7191	40.791	Os04g0281900
1804	TraesCS2A02G269600	Inf	1.87606e-47	2.288e-45	Up	0	0	0	0.709784	2.92743	0.275427	BHLH93
1805	TraesCS2A02G270200	5.55744	7.04861e-07	7.52577e-06	Up	4.71942	3.17165	4.41462	5.89226	4.49994	9.33244	WRKY51
1806	TraesCS2A02G270700	2.42606	3.69461e-05	0.000280905	Up	4.85895	4.2243	4.38976	5.91431	4.95894	7.59662	TT9
1807	TraesCS2A02G271300	2.61936	0.00962124	0.0359085	Up	3.63115	12.329	10.1681	7.48855	3.79627	9.70963	LBD41
1808	TraesCS2A02G271400	Inf	0.0103952	0.0383159	Up	0	0	0	0.496844	0	0
1809	TraesCS2A02G271700	3.34311	0.00210405	0.00992061	Up	0	1.13559	1.21251	1.27211	0.726575	1.13621	BHLH35
1810	TraesCS2A02G271800	5.47074	1.10361e-08	1.55702e-07	Up	1.72538	1.32239	1.42267	4.30754	2.45554	4.7152	GLCAT14A
1811	TraesCS2A02G273300	2.53386	0.00108025	0.00559075	Up	2.53101	0.787901	3.16289	2.93986	1.89667	3.16668
1812	TraesCS2A02G273700	Inf	0.0066345	0.0263529	Up	0	0	0	0.0427608	0	0.468586	UGT85A24
1813	TraesCS2A02G273800	Inf	1.27651e-06	1.30157e-05	Up	0	0	0	0.564655	0.529569	0.685349	UGT85A24
1814	TraesCS2A02G274700	2.53935	0.00288234	0.0129461	Up	0.865956	1.31795	1.40289	1.79433	1.02465	1.62405	Os04g0338000
1815	TraesCS2A02G277100	20.3965	3.62066e-26	2.05701e-24	Up	0.715168	0.54754	0.602383	4.41013	3.15974	5.94611	FKBP70
1816	TraesCS2A02G277900	2.88245	1.58919e-05	0.000130609	Up	8.91352	9.08599	6.21954	10.6558	9.4249	9.41136	CEQORH
1817	TraesCS2A02G282000	14.4348	0.00926864	0.034837	Up	0.438391	0.0801896	0	1.13625	0.314886	1.96547	AVT1I
1818	TraesCS2A02G282300	2.7168	0.0115609	0.0418628	Up	5.78328	1.84589	2.65445	2.54198	3.3331	2.91244	At1g67340
1819	TraesCS2A02G283000	3885.31	1.08858e-116	6.39848e-114	Up	0.0800232	0	0.248421	131.689	98.4098	165.197
1820	TraesCS2A02G283600	5.04585	4.3257e-09	6.46458e-08	Up	18.6493	35.0178	13.2253	7.40703	19.4831	26.4733
1821	TraesCS2A02G285000	Inf	8.13315e-60	1.35857e-57	Up	0	0	0	47.3638	35.0869	70.9324	HSD1
1822	TraesCS2A02G285100	Inf	2.68146e-97	1.10328e-94	Up	0	0	0	124.922	78.0682	145.266	HSD1
1823	TraesCS2A02G285900	50.5189	5.15045e-05	0.00037938	Up	0	1.79339	1.37317	15.1232	25.1956	7.36948	GDPD2
1824	TraesCS2A02G286100	20.6353	1.36205e-12	3.07207e-11	Up	0	0	0.268414	3.43425	0.918071	2.04882
1825	TraesCS2A02G286700	19.407	0.0054975	0.0225115	Up	0	0	0.308687	0.535464	0.316993	0.709058	TIFY9
1826	TraesCS2A02G287300	2.67027	3.06666e-07	3.46891e-06	Up	9.94787	13.0605	12.6142	19.725	13.2057	21.256	CLPC1
1827	TraesCS2A02G288000	25.7945	4.81624e-16	1.4673e-14	Up	0	0.484934	1.04263	3.7075	5.61534	4.42171	ERF114
1828	TraesCS2A02G290600	2.02333	0.00130304	0.00657365	Up	45.523	42.5477	37.6189	38.264	25.8408	39.2632
1829	TraesCS2A02G290800	1771.38	7.26223e-134	6.37893e-131	Up	0	0.677935	0.0631881	121.926	108.654	120.4
1830	TraesCS2A02G291500	2.08415	0.0141044	0.0494046	Up	2.17066	4.44994	2.8302	2.42086	2.83771	2.77122
1831	TraesCS2A02G292100	2.53438	6.41003e-05	0.000461592	Up	5.10513	7.65207	5.45692	6.30661	6.03586	8.28298	HDH
1832	TraesCS2A02G294400	2.3986	0.00424682	0.0180648	Up	6.79237	4.65054	5.8114	4.89792	2.6362	5.18933
1833	TraesCS2A02G297100	14.9166	0.000777708	0.00417995	Up	0	0	0	3.28449	4.7826	10.3713
1834	TraesCS2A02G297900	54.0406	2.27035e-36	1.97864e-34	Up	0.719096	0	0.327305	7.94605	9.55954	9.03413	ALMT1
1835	TraesCS2A02G298600	5.29222	1.01894e-06	1.05715e-05	Up	2.10963	4.47658	4.50438	5.52645	4.05684	6.80761	PUB27
1836	TraesCS2A02G300000	3.56936	0.00980306	0.036474	Up	0.1164	0.0874898	0.0315223	0.269212	0.375163	0.182736
1837	TraesCS2A02G302000	2.53102	0.000554077	0.00311148	Up	4.16879	4.50955	4.24781	3.85332	4.13305	5.34183
1838	TraesCS2A02G302100	2.43033	0.000747987	0.00404021	Up	2.08399	2.53114	2.22715	3.22081	2.29719	3.03372	ASHH1
1839	TraesCS2A02G302300	2.98264	1.48659e-06	1.49722e-05	Up	8.74482	6.64089	5.92814	7.91374	6.99683	8.40618	CSLH1
1840	TraesCS2A02G302700	19.1583	4.85374e-07	5.31281e-06	Up	0.118266	0	0.367122	1.17615	1.26258	0.908815	At5g67130
1841	TraesCS2A02G302900	4.77644	2.40934e-05	0.000191044	Up	2.35951	4.22922	2.91129	3.57707	2.98422	6.18751
1842	TraesCS2A02G303300	2.30653	0.000741222	0.0040092	Up	1.41532	2.41019	1.71062	2.65731	1.8418	2.68621
1843	TraesCS2A02G303400	2.99859	3.84608e-05	0.000291288	Up	4.59573	5.3937	5.31963	6.80501	7.22497	6.74005	mge1
1844	TraesCS2A02G303500	3.59464	1.17807e-08	1.65759e-07	Up	5.57665	6.21395	5.63136	11.578	10.4484	10.7556	SKIP32
1845	TraesCS2A02G303800	3.27327	0.000102532	0.000699426	Up	0.539567	0.5717	0.698442	1.01201	0.690251	0.804483
1846	TraesCS2A02G305000	12.3938	3.82501e-18	1.35181e-16	Up	0.39256	0.665227	0.474128	3.61985	2.14325	4.26578	IDM1
1847	TraesCS2A02G305300	15115.9	9.2786e-88	3.11311e-85	Up	0	0	0.0657529	96.2485	63.0771	119.157
1848	TraesCS2A02G307900	2.70924	4.18812e-06	3.87325e-05	Up	4.89369	3.20234	4.22579	5.05712	3.74366	6.30497
1849	TraesCS2A02G311200	2.22254	0.000477753	0.00273236	Up	6.57917	7.30592	6.10604	8.25813	7.10848	6.83341	OPR11
1850	TraesCS2A02G312900	Inf	2.83128e-36	2.46202e-34	Up	0	0	0	93.9975	48.1985	119.625	HSP23.2
1851	TraesCS2A02G313400	3.12455	0.00115223	0.00590581	Up	4.65674	4.30545	4.17172	4.39225	4.95275	3.97188	FBL23
1852	TraesCS2A02G314200	36.0647	8.72108e-09	1.24707e-07	Up	0	0.187486	0	1.49712	1.48357	0.96133	At2g05910
1853	TraesCS2A02G315100	3.68535	2.04783e-05	0.000164887	Up	1.05307	1.59399	1.95804	1.7419	1.86759	2.76751	Os04g0447100
1854	TraesCS2A02G315600	20.1706	4.14984e-35	3.44388e-33	Up	8.9425	0.199498	2.86506	35.4696	24.8649	37.1088	DMAS1
1855	TraesCS2A02G317700	2.20245	8.20241e-05	0.00057514	Up	15.5476	22.0281	22.8409	21.5703	16.4287	24.9496	RBP47
1856	TraesCS2A02G318100	2.15884	0.00868743	0.0330064	Up	3.48731	5.30224	4.81906	4.11364	2.98761	5.16652	At5g09450
1857	TraesCS2A02G318200	8.11444	9.05499e-07	9.48766e-06	Up	1.13332	0.221116	2.12877	2.67667	2.61622	3.28886	ATL6
1858	TraesCS2A02G318600	15.3948	1.10996e-06	1.14383e-05	Up	0	0.296236	0.450338	1.85681	2.35681	1.41453
1859	TraesCS2A02G318800	3762.21	1.17585e-64	2.21499e-62	Up	0.0398475	0	0	43.7549	49.7668	41.9655
1860	TraesCS2A02G319500	Inf	9.33463e-05	0.000643618	Up	0	0	0	1.64331	0.616532	0.997207
1861	TraesCS2A02G320200	2.97116	1.42012e-06	1.4349e-05	Up	4.14258	3.36631	4.45504	5.85117	3.90917	7.45934	SKIP14
1862	TraesCS2A02G320900	2.59309	9.59793e-05	0.000659562	Up	2.78619	4.53871	4.45921	5.82804	4.17722	5.92519	ELP3
1863	TraesCS2A02G321500	2.55102	2.82439e-05	0.0002204	Up	1.57037	2.03688	2.01906	2.51955	2.15654	2.63198	At3g27390
1864	TraesCS2A02G322400	8.1572	8.11991e-26	4.53734e-24	Up	7.08966	11.8434	13.612	43.0852	30.9549	54.4324	EIF(ISO)4G1
1865	TraesCS2A02G322500	Inf	5.46016e-07	5.92598e-06	Up	0	0	0	0.527944	0.570488	0.612281	CYP71Z6
1866	TraesCS2A02G322900	Inf	0.00285633	0.0128545	Up	0	0	0	0.155993	0.672775	1.55187
1867	TraesCS2A02G323000	127.491	1.46059e-16	4.62087e-15	Up	0.282103	0.0599638	0.145697	9.59263	12.0549	7.06723	BT2
1868	TraesCS2A02G323300	7.35458	6.79339e-11	1.27478e-09	Up	3.60256	5.79219	5.86955	9.84944	13.0303	12.9994	MSRA2-1
1869	TraesCS2A02G324200	37.7663	5.63018e-28	3.47387e-26	Up	1.33332	1.14979	2.34714	25.7018	15.809	33.0121	PCM
1870	TraesCS2A02G324700	3.61013	0.0105423	0.0387849	Up	0.775651	1.03963	1.42082	1.62568	2.42715	1.50492	RFS2
1871	TraesCS2A02G324900	6.95108	4.589e-13	1.08744e-11	Up	0.751103	0.709878	0.960728	2.72949	1.78913	3.52784	PCMP-H12
1872	TraesCS2A02G325100	8.06251	2.23919e-07	2.59101e-06	Up	1.28674	1.84401	1.64378	3.39307	1.72863	4.30328	CYP71A9
1873	TraesCS2A02G327000	3.91262	1.45556e-11	2.92663e-10	Up	6.54451	6.64006	6.96825	13.7058	10.7103	15.3413	NBR1
1874	TraesCS2A02G327300	21.7509	1.347e-12	3.04218e-11	Up	0.0410315	0.362098	0.486147	3.91335	2.04492	4.84494	At5g50170
1875	TraesCS2A02G327700	5.35717	2.64947e-07	3.03654e-06	Up	1.621	1.33533	1.31378	2.356	3.48256	3.52163	At1g70590
1876	TraesCS2A02G327900	9.05372	1.65946e-10	2.96252e-09	Up	1.86523	1.59079	4.69345	9.65783	8.08923	6.74257	DAO
1877	TraesCS2A02G329000	Inf	2.47453e-05	0.000195697	Up	0	0	0	1.32518	2.69465	0.589747	BGLU12
1878	TraesCS2A02G329300	Inf	0.0102786	0.037938	Up	0	0	0	0.261515	0.856664	0
1879	TraesCS2A02G329900	2.31791	6.98921e-05	0.000499207	Up	12.288	19.9937	18.6614	18.9119	12.9233	22.7001
1880	TraesCS2A02G330900	2.20687	0.00252	0.0115713	Up	1.15219	1.31025	1.21361	1.73666	1.01288	1.5383
1881	TraesCS2A02G331000	2.65196	0.0137413	0.0483711	Up	2.91162	1.98435	1.74262	2.44126	3.65804	2.04959	WIP2
1882	TraesCS2A02G331100	5.45792	1.09988e-10	2.01083e-09	Up	4.96768	4.57048	5.09759	8.1789	6.48326	8.28507	AAP7
1883	TraesCS2A02G331600	3.13513	5.3503e-07	5.81434e-06	Up	9.83758	11.1909	12.8023	13.1758	16.6223	14.9909	RAB2A
1884	TraesCS2A02G331700	5.64978	8.8752e-13	2.04064e-11	Up	4.66749	4.42661	4.40252	9.75812	7.51091	13.7957	PFK2
1885	TraesCS2A02G331800	7.77085	0.00113632	0.00583499	Up	0.360374	0	0.557666	0.697205	0.384545	1.42023	CYP724B1
1886	TraesCS2A02G336000	2.14516	0.000134543	0.000894607	Up	17.1034	18.7591	18.2132	18.3197	17.0546	21.6767
1887	TraesCS2A02G336300	2.48323	0.00150737	0.00745769	Up	5.09715	5.80162	4.64657	5.78732	4.78992	4.75699	MOT2
1888	TraesCS2A02G336600	19.4875	3.10114e-11	6.03064e-10	Up	0.416456	0	0.58838	4.04595	3.23525	3.7925	VIT1.1
1889	TraesCS2A02G337300	2.9768	2.73335e-07	3.12352e-06	Up	10.3739	23.6854	19.7062	20.2952	15.7425	22.7905	GF14B
1890	TraesCS2A02G337600	3.59898	5.53606e-05	0.000404469	Up	4.56699	4.34716	2.71569	4.4798	4.14641	8.66207
1891	TraesCS2A02G338600	14.3146	3.47219e-06	3.25583e-05	Up	1.71108	0	0	1.83748	1.3511	2.20389	AVT1I
1892	TraesCS2A02G344100	Inf	0.000641554	0.00353243	Up	0	0	0	1.17739	0.815312	0.263643
1893	TraesCS2A02G345500	Inf	6.67455e-20	2.67444e-18	Up	0	0	0	7.83973	10.8911	7.04781	MS
1894	TraesCS2A02G346500	2.82629	9.49663e-06	8.19063e-05	Up	0.767323	0.977629	1.20107	1.63537	1.67382	2.18329	CDKG-2
1895	TraesCS2A02G346700	19.486	1.24662e-06	1.27425e-05	Up	0.396902	0.559679	0.0760779	2.61433	0.914562	2.97571
1896	TraesCS2A02G347900	2.3	0.00238846	0.0110517	Up	2.33213	2.87328	2.77155	3.54253	3.03792	2.82631	PPXII
1897	TraesCS2A02G348400	4.20502	0.00010772	0.000731879	Up	0.263492	0.797583	0.298427	1.10898	0.802286	0.992812	PGLP1A
1898	TraesCS2A02G348600	3.79052	0.000912409	0.00481585	Up	3.19914	1.03974	1.41207	3.15555	1.70806	1.5635	AAP3
1899	TraesCS2A02G348800	13.5748	6.38333e-28	3.92617e-26	Up	7.55443	5.29777	7.59563	27.2937	20.5351	32.5704	BHLH153
1900	TraesCS2A02G349200	2.67853	0.00207465	0.00979986	Up	0.992116	0.941291	0.937066	0.994923	1.6825	1.52911	GCN2
1901	TraesCS2A02G349300	3.93387	0.0116354	0.0420915	Up	0.998565	0.813112	0.413439	1.32655	0.382093	1.67195
1902	TraesCS2A02G350400	Inf	7.73672e-27	4.52031e-25	Up	0	0	0	0.8382	0	0	Cht5
1903	TraesCS2A02G350500	Inf	8.31443e-27	4.84698e-25	Up	0	0	0	2.5146	0	1.87807	Cht5
1904	TraesCS2A02G350600	Inf	5.94376e-40	5.8447e-38	Up	0	0	0	29.0116	22.4689	31.1765	Cht5
1905	TraesCS2A02G350700	3.29932	9.47963e-06	8.17778e-05	Up	11.1887	6.16096	7.42662	9.79371	8.88927	8.34115	Cht4
1906	TraesCS2A02G351500	Inf	9.42587e-05	0.000648993	Up	0	0	0	0.599566	0.196611	1.06231
1907	TraesCS2A02G351700	Inf	1.11302e-05	9.4721e-05	Up	0	0	0	0.649777	0.306514	0.777955
1908	TraesCS2A02G352400	2.69816	0.000948259	0.00498119	Up	1.42863	1.1582	0.595848	1.34151	1.49038	1.51085	NLP2
1909	TraesCS2A02G357400	3.43418	0.00721854	0.0283075	Up	0.900139	1.65327	1.22996	3.31542	1.0935	3.84165	NFD4
1910	TraesCS2A02G357500	13.3599	2.07748e-10	3.66689e-09	Up	2.20368	1.39236	2.11532	13.1502	15.448	10.5386	MICU
1911	TraesCS2A02G357700	5.15719	5.18463e-14	1.32932e-12	Up	3.46251	4.91749	3.99085	10.2809	8.23564	11.3345
1912	TraesCS2A02G361300	Inf	8.29643e-09	1.19048e-07	Up	0	0	0	1.915	0.197585	1.49816
1913	TraesCS2A02G363600	4.71193	2.9784e-14	7.80545e-13	Up	46.2852	41.6201	41.9994	81.3097	52.1082	93.8692	GRXC6
1914	TraesCS2A02G364100	8.45947	2.06892e-15	5.96599e-14	Up	0.917957	1.68748	1.448	5.75349	4.19262	5.26488	WAV3
1915	TraesCS2A02G364900	2.27048	0.0110522	0.0403121	Up	1.81632	1.98584	3.61849	2.70808	2.28216	3.08472
1916	TraesCS2A02G365600	2.14662	0.000140052	0.000926278	Up	23.0843	15.0764	16.3294	19.0923	14.2543	24.0814	At2g46260
1917	TraesCS2A02G366000	5.27495	6.02628e-13	1.40965e-11	Up	9.37315	12.5351	10.9398	24.8139	18.4206	26.7885
1918	TraesCS2A02G367000	51.7474	5.45886e-51	7.20856e-49	Up	1.77943	1.82239	0.860569	23.8373	21.7731	25.9863
1919	TraesCS2A02G367200	Inf	9.69541e-127	7.28787e-124	Up	0	0	0	409.38	277.559	513.603	SOP1
1920	TraesCS2A02G367700	8.55104	4.56006e-06	4.19243e-05	Up	5.68381	11.5392	14.7954	32.6762	48.7334	31.3095	PXG
1921	TraesCS2A02G368400	3.87538	4.04181e-06	3.74815e-05	Up	3.04554	2.54984	3.64045	5.62629	5.44358	5.95386
1922	TraesCS2A02G368700	3.03161	0.00978516	0.036416	Up	0.781953	0.711984	0.139731	0.892708	0.624021	0.911104	At1g63430
1923	TraesCS2A02G371000	384.649	2.30857e-33	1.79396e-31	Up	0	0	0	6.74505	4.12253	7.69282	MNR1
1924	TraesCS2A02G371500	2.80359	0.00225622	0.0105308	Up	1.9217	1.83082	1.89978	2.21814	1.65106	3.90256	SALR
1925	TraesCS2A02G371800	3.03366	0.00031712	0.00190406	Up	1.07909	0.961552	1.65287	1.78046	2.50965	2.67482	dus2
1926	TraesCS2A02G374400	603.005	1.49724e-98	6.39598e-96	Up	1.28818	0	0.85964	107.313	74.7906	120.179	TIP3-2
1927	TraesCS2A02G375000	3.13902	0.00441939	0.0186779	Up	2.86374	1.61442	1.07737	3.22052	2.88935	1.45256
1928	TraesCS2A02G375200	Inf	0.000136897	0.000908515	Up	0	0	0	0.302061	0.297171	0.889991	At5g23370
1929	TraesCS2A02G375400	969.482	1.86433e-121	1.21453e-118	Up	0	2.88844	0	163.242	142.306	185.062
1930	TraesCS2A02G375600	Inf	1.81314e-09	2.84508e-08	Up	0	0	0	0	0	0
1931	TraesCS2A02G376900	Inf	5.65839e-05	0.000412327	Up	0	0	0	2.48724	2.4394	0	Os11g0239000
1932	TraesCS2A02G377900	Inf	0.00126822	0.00641671	Up	0	0	0	1.45044	0	0.996916	RR5
1933	TraesCS2A02G378300	4.69118	0.00174019	0.00844387	Up	0.877156	0.387993	0.443996	1.30979	1.14339	1.12991	CKX8
1934	TraesCS2A02G379600	17.6387	9.63592e-15	2.63664e-13	Up	2.52968	0.872547	1.19326	11.7757	6.53793	9.29547
1935	TraesCS2A02G380100	8.07804	0.000121892	0.000819547	Up	2.0023	1.50325	1.70577	4.01408	5.92698	3.0144
1936	TraesCS2A02G382700	6.60919	1.19837e-19	4.7124e-18	Up	10.8897	7.71073	9.0337	28.4817	29.5391	30.9199	THA1
1937	TraesCS2A02G384700	2.30971	0.00185786	0.008931	Up	6.76057	13.3521	11.0594	9.41568	8.1232	10.6306	At4g13200
1938	TraesCS2A02G384800	4.06872	0.000406768	0.00237289	Up	4.38623	6.29746	4.45304	7.76041	4.23104	6.15101
1939	TraesCS2A02G385600	8579.11	4.42564e-29	2.88312e-27	Up	0	0	0	130.063	187.819	107.503
1940	TraesCS2A02G385700	Inf	1.65218e-05	0.000135387	Up	0	0	0	2.5187	0.220841	2.3647	PXG
1941	TraesCS2A02G385900	4.31945	0.00103767	0.0053954	Up	0	0.960668	0.647205	0.674977	0.760676	1.60004	VPE1
1942	TraesCS2A02G386600	74.3523	7.16852e-10	1.18352e-08	Up	0	0.141878	0.136351	3.99697	1.04159	3.78984	VPE1
1943	TraesCS2A02G386700	27.3801	1.18667e-39	1.15096e-37	Up	0.534732	0.480719	0.808989	9.90042	9.01942	10.9309	VPE1
1944	TraesCS2A02G386800	11.009	1.75324e-16	5.51548e-15	Up	1.04162	0.66629	0.853223	3.42296	4.58975	4.16316	HOP
1945	TraesCS2A02G387100	Inf	0.000276863	0.00168592	Up	0	0	0	1.54846	3.01327	0.500086	Os04g0538400
1946	TraesCS2A02G387700	715.042	7.87224e-25	4.23838e-23	Up	0	0.218628	0	1.36671	5.0876	5.07779
1947	TraesCS2A02G388600	8.5017	0.00976381	0.0363469	Up	0	0	0.856696	1.17542	0.416938	0.229768	BC1LP1
1948	TraesCS2A02G389200	2.84144	6.8224e-07	7.29804e-06	Up	13.942	9.19706	10.1297	10.2675	8.08905	10.5577	GT-2
1949	TraesCS2A02G389400	9.06122	9.61484e-10	1.56396e-08	Up	2.47729	0.573857	1.30187	4.55717	3.3033	4.58533	HOX22
1950	TraesCS2A02G393800	36.462	1.81664e-14	4.86188e-13	Up	2.62357	2.29589	1.38549	26.2335	22.7347	14.8155
1951	TraesCS2A02G394600	43.2084	1.88085e-05	0.000152542	Up	0	0	0.609832	1.90818	3.03022	4.05304
1952	TraesCS2A02G395000	28.9402	6.98416e-29	4.51602e-27	Up	1.77655	1.45222	1.62987	14.078	14.9526	13.1449	F3H-2
1953	TraesCS2A02G395900	2.1831	0.00375014	0.0162419	Up	1.96028	2.78696	2.32082	2.29747	3.12713	2.41892	MSL1
1954	TraesCS2A02G396100	Inf	2.05037e-39	1.97156e-37	Up	0	0	0	12.997	7.1482	14.1395
1955	TraesCS2A02G396800	4.83926	1.32966e-08	1.8595e-07	Up	3.34031	2.05119	1.88819	6.55969	4.34177	6.71578	scn1
1956	TraesCS2A02G398300	15.2176	0.00195554	0.00931991	Up	1.2244	0	0	1.48654	0.412874	1.23508	GRF12
1957	TraesCS2A02G398800	54.8781	0.00162769	0.00797574	Up	0	0.0916056	0	0.922669	0.1729	0.380006	CYP704C1
1958	TraesCS2A02G399000	2.67927	0.000325855	0.00194992	Up	3.45331	2.47647	2.94601	4.66027	4.57386	6.13727	CCS
1959	TraesCS2A02G399300	47.8604	0.000118523	0.000798668	Up	0	0	0	4.79368	0.661224	0.765592
1960	TraesCS2A02G400100	16.4375	2.2264e-19	8.60775e-18	Up	1.62559	1.01591	0.692158	7.1942	6.21884	7.2549	PP2A13
1961	TraesCS2A02G400300	2.93441	1.7344e-06	1.7259e-05	Up	8.09751	7.46855	9.18714	8.18947	6.84778	10.2199	At4g00750
1962	TraesCS2A02G401000	3.15671	0.00432143	0.0183263	Up	3.00474	1.20205	1.40992	1.77083	2.48852	2.45605	RBL6
1963	TraesCS2A02G403200	13.1601	2.97364e-25	1.63362e-23	Up	1.60535	3.01681	2.24638	10.2452	7.36051	9.80922	IDD5
1964	TraesCS2A02G406000	10.713	0.00021939	0.00137527	Up	0	0.429612	1.06225	0.863542	1.78226	0.847615	AATL1
1965	TraesCS2A02G406800	3.20124	8.34832e-06	7.28138e-05	Up	5.60875	7.07274	7.04637	8.25785	5.76614	10.0864	SPBC29A10.12
1966	TraesCS2A02G407100	2.99859	8.8585e-05	0.00061502	Up	7.39554	5.22994	7.46046	7.00671	7.69982	6.19544
1967	TraesCS2A02G407500	16.6697	1.22776e-08	1.72409e-07	Up	0.16979	0.184518	0.214774	1.43107	1.00272	1.99674	CYP86A22
1968	TraesCS2A02G408200	3.66887	1.07927e-09	1.74251e-08	Up	16.844	10.1082	7.16908	17.8481	10.601	17.4811	PU1
1969	TraesCS2A02G411900	Inf	8.31154e-10	1.36046e-08	Up	0	0	0	14.6965	18.4381	17.7279
1970	TraesCS2A02G412200	3.91377	5.04893e-07	5.51411e-06	Up	1.79354	2.96354	1.4704	5.57864	2.69659	6.1438	PGSIP8
1971	TraesCS2A02G412300	38.4983	0.0074692	0.029111	Up	0	0.122823	0	0.0983973	0.31546	0.816274	SCPL18
1972	TraesCS2A02G413600	Inf	0.00376976	0.016307	Up	0	0	0	0.968321	0.190695	0.846713	EXPB15
1973	TraesCS2A02G413800	13.602	3.26746e-05	0.000251337	Up	0.402934	1.17481	2.83441	6.26706	9.9725	4.9587
1974	TraesCS2A02G414200	3.73708	0.0103215	0.0380777	Up	0	1.45959	3.2945	2.49931	2.74165	2.18908	TIP5
1975	TraesCS2A02G415100	16.5353	5.85698e-08	7.46716e-07	Up	0	0.655507	0.301023	3.64201	1.71014	5.65802	ERF039
1976	TraesCS2A02G415800	2.84769	0.00133492	0.00670849	Up	1.97216	2.69272	1.45879	3.09669	2.7686	3.16434	THA1
1977	TraesCS2A02G416000	163.872	1.89909e-11	3.78053e-10	Up	0	0	0.0530424	0.956381	0.667773	0.884639
1978	TraesCS2A02G416900	3.74868	0.0026688	0.0121524	Up	4.78742	3.08843	2.30816	4.75471	2.01333	6.57404	NUDT8
1979	TraesCS2A02G417100	Inf	1.25776e-17	4.30497e-16	Up	0	0	0	4.95014	2.59349	6.83469	ERF6
1980	TraesCS2A02G417200	Inf	0.00725842	0.0284339	Up	0	0	0	0.256892	0	0.349736	ERF6
1981	TraesCS2A02G417500	Inf	7.2523e-59	1.17624e-56	Up	0	0	0	623.452	377.332	806.486	OLE16
1982	TraesCS2A02G419000	12.8917	9.13828e-05	0.000631528	Up	2.36819	0	0	3.02249	2.21656	2.5915
1983	TraesCS2A02G420000	288.381	7.84131e-87	2.58648e-84	Up	0.118727	0.395043	0.343899	29.939	22.2045	30.3611
1984	TraesCS2A02G420800	2.75489	4.58422e-05	0.000341274	Up	3.08036	3.47565	2.78665	3.1922	4.18099	4.30934	LCAT4
1985	TraesCS2A02G421400	2.62599	2.69549e-05	0.00021129	Up	2.12116	2.11096	1.66423	2.27356	2.22833	2.62865	OSL2
1986	TraesCS2A02G422600	6.66243	8.50757e-19	3.15054e-17	Up	3.69509	3.06764	2.55448	10.9357	8.6063	11.5212	HAK11
1987	TraesCS2A02G424900	2.46995	7.17426e-05	0.000511069	Up	9.02733	8.9529	8.09064	9.30921	10.0678	9.63766	sdo1
1988	TraesCS2A02G425700	2.48109	0.00062376	0.00344855	Up	1.22242	1.52044	1.43303	1.8958	1.57198	1.55707	mrd1
1989	TraesCS2A02G426200	9.19377	0.0007677	0.00413297	Up	0.209375	0.355486	0.0892856	0.563302	0.202053	1.09413	CTR1
1990	TraesCS2A02G427300	Inf	3.29937e-126	2.43328e-123	Up	0	0	0	222.402	153.248	271.506
1991	TraesCS2A02G427400	14.4813	0.00641817	0.0256566	Up	0	0.434222	0.134429	1.30861	0.855065	0.179826	YSL17
1992	TraesCS2A02G427700	17.611	9.41585e-22	4.27459e-20	Up	1.64314	2.86895	2.84376	19.3845	11.5872	21.8263	ERF3
1993	TraesCS2A02G428100	2.39717	0.00088599	0.00469256	Up	0.662058	1.64648	1.65054	1.82231	1.00828	1.68413	FGT1
1994	TraesCS2A02G430700	Inf	8.62461e-19	3.19086e-17	Up	0	0	0	3.22066	2.70333	6.40916
1995	TraesCS2A02G431100	5.89534	0.00601476	0.0242861	Up	0	0.217411	0.0487715	0.162967	0.202074	0.293383	At5g49770
1996	TraesCS2A02G431800	2.16306	0.000522107	0.00295659	Up	2.35308	2.86545	2.62858	3.12522	2.07758	3.64533	LIG4
1997	TraesCS2A02G432300	1410.88	8.00974e-11	1.4898e-09	Up	0	0.107309	0	17.4029	29.0802	12.0898
1998	TraesCS2A02G433500	65.239	2.99935e-18	1.07017e-16	Up	0	0	0.71577	5.58366	4.61473	3.2695	XTH8
[truncated: 8,869 more rows]

## Sheet: Down-regulated
Table S2. Differentially expressed genes in T. controversa infected and mock plants.
Number	Gene_id	FoldChange	pval	FDR	Up_down	Expression_CK_1	Expression_CK_2	Expression_CK_3	Expression_Inoculated_1	Expression_Inoculated_2	Expression_Inoculated_3	Gene_symbol
1	TraesCS1A02G002000	0.373923	0.00525816	0.0216866	Down	3.30487	2.79662	4.47392	0.70258	0.489079	0.842828	SIS3
2	TraesCS1A02G002100	0.406317	0.00525388	0.0216706	Down	4.2663	2.84444	2.23634	0.606999	0.440306	0.55295
3	TraesCS1A02G006800	0	0.00794177	0.0306585	Down	0.209124	0.205731	0.136754	0	0	0	MIK2
4	TraesCS1A02G007900	0.236878	0.0058848	0.0238434	Down	72.4404	16.7537	31.7663	0	1.28967	21.4185
5	TraesCS1A02G011300	0.049144	3.37587e-19	1.28799e-17	Down	39.7142	31.3044	29.5601	1.52754	0	1.52348
6	TraesCS1A02G013600	0.0510651	7.36975e-06	6.49673e-05	Down	8.5585	28.6354	28.8729	0	0.924869	0.378672	CAL1
7	TraesCS1A02G015400	0.355554	0.00268343	0.012202	Down	13.1141	15.8185	13.7175	0.541963	1.89854	1.99989	RABA2A
8	TraesCS1A02G017900	0.0225664	3.35083e-09	5.0746e-08	Down	2.16121	1.13856	1.36581	0.0667367	0	0	LRK10
9	TraesCS1A02G018400	0	0.00756412	0.0294297	Down	0	0.711489	0.289617	0	0	0	RPM1
10	TraesCS1A02G027900	0	0.0070052	0.0275982	Down	0	1.30651	1.08099	0	0	0
11	TraesCS1A02G030100	0.317161	0.000310274	0.00186813	Down	2.02894	2.15096	2.17869	0.560499	0.293809	0.330705	At2g37660
12	TraesCS1A02G030600	0.365532	0.00273788	0.0124063	Down	21.2418	17.5593	13.5383	1.76859	2.60272	3.4757
13	TraesCS1A02G038100	0.392774	0.00816389	0.0313849	Down	68.0694	118.904	108.443	7.97891	18.0274	4.82983
14	TraesCS1A02G038200	0.232437	1.61603e-06	1.61572e-05	Down	284.007	461.431	494.923	23.1785	40.4914	15.252
15	TraesCS1A02G040700	0.0987335	0.0101516	0.0375457	Down	0.186791	0.471653	0.354218	0	0	0.0141307	PIKM2-TS
16	TraesCS1A02G041100	0.00869923	4.47032e-18	1.5756e-16	Down	1.75621	2.8888	3.01294	0.0502086	0	0	RGA5
17	TraesCS1A02G041400	0	0.00495908	0.02062	Down	0	10.2674	7.44536	0	0	0
18	TraesCS1A02G042500	0.0913067	0.00476349	0.0199062	Down	0.201798	1.13292	1.16821	0.0713936	0.013867	0.0472915	ATJ49
19	TraesCS1A02G042700	0.463869	0.00942419	0.0353178	Down	14.5755	12.6704	14.3966	2.24104	1.76793	1.48422	MYBAS2
20	TraesCS1A02G046900	0.041496	5.20432e-06	4.7363e-05	Down	5.93338	6.27959	6.55701	0	0	0	MAKR3
21	TraesCS1A02G047300	0	2.97321e-11	5.79051e-10	Down	2.61948	5.95345	4.96214	0	0	0	CYP76B10
22	TraesCS1A02G049800	0	0.00371468	0.0161169	Down	0.953738	0.0957561	0.858576	0	0	0	At1g32860
23	TraesCS1A02G050600	0.0014031	4.89345e-67	9.98814e-65	Down	240.987	213.461	233.61	0.362436	0	0	CAL1
24	TraesCS1A02G050700	0	6.4206e-61	1.09592e-58	Down	209.521	148.344	188.885	0	0	0	CAL1
25	TraesCS1A02G050800	0.00120032	2.92806e-43	3.1143e-41	Down	258.657	425.867	370.994	0	0	0.5213	CAL1
26	TraesCS1A02G050900	0.00563563	1.21797e-17	4.17426e-16	Down	136.153	324.794	266.296	0.357547	0.564531	0.618128	CAL1
27	TraesCS1A02G054400	0.209381	4.84086e-09	7.18338e-08	Down	3.09054	4.2876	4.0005	0.334155	0.234878	0.337415	KIN5A
28	TraesCS1A02G056400	0.026956	1.02695e-06	1.06432e-05	Down	199.896	71.5391	114.561	1.23557	1.79011	0.242853
29	TraesCS1A02G057200	0.225006	3.39219e-05	0.000260115	Down	4.69746	4.21813	2.90576	0.288024	0.356415	0.285078	HEMA1
30	TraesCS1A02G058200	0.0309415	0.000266948	0.00163189	Down	0.325378	1.50842	1.06239	0.0195898	0.0191458	0	WAK2
31	TraesCS1A02G058600	0.306896	0.00965886	0.0360317	Down	1.22237	3.14767	2.47246	0.168348	0.489754	0.193801
32	TraesCS1A02G058900	0.00729549	1.00024e-08	1.41861e-07	Down	1.52957	1.63861	2.73887	0	0	0	XK1
33	TraesCS1A02G059100	0.122828	5.51582e-05	0.000403216	Down	7.83227	3.2442	5.0396	0.13618	0.220724	0.148981	PLP1
34	TraesCS1A02G060600	0.111469	3.98346e-14	1.03286e-12	Down	8.19495	10.176	8.66586	0.209879	0.219902	0.711699	ICR2
35	TraesCS1A02G060900	0.00901065	1.70765e-05	0.000139669	Down	1.98094	2.20531	4.59357	0	0	0.0605341
36	TraesCS1A02G061400	0	1.29395e-05	0.000108523	Down	2.47171	3.12922	6.22811	0	0	0
37	TraesCS1A02G064000	0.364509	0.000450187	0.00259404	Down	25.2874	19.8342	14.3173	2.55197	3.2417	2.74168	Os05g0123100
38	TraesCS1A02G064100	0.410527	0.00100593	0.00525342	Down	6.5447	9.02228	7.72319	1.39928	0.994782	1.46561	IQD1
39	TraesCS1A02G067900	0.383989	0.00986474	0.0366633	Down	18.3112	9.12108	12.6867	1.09619	3	1.88856	TET6
40	TraesCS1A02G069500	0	0.00137058	0.00686695	Down	0.649437	1.35682	1.08088	0	0	0
41	TraesCS1A02G069900	0.0632053	1.07029e-06	1.10586e-05	Down	4.41001	5.22999	2.94151	0	0.389996	0
42	TraesCS1A02G070300	0.319671	0.000826243	0.00440898	Down	6.44182	10.0828	8.06718	1.20033	0.70206	0.98116	psi1
43	TraesCS1A02G071100	0.117683	1.73707e-09	2.7334e-08	Down	1.51201	1.70878	1.99167	0	0.22821	0.0471344	UVR8
44	TraesCS1A02G072800	0.325011	0.000510991	0.00290058	Down	9.68199	12.9436	11.8262	1.41892	0.561996	1.39734	OSH71
45	TraesCS1A02G075000	0.0686015	1.56572e-12	3.51018e-11	Down	8.45365	5.01821	5.90921	0.241023	0.19719	0.283776	LACS1
46	TraesCS1A02G075100	0.375162	0.000425041	0.00246587	Down	7.91988	10.0048	10.0544	1.75172	0.802192	2.1215	DUF3
47	TraesCS1A02G075700	0.100802	4.06527e-11	7.78545e-10	Down	5.45359	5.84835	4.40459	0.240224	0.179041	0.474634	TPT
48	TraesCS1A02G075800	0.189969	1.57739e-08	2.18252e-07	Down	5.33422	5.54154	5.97059	0.506987	0.362736	0.532464	Os01g0234100
49	TraesCS1A02G079400	0.0198759	3.44983e-06	3.23602e-05	Down	4.34812	1.67578	3.14491	0	0	0.0748717	GSVIVT00037159001
50	TraesCS1A02G079800	0.190479	1.45276e-05	0.00012046	Down	2.13139	3.17619	2.35543	0.0383716	0.279	0.298969	NEAP3
51	TraesCS1A02G079900	0.246717	0.00329921	0.0145469	Down	9.55	3.24331	18.2854	1.92017	0	0	SlH4
52	TraesCS1A02G080600	0.211129	2.12729e-06	2.07721e-05	Down	4.49034	4.42466	4.55551	0.221275	0.292648	0.580186	CIPK17
53	TraesCS1A02G080700	0.439414	0.00320975	0.0142117	Down	8.84403	5.86023	7.16784	1.85984	1.80712	0.848356	CIPK17
54	TraesCS1A02G081200	0.0402502	0.00884517	0.0334869	Down	9.01079	2.3999	2.64809	0.0700568	0	0.116491	AT4
55	TraesCS1A02G081600	0.24763	0.0121518	0.0437009	Down	5.15657	15.7934	11.2119	0.433035	0.427778	1.42072
56	TraesCS1A02G081700	0.0911811	4.54148e-09	6.77409e-08	Down	12.7283	14.8103	14.1953	0.547206	0.590602	0.21605
57	TraesCS1A02G083000	0.38477	0.00102059	0.00532041	Down	13.4479	12.7708	13.1842	1.99629	0.79959	1.69729	PIL15
58	TraesCS1A02G083100	0	1.07401e-05	9.17608e-05	Down	1.05973	0.766281	0.805494	0	0	0	MYB61
59	TraesCS1A02G084300	0.0141724	7.24252e-05	0.00051565	Down	5.04762	2.59598	3.58661	0	0	0.0589643	MTERF1
60	TraesCS1A02G085300	0	0.0116731	0.0422102	Down	3.32165	0.706927	1.05746	0	0	0
61	TraesCS1A02G086500	0.454758	0.000197598	0.00125556	Down	12.7983	14.298	17.839	3.0059	3.4283	3.75553	MPK14
62	TraesCS1A02G089800	0.10165	0.000368435	0.00217426	Down	4.24152	1.73086	2.49024	0.137942	0.0544577	0.120866
63	TraesCS1A02G090800	0.46624	0.00238418	0.0110356	Down	74.5922	81.236	104.061	17.1437	17.0483	8.47102
64	TraesCS1A02G094000	0.439953	0.00230794	0.0107312	Down	8.35017	8.15726	11.467	1.41518	1.5083	2.73524	GLCAT14B
65	TraesCS1A02G094200	0.123481	0.000100091	0.00068463	Down	0.592795	1.91773	0.996676	0.14892	0	0.127258	VLN1
66	TraesCS1A02G094700	0.117865	0.00803719	0.0309694	Down	10.9356	58.2979	36.9347	1.50366	1.10809	1.49075	LIP
67	TraesCS1A02G095200	0.368226	0.00326501	0.0144188	Down	1.60552	2.84838	2.79654	0.642185	0.334734	0.59926	GCP4
68	TraesCS1A02G095600	0.0387735	9.25083e-08	1.14211e-06	Down	4.0671	6.7751	5.50717	0	0.0674183	0.150508	At5g64700
69	TraesCS1A02G096600	0.477896	0.00956838	0.0357403	Down	3.45979	4.68082	4.25089	0.792073	1.11088	0.863979	ERS2
70	TraesCS1A02G099400	0.470975	0.0105119	0.0386896	Down	3.24796	3.63467	3.89593	0.724399	1.08931	1.02328	TUBG2
71	TraesCS1A02G099500	0.229139	0.000234919	0.00146042	Down	5.71223	13.2341	9.57994	1.25375	0.691338	1.00714	LPD1
72	TraesCS1A02G100600	0.11461	9.94577e-09	1.4116e-07	Down	2.5495	2.79477	3.50235	0.12131	0.0739485	0.0501392	DEGP2
73	TraesCS1A02G101200	0.167152	0.00012494	0.0008381	Down	2.21248	6.12139	4.13905	0.40919	0.365057	0.271832
74	TraesCS1A02G101300	0.204172	2.66198e-07	3.04998e-06	Down	1.22344	2.19237	1.68819	0.181591	0.168494	0.209056	RGA1
75	TraesCS1A02G102300	0.143267	8.38581e-14	2.11539e-12	Down	7.64122	7.73463	6.69515	0.437649	0.466078	0.889414	NHX1
76	TraesCS1A02G103100	0.0464618	0.000197942	0.00125725	Down	4.2617	2.68166	4.26778	0.173519	0	0	At5g39865
77	TraesCS1A02G104200	0.0145177	1.32686e-11	2.67929e-10	Down	4.95564	6.41625	5.48205	0	0	0.107249	HRPN
78	TraesCS1A02G105700	0.0361696	5.10517e-07	5.57086e-06	Down	1.13338	1.75394	0.950472	0	0	0.0875935	ECT4
79	TraesCS1A02G106500	0.198991	0.000418122	0.00243068	Down	1.47231	3.08529	2.41549	0.169188	0.228769	0.433219
80	TraesCS1A02G106700	0.0958929	3.57181e-05	0.000272628	Down	96.639	36.3272	61.187	2.00246	0.969205	2.62494	Ea1
81	TraesCS1A02G107300	0.478332	0.0017612	0.00853102	Down	4.15295	4.73559	4.94881	1.10979	1.38715	0.886957	SPBC216.01c
82	TraesCS1A02G107500	0	0.00335616	0.0147654	Down	39.9235	3.23049	8.52279	0	0	0	FLA11
83	TraesCS1A02G108500	0.0649153	2.47313e-09	3.8096e-08	Down	1.57585	7.18012	6.05753	0.0664346	0.194229	0
84	TraesCS1A02G109300	0.409575	0.000517207	0.0029316	Down	2.51292	5.12753	4.74743	0.714247	1.17669	1.58403	At4g35850
85	TraesCS1A02G109400	0.291964	0.00234147	0.0108619	Down	0.655049	1.02558	0.956033	0.248109	0.0491381	0.107109	mdb1
86	TraesCS1A02G111300	0.371098	4.1252e-05	0.000309946	Down	4.52644	5.50508	5.19304	0.840368	0.895904	1.48625
87	TraesCS1A02G111500	0.0623606	1.20168e-05	0.000101657	Down	11.2821	8.92523	8.72896	0	0	0.653006
88	TraesCS1A02G111800	0.182444	0.000156454	0.00102315	Down	5.73382	6.60776	7.53764	0.613046	0.510432	0.435834
89	TraesCS1A02G113100	0.212483	0.0118317	0.0427069	Down	4.79635	10.7968	8.72882	1.78889	0.432031	0.124689	AGP16
90	TraesCS1A02G113300	0.0163197	2.26352e-10	3.98458e-09	Down	2.13188	2.66692	2.4021	0	0	0.0636857	GDPD6
91	TraesCS1A02G113600	0	1.00982e-13	2.53022e-12	Down	12.346	3.96948	9.24382	0	0	0	TAR2
92	TraesCS1A02G114000	0.0768932	1.33068e-06	1.35433e-05	Down	1.81758	2.69757	2.67977	0.0219739	0	0.171402
93	TraesCS1A02G114600	0.37819	0.00506977	0.0210154	Down	2.14323	1.86093	1.48806	0.117244	0.299026	0.355833	NRPC1
94	TraesCS1A02G115900	0.42353	3.26647e-06	3.07658e-05	Down	1274.47	1076.58	1136.67	218.363	192.211	188.538	ALI1
95	TraesCS1A02G117300	0.191857	6.99851e-05	0.000499825	Down	1.25632	1.83789	0.923486	0.179534	0.142256	0.10155	SUVH6
96	TraesCS1A02G118300	0.0793884	1.09679e-05	9.34917e-05	Down	2.81102	2.24375	1.59088	0.153329	0	0.123484	B'KAPPA
97	TraesCS1A02G119600	0.412211	0.000178414	0.00114861	Down	29.7516	30.8685	37.7071	4.04592	3.92988	4.57273	LRX3
98	TraesCS1A02G119700	0.333706	0.000129438	0.000864637	Down	2.21104	3.5809	3.32802	0.718471	0.126117	0.764423	MFP1-1
99	TraesCS1A02G120000	0.401601	0.0108158	0.0396086	Down	12.3827	8.18999	6.98501	1.79757	0.909675	1.72531
100	TraesCS1A02G120400	0.105619	0.0138369	0.0486462	Down	1.29218	1.41917	1.67405	0.242127	0	0.0531014
101	TraesCS1A02G121700	0.305767	0.000715625	0.00388797	Down	1.4202	2.36411	2.622	0.324877	0.0520077	0.590943	CBK1
102	TraesCS1A02G122000	0.282755	0.000554783	0.00311478	Down	8.17127	12.7576	8.63878	1.85146	0.69342	0.677158
103	TraesCS1A02G123200	0.0716861	0.000112499	0.000761567	Down	6.62877	6.1207	6.02106	0.442722	0	0	LRX2
104	TraesCS1A02G124600	0.32701	5.06921e-08	6.52321e-07	Down	34.0366	42.9226	39.8604	6.83089	6.98881	5.69428	DTC
105	TraesCS1A02G124700	0.102495	3.76501e-07	4.19273e-06	Down	3.97484	4.10573	3.84207	0.155542	0.125215	0.37375	ALE2
106	TraesCS1A02G125800	0.164521	3.33388e-05	0.000256018	Down	13.0853	32.0193	22.8746	1.43394	1.65797	0.838338	MADS58
107	TraesCS1A02G126400	0.216293	0.0107723	0.0394735	Down	2.6955	4.38057	3.88266	0.574235	0.201271	0.134338	GA2OX1
108	TraesCS1A02G127500	0.114058	0.000366757	0.00216599	Down	2.21711	7.39969	7.72563	0.151499	0.445692	0.14564	SLAH3
109	TraesCS1A02G128900	0.255753	0.000424185	0.00246145	Down	5.20031	2.62982	4.06552	0.138599	0.42739	0.529177	BHLH68
110	TraesCS1A02G129300	0.117743	1.47933e-06	1.49053e-05	Down	1.64743	3.9411	3.29343	0.165791	0.294725	0.119359	MYB3R4
111	TraesCS1A02G129400	0.118718	1.21041e-12	2.74352e-11	Down	6.0838	12.3606	10.0414	0.502291	0.817592	0.490119	Os05g0235800
112	TraesCS1A02G129600	0.247178	0.00499396	0.0207473	Down	4.30677	3.1804	4.63373	0.667861	0.248645	0.911685	SWEET3B
113	TraesCS1A02G130700	0.427125	0.00283819	0.0127862	Down	0.5982	1.20909	1.26914	0.149059	0.179379	0.31109	POL2A
114	TraesCS1A02G131500	0.261209	9.15392e-05	0.000632386	Down	19.2793	40.5379	34.2069	3.34838	2.11804	4.38127	RAB11D
115	TraesCS1A02G132400	0.0497234	1.32481e-20	5.59216e-19	Down	48.0939	83.4524	79.9619	1.87262	2.40816	0.882893	Os10g0418000
116	TraesCS1A02G133300	0.263709	0.0128631	0.0458066	Down	4.77175	4.92316	3.18473	0	0	0.439752	HRD1
117	TraesCS1A02G133500	0.367067	0.00069017	0.00376485	Down	2.53825	2.16536	2.55441	0.780245	0.301481	0.324971	MRL1
118	TraesCS1A02G135600	0.486655	0.00877336	0.0332747	Down	3.0614	1.86901	2.88394	0.758253	0.587194	0.688668	At5g43745
119	TraesCS1A02G135700	0.130797	1.53655e-07	1.83249e-06	Down	11.9593	7.65479	6.66739	0.67547	0.464029	0.689695	HEMH
120	TraesCS1A02G136000	0.113249	8.84682e-05	0.000614537	Down	1.13528	2.61743	2.59546	0.330805	0	0.112602	At4g35930
121	TraesCS1A02G136100	0.342889	0.00102282	0.00533052	Down	12.4106	15.5903	11.6502	1.71359	1.71458	1.37341	At4g36750
122	TraesCS1A02G136800	0.194327	1.95838e-05	0.000158207	Down	2.32444	3.19892	2.94947	0.217344	0	0.379953
123	TraesCS1A02G136900	0.298368	0.00660747	0.0262696	Down	11.9207	4.14574	5.16973	0.732214	0.129751	0.513496	GLCAT14A
124	TraesCS1A02G137000	0.420391	0.00023512	0.00146144	Down	6.31714	8.49272	7.7145	1.75507	1.09044	1.69173	RRP6L2
125	TraesCS1A02G138000	0.276476	0.000815443	0.00435909	Down	2.73741	4.22636	3.56438	0.383992	0.516665	0.429485
126	TraesCS1A02G138100	0.142552	0.000459538	0.00264014	Down	3.26189	1.94301	3.09051	0.22809	0.221646	0	PBL16
127	TraesCS1A02G141100	0.0216339	1.34603e-08	1.88138e-07	Down	9.53001	6.03526	6.47551	0	0.149785	0
128	TraesCS1A02G141400	0.334979	7.75349e-05	0.000546961	Down	2.6618	3.95787	3.40762	0.844778	0.311685	0.679022	ABCG25
129	TraesCS1A02G141600	0.0265027	1.74821e-20	7.29277e-19	Down	4.86961	5.81546	6.27729	0.0651644	0.166825	0.0493509
130	TraesCS1A02G143600	0.0323637	0.000711306	0.00386827	Down	1.09499	1.28636	2.37539	0	0	0.0588672	At3g53190
131	TraesCS1A02G143700	0.140273	0.000164267	0.00106764	Down	3.85717	4.30966	4.19321	0	0.373888	0.113864	SGO1
132	TraesCS1A02G143900	0.222025	2.94686e-07	3.34549e-06	Down	7.92655	8.11822	9.03925	0.667957	0.751685	1.00435	PED1
133	TraesCS1A02G144000	0.34016	0.000140998	0.000931821	Down	1.74016	1.55465	1.55657	0.311525	0.206834	0.425138	ATRX
134	TraesCS1A02G144800	0.044148	3.17096e-09	4.81995e-08	Down	0.806894	1.47619	1.00205	0	0.0253974	0.0596949
135	TraesCS1A02G147400	0.115223	7.04625e-08	8.86451e-07	Down	2.34678	2.5837	4.24715	0.278412	0.219038	0.395045	FRK2
136	TraesCS1A02G149800	0.328286	0.00605479	0.024415	Down	2.94675	1.74795	1.51157	0.314128	0.330675	0.39916	At1g54570
137	TraesCS1A02G150900	0.0759997	7.35579e-32	5.3893e-30	Down	56.115	46.5286	49.388	1.47455	1.43192	1.18387	CER1
138	TraesCS1A02G152100	0.191915	0.00071505	0.00388529	Down	2.45233	4.51428	5.24205	0.289431	0.286719	0.231263	KCS12
139	TraesCS1A02G152800	0.0173457	1.32344e-08	1.8518e-07	Down	10.4491	6.0134	4.86614	0	0	0	RNS1
140	TraesCS1A02G154400	0.393929	2.23238e-05	0.000178223	Down	11.4888	10.8822	11.3763	1.98167	2.02252	2.45898	At1g04430
141	TraesCS1A02G156400	0.146668	0.00119774	0.00610507	Down	12.5653	6.21749	5.71759	0.646587	0.213601	0.509518	UXT1
142	TraesCS1A02G159600	0.09078	0.00140042	0.00699314	Down	0.787913	1.49276	1.34278	0	0.0582146	0.0887322	CKX3
143	TraesCS1A02G161200	0.104106	2.38059e-17	7.96674e-16	Down	12.3728	16.4066	14.9584	0.603655	0.423832	0.630268	TRAF1A
144	TraesCS1A02G163000	0.0421673	0.000445515	0.00257072	Down	6.12403	1.2041	3.68385	0	0	0.245628
145	TraesCS1A02G163700	0.267813	8.48947e-11	1.57378e-09	Down	44.2658	54.2551	59.2391	6.8319	6.34203	7.59883	TRAF1B
146	TraesCS1A02G164900	0.304439	0.000469661	0.00269177	Down	13.4918	7.37442	7.46794	0.790178	1.23779	0.752774	AGAL1
147	TraesCS1A02G165500	0	3.01738e-05	0.000233756	Down	0	7.7381	7.1693	0	0	0
148	TraesCS1A02G165600	0	0.00244639	0.011277	Down	1.21836	0.651459	0.994602	0	0	0	PXC1
149	TraesCS1A02G165700	0.0634955	0.00900282	0.0339932	Down	10.3197	3.17964	3.64759	0.0533784	0.360353	0.0300144	TIC110
150	TraesCS1A02G168100	0.0810395	9.60229e-05	0.000659746	Down	9.74905	5.81827	4.38868	0.106138	0.340537	0.0587209	SCPL51
151	TraesCS1A02G169500	0.0624118	0.000569036	0.0031855	Down	1.32817	2.0069	1.90329	0.0381894	0	0.165442	NDX1
152	TraesCS1A02G170100	0.125273	1.14843e-10	2.09665e-09	Down	12.1696	12.5082	15.3738	0.547411	0.703919	0.393438	EB1C
153	TraesCS1A02G171000	0.0753554	2.00881e-21	8.93787e-20	Down	35.5052	44.1665	39.5072	0.979282	0.821519	0.960934	PORB
154	TraesCS1A02G172700	0.280816	0.000731841	0.00396532	Down	9.17296	5.39142	6.23965	0.439736	1.05137	1.09687	TL17
155	TraesCS1A02G174000	0.417598	0.000214818	0.00135082	Down	4.25829	3.80634	4.17627	0.495588	1.00139	0.538244	NAD-ME2
156	TraesCS1A02G174900	0.045942	0.00074251	0.00401478	Down	0.216	3.41336	2.25676	0	0	0	Os02g0642300
157	TraesCS1A02G176000	0.048466	2.36083e-10	4.1483e-09	Down	4.81737	9.55928	7.40625	0.222669	0	0.0540914	SKU5
158	TraesCS1A02G176300	0.0331268	3.92106e-24	2.03809e-22	Down	25.3705	24.1068	22.1531	0.203262	0.137308	0.329423	YAB3
159	TraesCS1A02G176800	0.395109	0.00596962	0.0241225	Down	9.2814	13.5035	15.3315	1.70022	1.08544	1.93607	CDI
160	TraesCS1A02G177100	0.186198	7.0172e-05	0.000501022	Down	11.5995	5.50879	7.84457	0.525866	0.411173	0.417395	CYP89A9
161	TraesCS1A02G177500	0.00206727	1.07678e-76	2.69798e-74	Down	76.4643	77.0986	94.9005	0	0.0288815	0.156199	NIP3-1
162	TraesCS1A02G177800	0.184654	0.00895022	0.0338175	Down	35.9212	12.8367	16.7019	1.24029	1.22858	1.36115	CYP84A1
163	TraesCS1A02G178100	0.351727	0.000111991	0.000758394	Down	1.50352	2.14668	2.20924	0.335516	0.316961	0.289118	NERD
164	TraesCS1A02G180800	0.337119	0.00138575	0.00693246	Down	6.73167	4.54945	4.23493	0.563907	0.7274	1.11927	PLR1
165	TraesCS1A02G182400	0.266946	7.37297e-09	1.06619e-07	Down	18.3688	23.6859	27.9499	2.95709	2.85744	2.96897
166	TraesCS1A02G183400	0.0949992	0.00270334	0.0122718	Down	2.65303	1.20731	1.74604	0.0438505	0.0216913	0.0960733	BEL1
167	TraesCS1A02G185100	0	0.00290024	0.0130168	Down	1.56758	0.423967	1.07827	0	0	0	At1g01540
168	TraesCS1A02G187300	0.34408	0.00109326	0.00564802	Down	11.8169	14.4364	13.213	1.56882	0.347915	1.35749	SBT1.7
169	TraesCS1A02G187600	0.0613352	5.29859e-12	1.12041e-10	Down	4.22832	7.16594	4.38872	0	0.027035	0.160764	TRAF1A
170	TraesCS1A02G187700	0.169928	0.000747898	0.00404	Down	5.37101	11.0685	7.68284	1.26642	0	1.15714
171	TraesCS1A02G188800	0.340341	0.0011938	0.00608855	Down	5.94456	7.3995	5.37413	1.16608	0.482576	1.47265	CSN1
172	TraesCS1A02G189800	0.121964	0.00403737	0.0172934	Down	2.39713	0.413376	0.966121	0	0.271002	0.089552	OXA1
173	TraesCS1A02G190200	0.304699	0.000219598	0.00137645	Down	4.29825	4.62449	4.72802	0.359122	0.429227	1.17231	BSK2
174	TraesCS1A02G190400	0.0473855	5.05169e-22	2.33955e-20	Down	32.0156	52.1527	54.8999	0.268356	1.71548	0.766771	H2B1
175	TraesCS1A02G192800	0.183416	0.0108117	0.0395954	Down	15.6381	5.74592	8.28164	0.558967	0	1.15583
176	TraesCS1A02G195200	0.263446	0.000204855	0.00129557	Down	1.65563	2.20782	2.29149	0.167062	0.24993	0.165539
177	TraesCS1A02G195500	0.205769	0.000414516	0.00241286	Down	1.95229	2.59871	2.26241	0.141042	0.359061	0.310319	SKL2
178	TraesCS1A02G196000	0.0802718	5.81444e-08	7.41628e-07	Down	4.81269	4.95196	4.93166	0.297823	0.0971806	0.0558695
179	TraesCS1A02G196500	0.185403	0.00407525	0.0174337	Down	3.0299	0.704453	1.74642	0.704179	0	0.0455399	PLGG1
180	TraesCS1A02G197000	0.173012	0.00270331	0.0122718	Down	0.850333	0.618945	0.45496	0.0998858	0.0483412	0.0222523	CRK25
181	TraesCS1A02G197100	0	3.5613e-08	4.68458e-07	Down	8.13555	2.31516	4.4245	0	0	0	CYP85A1
182	TraesCS1A02G197400	0.0103266	2.90438e-17	9.63708e-16	Down	10.9883	12.3251	9.77353	0	0.108044	0	WRKY35
183	TraesCS1A02G197700	0.374261	1.14977e-05	9.7593e-05	Down	42.3437	46.5752	39.8597	4.64701	3.72028	6.29037	NPF8.3
184	TraesCS1A02G198300	0.103028	0.00273969	0.0124131	Down	2.9165	2.92583	1.75215	0	0	0.181611	DUR3
185	TraesCS1A02G198600	0.303129	0.00737411	0.028812	Down	19.2936	9.09613	10.4925	1.66166	0.861882	1.35079	ERD3
186	TraesCS1A02G198700	0.252588	0.000423574	0.00245882	Down	0.41429	0.988449	0.654768	0.134771	0.0421703	0.0727035	ERD3
187	TraesCS1A02G199600	0.115512	2.51881e-08	3.38854e-07	Down	10.2567	5.36932	7.66774	0.351321	0.66117	0.069998	MADS56
188	TraesCS1A02G200000	0.0608283	2.47116e-05	0.00019549	Down	33.4091	16.2276	17.6743	0.422779	0.240314	0.793021	CURT1B
189	TraesCS1A02G201300	0.426704	0.000201864	0.00127924	Down	125.396	121.232	137.677	18.931	17.2176	17.0254
190	TraesCS1A02G202000	0.237781	6.03597e-06	5.41934e-05	Down	7.36203	5.95868	6.17248	0.811632	0.454352	0.629482	MLO9
191	TraesCS1A02G203900	0	0.0076597	0.0297583	Down	2.01473	0.861993	2.4767	0	0	0	GSTF11
192	TraesCS1A02G204700	0.159453	5.29874e-05	0.000389313	Down	7.06727	16.4468	15.44	0.626679	0.589621	0.55334	Smt2-1
193	TraesCS1A02G206600	0.492228	0.00984512	0.0366096	Down	3.20755	2.60901	2.99212	0.686886	0.757399	0.773006
194	TraesCS1A02G207000	0	0.00175399	0.00849977	Down	1.95255	2.16022	0.983695	0	0	0	ATL44
195	TraesCS1A02G207300	0.025297	3.43477e-19	1.30918e-17	Down	12.0975	19.4532	18.2884	0.202751	0.0330738	0.184796	LSI3
196	TraesCS1A02G211000	0.0585907	0.0106608	0.0391401	Down	0.728115	3.31692	1.71437	0.0977966	0	0	NPF6.3
197	TraesCS1A02G211100	0.0559541	0.000364641	0.00215561	Down	1.4471	0.791	2.21471	0	0.103533	0	At1g12200
198	TraesCS1A02G211800	0	0.000311241	0.00187264	Down	4.84305	4.57198	1.07997	0	0	0	ZAT9
199	TraesCS1A02G212600	0.416972	6.45758e-05	0.000464502	Down	55.2483	63.2819	54.1589	8.34192	6.06581	10.9587	EXPB4
200	TraesCS1A02G213000	0.440854	0.0012872	0.00650423	Down	5.55065	7.29692	8.06576	1.62268	0.998612	1.77553
201	TraesCS1A02G213600	0.123995	4.81811e-05	0.000357019	Down	27.1938	11.9884	17.7344	0.682639	0.679806	0.912005	SGPP
202	TraesCS1A02G214300	0.164316	3.14953e-05	0.000243151	Down	3.18463	2.24564	2.32836	0.356524	0.129687	0.29368
203	TraesCS1A02G215300	0.275926	0.0028694	0.0128978	Down	9.12219	13.1116	11.7867	0.805604	1.24364	0.799695	BRG1
204	TraesCS1A02G220400	0.06595	4.52961e-10	7.69453e-09	Down	6.03217	7.74567	9.54162	0.606383	0	0.365526	CNR6
205	TraesCS1A02G220500	0.125612	0.0111109	0.040475	Down	0.844679	0.319105	1.23504	0	0	0.577597	CNR6
206	TraesCS1A02G220900	0.0758105	6.53567e-12	1.36758e-10	Down	6.19902	6.59319	7.03837	0.195495	0.0193171	0.214347
207	TraesCS1A02G221000	0	2.87507e-05	0.000223841	Down	3.49649	0.916842	1.75534	0	0	0	PGDH2
208	TraesCS1A02G221600	0.00448942	4.07572e-24	2.11286e-22	Down	25.1524	22.3206	18.7307	0	0	0.0877514	GATA4
209	TraesCS1A02G222800	0.450697	0.000243391	0.00150555	Down	6.29945	11.2964	10.9139	1.88154	1.93968	2.21338	KPNB1
210	TraesCS1A02G224700	0.361779	8.86522e-05	0.000615378	Down	11.3532	14.2117	9.52858	2.05638	1.42516	2.97758	CHLG
211	TraesCS1A02G225100	0.240164	0.000142029	0.000937919	Down	0.829029	1.09638	1.05055	0.209682	0.0229937	0.192602	APC1
212	TraesCS1A02G228700	0.0929527	2.51117e-14	6.62093e-13	Down	28.1678	33.0109	24.3289	1.39408	1.47224	0.492084	H2B.2
213	TraesCS1A02G229000	0.0989016	3.47281e-07	3.89061e-06	Down	103.851	218.234	205.299	3.932	5.13231	5.92492	H3-1.1
214	TraesCS1A02G229100	0.084469	1.07844e-06	1.11355e-05	Down	40.265	98.1291	90.4018	1.99852	1.4349	1.72586	H2B.2
215	TraesCS1A02G230100	0.376253	0.00107082	0.00555003	Down	18.0866	33.8847	23.3622	3.23341	3.1636	7.03238	MZM1
216	TraesCS1A02G230900	0.0247129	0.00588378	0.023841	Down	5.13284	1.18776	1.29599	0	0	0
217	TraesCS1A02G233100	0.125044	0.00616498	0.0247915	Down	1.02796	0.350398	0.818298	0	0.0846228	0.0133969	SBT1.2
218	TraesCS1A02G234100	0.190422	0.00183011	0.00881833	Down	0.710806	1.29393	1.52017	0.163355	0.0996178	0.0497412	mdb1
219	TraesCS1A02G234400	0.0359041	6.99323e-07	7.47158e-06	Down	1.15534	1.31711	1.23653	0.110654	0	0.031095	PRFB3
220	TraesCS1A02G235700	0.113568	1.36781e-05	0.000114045	Down	2.11013	1.01271	2.07839	0.0938057	0.0779844	0.0589389	SBT1.2
221	TraesCS1A02G236900	0.134569	0.000260003	0.00159542	Down	1.00122	1.94521	2.33926	0.356417	0	0.0247231	At5g49770
222	TraesCS1A02G237800	0.274379	0.00137392	0.00688106	Down	5.78334	6.28827	5.29257	0.386547	0.697298	0.818932
223	TraesCS1A02G238600	0.102225	0.000821177	0.00438404	Down	2.25469	0.864987	1.36027	0.0571245	0.110204	0.0538055	SBT1.2
224	TraesCS1A02G240300	0.349949	0.00138809	0.00694179	Down	3.83036	6.21405	4.184	0.659228	0.354058	1.18915	ZAR1
225	TraesCS1A02G241000	0.219837	0.013816	0.0485903	Down	15.7392	7.60164	8.72511	2.21387	0.704646	1.1655	HCAR
226	TraesCS1A02G241400	0.278386	0.00730535	0.0285891	Down	9.60029	8.6849	10.0217	0.402933	0.330065	0.43348	LRP1
227	TraesCS1A02G241900	0.226067	0.000202235	0.00128112	Down	3.4174	3.3303	3.09873	0.483061	0.132956	0.446511	SQD1
228	TraesCS1A02G242100	0.199502	1.04086e-06	1.07774e-05	Down	2.99549	3.78595	2.88424	0.323641	0.137997	0.43768	At3g51990
229	TraesCS1A02G242600	0.201978	7.91502e-09	1.1391e-07	Down	12.9764	13.4391	11.7213	1.84566	0.958203	1.00964	RER4
230	TraesCS1A02G243200	0.221155	5.70117e-06	5.14474e-05	Down	3.94342	4.24972	4.24307	0.436735	0.279698	0.445053	RMR4
231	TraesCS1A02G243700	0.449118	0.0115293	0.0417676	Down	3.27138	2.52568	2.07573	0.730828	0.207547	0.777805	FZL
232	TraesCS1A02G246800	0.209025	1.46519e-05	0.000121339	Down	4.23538	4.67536	5.11653	0.409516	0.602383	0.436525	PAC
233	TraesCS1A02G247800	0.0814019	5.71416e-08	7.30029e-07	Down	8.32554	8.32856	8.06526	0.502859	0	0.0693946
234	TraesCS1A02G249100	0.155972	4.19439e-07	4.63917e-06	Down	2.75201	4.37781	2.51356	0.0807779	0.2537	0.316156	KIN14J
235	TraesCS1A02G251200	0.0945076	4.15625e-14	1.07517e-12	Down	32.4954	26.6624	27.416	1.06285	0.78257	0.818961	OsI_19898
236	TraesCS1A02G251400	0.18667	0.00115789	0.00593252	Down	34.9043	15.2374	21.0469	1.02662	1.18435	1.75557	ALKBH10B
237	TraesCS1A02G252700	0.158723	6.23504e-05	0.00045036	Down	6.96341	6.41243	5.20819	0.383123	0.186533	0.158812	RPH1
238	TraesCS1A02G254000	0.144041	0.00126433	0.00639858	Down	1.92824	1.75512	1.28794	0.310419	0.0218255	0.0486204	CYP734A1
239	TraesCS1A02G254400	0.216189	1.91504e-05	0.000154994	Down	5.83587	8.09606	6.70352	0.798709	0.687743	0.500345	At4g15545
240	TraesCS1A02G255800	0.100348	3.1569e-08	4.18857e-07	Down	7.79491	5.0771	5.5146	0.0716053	0.124906	0.334946	CLA1
241	TraesCS1A02G256700	0	0.0051419	0.0212715	Down	4.93624	0.204597	1.77123	0	0	0	At5g07050
242	TraesCS1A02G256800	0.12295	3.64684e-10	6.27956e-09	Down	3.88709	3.44362	3.90699	0.252226	0.154619	0.295307	MAP65-5
243	TraesCS1A02G257000	0.0224866	1.52532e-09	2.41625e-08	Down	16.2961	10.0807	10.1712	0	0	0	CXE15
244	TraesCS1A02G257400	0.377565	0.00424933	0.0180725	Down	10.8249	6.72776	8.39472	0.556468	1.53408	0.762728	NPF3.1
245	TraesCS1A02G258800	0.138536	2.95296e-20	1.21435e-18	Down	70.7078	72.7702	68.7473	2.48749	3.37663	3.85579	TUBB1
246	TraesCS1A02G259700	0.276696	1.36382e-05	0.000113761	Down	17.2895	20.2211	18.1855	1.18366	2.80549	1.69747
247	TraesCS1A02G259800	0.121446	0.000170287	0.00110182	Down	2.93744	9.26367	7.91672	0.400252	0.407758	0.572444	HEXO3
248	TraesCS1A02G260000	0.0903944	2.92127e-05	0.000227008	Down	13.0335	5.29508	7.13119	0.466274	0.175553	0.0627887	LBD6
249	TraesCS1A02G260500	0.125681	1.18914e-19	4.6808e-18	Down	7.04484	8.07642	8.49313	0.461399	0.322115	0.594992	TOP2
250	TraesCS1A02G261900	0.0724219	2.74266e-15	7.8394e-14	Down	33.96	60.724	57.8626	1.69378	2.11381	0.927896
251	TraesCS1A02G262000	0.0373666	1.25978e-06	1.28652e-05	Down	19.7335	59.5834	47.4205	0.668042	0	1.03844	hh4
252	TraesCS1A02G262100	0.228136	0.00654776	0.0260733	Down	3.58499	2.86179	3.1212	0.142946	0.104629	0.239453	BDG3
253	TraesCS1A02G262600	0.365324	0.00518467	0.0214182	Down	3.18713	3.38802	4.05472	0.839183	0.37584	0.414955	At1g09660/At1g09670
254	TraesCS1A02G262900	0.152631	9.19103e-11	1.697e-09	Down	24.7559	41.8919	36.4443	1.17058	1.60731	1.72541	At1g71691
255	TraesCS1A02G263200	0.353119	4.64797e-05	0.000345526	Down	8.27488	7.73182	7.38423	1.42476	1.12653	0.729321	WDL7
256	TraesCS1A02G263400	0.319931	1.45956e-05	0.000120972	Down	3.20623	4.00769	5.10022	0.705121	0.406468	0.979128	At5g08430
257	TraesCS1A02G264000	0.109013	9.81644e-10	1.59311e-08	Down	5.80318	11.9712	11.2292	0.516972	0.599713	0.276669	OsI_36121
258	TraesCS1A02G264200	0.232655	5.66747e-05	0.000412835	Down	3.5289	3.92955	4.67829	0.239023	0.484721	0.506953
259	TraesCS1A02G264300	0.227511	0.000818791	0.00437309	Down	58.5854	27.7646	32.0436	3.06092	4.13199	1.50126	MADS4
260	TraesCS1A02G264500	0.451255	0.00285554	0.0128531	Down	29.1851	19.3937	24.5398	3.24257	2.3322	2.78917	AAP3
261	TraesCS1A02G264800	0.269906	0.000391645	0.00229546	Down	1.29259	2.5477	2.53177	0.0368433	0.178683	0.452985	NRG2
262	TraesCS1A02G268600	0.0263271	0.000102101	0.000696852	Down	4.32277	2.11364	2.33152	0	0	0.0994256	tropI
263	TraesCS1A02G268700	0.405793	0.00204779	0.00969162	Down	5.37086	8.6378	6.60458	1.19194	0.869773	1.18853	FTIP7
264	TraesCS1A02G270000	0	6.35021e-06	5.678e-05	Down	2.05441	2.22218	1.11246	0	0	0	AT1
265	TraesCS1A02G272100	0.265844	0.000511544	0.00290287	Down	4.98449	4.9894	4.17837	0.667417	0	0.70858	At1g01540
266	TraesCS1A02G273400	0.320981	0.000551204	0.00309691	Down	9.87518	20.5337	17.8697	2.42507	1.55603	2.93053	LSM3A
267	TraesCS1A02G274300	0.105923	1.05742e-07	1.29243e-06	Down	38.2738	88.7399	95.1839	1.12212	2.48135	1.71772
268	TraesCS1A02G275700	0.0156765	0.000195624	0.00124429	Down	5.15093	2.5921	3.41475	0	0	0.0711691
269	TraesCS1A02G278800	0.0383078	5.4465e-10	9.15066e-09	Down	7.72221	10.4429	7.7974	0.0934468	0	0.0513186	At3g50280
270	TraesCS1A02G278900	0.308444	0.00484873	0.0202127	Down	7.99209	6.13919	4.48213	0.618157	0.0769566	0.854166	DIVARICATA
271	TraesCS1A02G279100	0.220564	9.75414e-14	2.44714e-12	Down	68.1659	67.4204	67.9841	6.57825	5.14809	6.63042	COI1B
272	TraesCS1A02G279200	0.169758	0.00250661	0.0115159	Down	6.04729	3.1566	4.39697	0.060387	0.0612759	0.490472	OPSL1
273	TraesCS1A02G279500	0.0349299	3.71225e-25	2.02941e-23	Down	9.1424	12.2027	11.5074	0	0	0.21707	LSD1
274	TraesCS1A02G280200	0.162695	0.000626895	0.00346319	Down	0.713601	0.75336	0.319925	0.26349	0	0.0421809	sgt2
275	TraesCS1A02G280500	0.302246	5.14605e-08	6.61883e-07	Down	36.8927	34.5102	38.1451	4.15581	2.33109	6.83595
276	TraesCS1A02G280900	0.0393502	2.70853e-09	4.15583e-08	Down	3.58608	7.6222	5.74135	0.157112	0	0.0496813	ROPGEF7
277	TraesCS1A02G281100	0.10218	3.89748e-12	8.34754e-11	Down	12.4072	12.8777	11.1719	0.185423	0.104497	0.904707	BLH9
278	TraesCS1A02G281200	0.130407	0.000162394	0.0010574	Down	3.84428	9.43441	7.46006	0	0.0397322	0	TAN1
279	TraesCS1A02G284300	0.205631	0.0103502	0.0381735	Down	0.94764	2.647	3.28826	0.298523	0.0291523	0.330403	KIN10C
280	TraesCS1A02G286200	0.48177	0.000522357	0.00295737	Down	19.111	20.9219	19.5147	3.21404	4.84309	4.46394	RAB1BV
281	TraesCS1A02G287700	0.101726	1.04776e-09	1.69442e-08	Down	57.3904	57.4847	90.8998	1.22681	2.34806	2.01736
282	TraesCS1A02G287800	0.0687938	5.6615e-20	2.28256e-18	Down	216.879	337.455	320.631	6.83177	4.44377	5.04583	SlH4
283	TraesCS1A02G288200	0.285973	0.00449634	0.0189567	Down	1.10601	1.27006	1.15079	0.178137	0.231847	0.0700919
284	TraesCS1A02G289800	0.0308	0.0122998	0.0441293	Down	0	0	0	0	0	0
285	TraesCS1A02G291500	0.0515995	1.938e-19	7.5225e-18	Down	73.8804	110.941	114.125	1.07181	2.44025	1.02304	hh4
286	TraesCS1A02G291600	0.233104	1.54006e-05	0.000126855	Down	69.7554	119.963	119.116	5.13889	10.857	3.20594	hh4
287	TraesCS1A02G291700	0.116504	8.1313e-05	0.000570512	Down	24.1887	62.3711	58.693	2.09926	2.51631	0.860651	hh4
288	TraesCS1A02G292100	0.18981	2.13147e-06	2.08102e-05	Down	3.28269	2.58921	2.41227	0.353114	0.159611	0.363267	pom1
289	TraesCS1A02G292700	0.110384	0.00482504	0.0201301	Down	0.975831	1.85855	1.77467	0	0	0.252164
290	TraesCS1A02G294300	0	0.0142801	0.0499082	Down	0	1.31199	0.914068	0	0	0
291	TraesCS1A02G294700	0.227786	0.00384864	0.0166005	Down	16.3253	43.6224	24.6377	2.41003	0.383539	1.87063
292	TraesCS1A02G295400	0.0851875	4.51727e-05	0.000336674	Down	53.1516	156.541	137.131	3.25025	1.76533	3.276	At1g07660
293	TraesCS1A02G295700	0.0662093	1.14109e-17	3.9274e-16	Down	96.0757	160.716	135.307	3.91527	3.08891	1.08264	hh4
294	TraesCS1A02G296900	0.0185719	0.00109833	0.00567045	Down	0	2.53181	5.53784	0.126686	0	0	OsI_20303
295	TraesCS1A02G298800	0.0750626	6.95669e-10	1.15098e-08	Down	20.8198	9.66815	15.6214	0.646165	0	0.361435	MPH1
296	TraesCS1A02G299200	0.0161079	2.02641e-06	1.98914e-05	Down	6.91877	2.89947	2.78993	0	0.0511427	0.0283163	NFD4
297	TraesCS1A02G299500	0.134918	4.91219e-13	1.16085e-11	Down	7.98433	13.467	12.8144	0.442967	1.10175	0.711382	ROA3
298	TraesCS1A02G300200	0.198839	0.010573	0.0388814	Down	7.28844	33.4229	27.7998	1.29147	0.8212	2.87354	EXPA4
299	TraesCS1A02G302700	0.0841128	5.50215e-05	0.000402405	Down	1.41616	2.30433	1.84324	0.0979115	0	0.0831033	Os05g0481400
300	TraesCS1A02G305200	0.198626	0.00454859	0.0191411	Down	1.19918	0.3801	1.1205	0	0.138177	0.292553	DTX42
301	TraesCS1A02G306500	0.224258	0.000878388	0.0046564	Down	3.59171	7.7608	4.15559	0.311554	0.384355	0.854198	HTR12
302	TraesCS1A02G306600	0.0131109	6.31849e-09	9.22233e-08	Down	9.5194	10.3088	4.99198	0.102704	0	0	CAB3C
303	TraesCS1A02G308500	0.197771	0.00503231	0.0208745	Down	5.18949	3.96238	4.54712	1.31204	0	0
304	TraesCS1A02G309000	0	1.69774e-05	0.000138916	Down	1.34896	9.64374	11.7172	0	0	0	LRR1
305	TraesCS1A02G309200	0.246617	3.79904e-07	4.22822e-06	Down	12.3466	9.05167	10.5311	1.13052	1.34956	0.406188	PHL7
306	TraesCS1A02G309700	0.351986	2.18383e-07	2.5337e-06	Down	36.719	55.1505	55.1354	6.837	4.59414	8.44485	TUBB5
307	TraesCS1A02G309800	0.0733889	1.82222e-06	1.80251e-05	Down	4.87052	3.12114	7.14197	0	0.0712176	0.19765	CYCB1-5
308	TraesCS1A02G313300	0.302707	0.000522304	0.00295737	Down	5.25727	4.05875	3.3016	1.5572	1.17764	1.30499
309	TraesCS1A02G314100	0.0911954	1.34645e-15	3.94376e-14	Down	2.75804	2.76765	2.94311	0.159847	0.103439	0.118449	SMC4
310	TraesCS1A02G314200	0.0705896	0.000529099	0.0029912	Down	3.51005	9.28967	11.708	0.487867	0	0.352602	ERF3
311	TraesCS1A02G314500	0	0.000419026	0.00243531	Down	5.28092	0	3.45526	0	0	0
312	TraesCS1A02G315900	0.321107	1.50667e-05	0.000124415	Down	2.74485	2.66604	3.17445	0.409138	0.707183	0.621936	MSH5
313	TraesCS1A02G317000	0.401553	0.00440999	0.0186483	Down	4.93945	5.85235	4.90577	0.517826	0.329098	1.89217	At5g41620
314	TraesCS1A02G319000	0.0285358	0.000854201	0.00454081	Down	7.85105	1.48509	2.83762	0	0.0748742	0.041492	PRX74
315	TraesCS1A02G319300	0.123474	2.23364e-05	0.000178287	Down	5.45374	5.03573	3.0897	0	0	0.604311	UGT73C5
316	TraesCS1A02G319400	0.0236127	0.00452977	0.0190785	Down	2.22803	2.62296	2.36395	0	0	0.0741599
317	TraesCS1A02G319600	0.343597	0.00110246	0.00568879	Down	23.9205	15.8873	18.3825	1.32119	3.16882	2.01582	HSP22.3
318	TraesCS1A02G320500	0.339955	0.0033576	0.0147702	Down	36.7309	17.123	26.9369	2.97481	3.82236	3.59583
319	TraesCS1A02G321700	0.0990799	0.000227265	0.00141868	Down	3.70329	3.6736	2.49435	0.0977908	0.0965387	0.0799835	CNGC4
320	TraesCS1A02G321900	0.392887	0.00258614	0.0118381	Down	6.41833	7.5112	6.63011	1.84777	0.351121	1.27314	LPAT5
321	TraesCS1A02G323500	0.214587	7.15646e-05	0.00051008	Down	0.49211	0.8971	0.845637	0.0183953	0.0838405	0.112307	TEB
322	TraesCS1A02G323600	0.0251257	0.000137613	0.000912537	Down	0.955393	0.386296	0.442707	0	0	0	At1g50180
323	TraesCS1A02G326100	0	5.72285e-06	5.16096e-05	Down	2.94557	1.94812	2.2817	0	0	0	PSBW
324	TraesCS1A02G328100	0.448943	0.0094272	0.0353243	Down	28.8538	33.647	29.129	2.48173	4.48967	2.94151	At1g80120
325	TraesCS1A02G328200	0.198721	0.00470493	0.0196984	Down	1.22907	1.46353	1.21973	0.258853	0.196806	0.158158	OEP80
326	TraesCS1A02G330200	0.328285	0.00123058	0.00625002	Down	3.18319	6.67991	5.76263	1.10769	0.687292	0.706514	LIP1P-2
327	TraesCS1A02G331600	0	0.00101232	0.00528219	Down	0.493943	2.87431	1.51221	0	0	0	SRG1
328	TraesCS1A02G331700	0.296363	8.19198e-05	0.000574506	Down	7.99741	6.05637	7.12498	1.00602	0.490135	1.76869	SPAC17A2.02c
329	TraesCS1A02G332200	0.126707	0.000872191	0.00462795	Down	6.99002	3.70056	4.3191	0.151604	0.302095	0.166615
330	TraesCS1A02G332500	0.237629	4.79022e-11	9.11798e-10	Down	142.954	182.347	148.201	13.0408	4.68164	12.737	PDCB4
331	TraesCS1A02G333600	0.177119	0.00161598	0.00792763	Down	3.40701	9.8195	11.3197	0.574537	0.453393	0.587471	RAC2
332	TraesCS1A02G333900	0.359982	0.00470412	0.0196971	Down	20.6272	15.0711	12.3027	3.75139	1.29389	1.91128	TULP9
333	TraesCS1A02G336100	0.0668158	0.000125369	0.000840543	Down	2.21421	2.14037	2.6016	0.134328	0	0
334	TraesCS1A02G339300	0.172075	0.000157867	0.00103067	Down	27.3677	13.3337	17.6095	1.3549	1.68441	1.45853	TPS1
335	TraesCS1A02G339400	0	0.0138364	0.0486462	Down	3.32375	0.728964	1.50357	0	0	0	At5g45670
336	TraesCS1A02G339600	0.23004	0.002638	0.0120347	Down	2.42282	1.32319	1.74289	0.207094	0.169704	0.177306	HT1
337	TraesCS1A02G339800	0.40423	0.00643662	0.0257119	Down	2.9754	3.36419	2.75274	0.639746	0.65085	0.490182
338	TraesCS1A02G340400	0.458859	0.00026153	0.00160329	Down	8.13711	10.1583	9.62324	2.27588	2.44912	2.01845	STT3A
339	TraesCS1A02G340500	0.180173	0.000655491	0.00359953	Down	10.518	29.0491	14.8786	1.38973	0.639794	0.948828
340	TraesCS1A02G341300	0.181268	2.42899e-11	4.77461e-10	Down	47.2632	48.2531	44.8	2.40706	1.7949	3.6313	DCR
341	TraesCS1A02G346600	0.147053	6.7172e-11	1.262e-09	Down	18.3439	15.0398	19.0122	0.514395	1.6107	0.579152	PSA3
342	TraesCS1A02G348000	0.141049	0.000695598	0.00379128	Down	16.9163	39.7169	47.6296	0.218077	1.19837	1.31096	At2g25060
343	TraesCS1A02G348900	0.16712	7.4151e-09	1.07109e-07	Down	2.80248	3.60548	4.33947	0.507346	0.201324	0.229418	At4g18820
344	TraesCS1A02G350800	0.0723625	1.6072e-10	2.87512e-09	Down	23.9051	23.8574	23.7668	0.529715	0.482425	0.226552	RLP29
345	TraesCS1A02G352200	0.0937092	0.00539784	0.0221789	Down	2.07978	2.49839	0.668897	0	0	0	CBL4
346	TraesCS1A02G352500	0.228645	0.0116744	0.0422113	Down	3.9672	5.10714	2.95126	0.251001	0.245465	0.614009
347	TraesCS1A02G352800	0.302522	0.00359975	0.0156792	Down	11.4754	29.7374	24.0748	2.32003	1.92047	2.63327
348	TraesCS1A02G353300	0.382831	0.000569948	0.00318984	Down	2.36392	3.98116	2.78825	0.766761	0.456552	0.591692	SS4
349	TraesCS1A02G354500	0.171773	0.000220508	0.00138138	Down	10.7277	8.02839	4.19466	0.90306	0.482413	0.451273
350	TraesCS1A02G355100	0.336872	0.000115971	0.000783448	Down	9.52934	14.6331	10.7644	2.26945	0.896667	2.77076	CFIS2
351	TraesCS1A02G355400	0.0816154	0.0024313	0.0112174	Down	0.693633	1.00083	1.43162	0	0.0882517	0
352	TraesCS1A02G356800	0.0253197	9.74565e-05	0.000668245	Down	1.60905	1.85796	0.965512	0.0478679	0	0	At1g64760
353	TraesCS1A02G356900	0.103785	7.46754e-11	1.39359e-09	Down	8.63374	7.74576	6.21732	0.326119	0.134246	0.679136	At1g74320
354	TraesCS1A02G358000	0.311303	0.000146177	0.000962308	Down	15.255	10.7673	12.4319	2.44927	1.03132	1.46569
355	TraesCS1A02G359800	0.0968674	8.64117e-13	1.98917e-11	Down	148.598	242.543	247.61	7.37592	4.95473	3.73639
356	TraesCS1A02G359900	0.0866356	1.67484e-09	2.6408e-08	Down	47.6382	74.5233	93.804	3.0754	1.75574	1.4323	hh4
357	TraesCS1A02G360000	0.0890277	4.65453e-20	1.89121e-18	Down	136.587	203.908	200.882	4.46309	5.79136	4.54909
358	TraesCS1A02G360200	0.104991	9.31565e-20	3.708e-18	Down	238.302	357.171	334.653	9.89905	9.54493	7.95505
359	TraesCS1A02G360700	0.00382109	1.47873e-42	1.53519e-40	Down	23.9912	21.8357	21.5508	0.0940177	0	0	GLU8
360	TraesCS1A02G361600	0.0533674	2.38758e-29	1.57377e-27	Down	66.6096	107.697	106.37	2.76792	0.974942	3.03721
361	TraesCS1A02G361700	0.0863852	1.80525e-25	9.9735e-24	Down	134.576	196.119	201.741	4.62916	7.25323	5.07995
362	TraesCS1A02G361900	0.0777289	1.67442e-07	1.98692e-06	Down	23.6544	29.9135	45.6344	0.293131	1.39883	0.32208
363	TraesCS1A02G362700	0.194667	2.1288e-07	2.47574e-06	Down	9.76925	8.35044	7.41215	0.88209	0.791585	1.07241	HPT2
364	TraesCS1A02G363000	0.138939	1.7336e-08	2.38556e-07	Down	52.9426	54.4376	55.4626	2.45044	4.21084	0.942526
365	TraesCS1A02G365600	0.460925	0.001303	0.00657365	Down	9.65958	10.677	11.1668	2.36948	1.73176	2.61431	AP1M2
366	TraesCS1A02G366800	0.416333	0.00327521	0.0144565	Down	1.6032	1.8637	1.871	0.357229	0.555242	0.267398	PRAF1
367	TraesCS1A02G367900	0.0945617	4.4116e-12	9.39462e-11	Down	62.3754	110.423	124.719	5.15227	4.82182	2.69127
368	TraesCS1A02G368000	0.0829898	1.9134e-17	6.43633e-16	Down	37.3026	40.1134	45.7547	1.70657	1.85755	0.115618
369	TraesCS1A02G368100	0.395614	0.000287229	0.00174212	Down	16.2498	21.9778	20.3154	3.22215	4.4702	3.38231	SPAC23C4.09c
370	TraesCS1A02G369600	0.0303446	0.00238133	0.0110245	Down	68.1233	12.1827	32.4157	0.356443	0.401958	0.508776	NMT2
371	TraesCS1A02G371600	0.272914	0.00325575	0.0143844	Down	2.49171	2.4616	1.60241	0.278433	0.502341	0.1102	Os10g0370000
372	TraesCS1A02G371900	0.469932	0.0138188	0.0485937	Down	8.68563	14.372	14.3905	2.08994	1.61758	2.14547
373	TraesCS1A02G374200	0.26722	0.00846456	0.0323293	Down	24.441	11.8517	11.7132	0.850505	1.44609	1.97002	LTP-2
374	TraesCS1A02G374600	0.124491	0.00363837	0.0158254	Down	0.609149	1.09492	1.29999	0.0190286	0	0	DDM1
375	TraesCS1A02G374800	0.326217	0.00760718	0.0295807	Down	0.878555	0.904607	0.866502	0.11752	0.143748	0.208938	BTS
376	TraesCS1A02G374900	0.1044	1.41463e-10	2.55283e-09	Down	4.22916	3.4925	3.42605	0.380014	0.0727713	0.0463624
377	TraesCS1A02G378600	0.0496596	0.000279383	0.00170007	Down	1.70941	2.44834	1.43353	0	0	0.124342
378	TraesCS1A02G378700	0.0582751	0.00498197	0.0207052	Down	2.02845	0.71551	0.767676	0	0	0	BPM2
379	TraesCS1A02G380700	0.0836144	2.62224e-05	0.000206252	Down	3.81843	6.81195	4.54112	0.21355	0.0523302	0.058211	ASF1B
380	TraesCS1A02G382900	0.397668	0.00176103	0.00853071	Down	7.43268	7.06871	7.1404	1.41252	0.742909	1.42653	B'KAPPA
381	TraesCS1A02G383200	0	0.000253507	0.00156145	Down	3.0795	2.18247	1.16498	0	0	0	PNSB3
382	TraesCS1A02G383900	0	0.000356829	0.00211423	Down	0.792477	0.755918	0.32502	0	0	0	LECRK91
383	TraesCS1A02G385600	0.0332118	0.0128927	0.0458986	Down	12.1754	2.73414	2.77847	0.0887281	0	0.0971866	At3g61750
384	TraesCS1A02G388600	0.0227189	5.39798e-24	2.78172e-22	Down	30.3349	49.7191	47.5911	0.238579	0.236816	0.463562
385	TraesCS1A02G389900	0.0109578	9.86411e-05	0.000675657	Down	1.49056	6.06673	7.51759	0.0590237	0	0
386	TraesCS1A02G390300	0.0708292	0.0051919	0.0214409	Down	0.281494	0.487598	0.399932	0	0	0.0516436	GLR3.4
387	TraesCS1A02G391200	0.213478	0.00101077	0.00527554	Down	1.96564	2.65207	3.08162	0.242982	0.25425	0.225785	At1g53790
388	TraesCS1A02G391700	0	0.000309293	0.00186322	Down	1.48168	0.64338	0.422859	0	0	0	XA21
389	TraesCS1A02G392000	0.0823214	3.61924e-20	1.47824e-18	Down	158.272	112.697	127.021	4.05052	2.97176	3.05939	PSAH
390	TraesCS1A02G396400	0.367164	0.00541454	0.0222347	Down	2.75022	3.24737	3.33819	0.629511	0.475631	0.272126	ARF15
391	TraesCS1A02G396600	0.225009	9.25011e-05	0.000638664	Down	12.4794	6.69072	8.79917	0.140174	0.510565	1.53256	MMS21
392	TraesCS1A02G396700	0.157892	9.23936e-11	1.70511e-09	Down	27.2058	23.8337	21.9669	1.56893	1.25774	1.58652	FLA11
393	TraesCS1A02G396800	0.259723	0.00464634	0.0194927	Down	87.2705	33.7694	42.7532	5.15735	2.69109	5.23129	FLA11
394	TraesCS1A02G400500	0.181595	0.000370203	0.00218387	Down	2.81433	3.89147	4.51368	0.404493	0.196801	0.149916	ycf23
395	TraesCS1A02G402100	0.204133	0.0103218	0.0380777	Down	0.574578	1.33192	1.17512	0.108307	0.044579	0.104857
396	TraesCS1A02G402500	0.198479	1.696e-06	1.69048e-05	Down	7.88025	8.2958	6.58118	0.703847	0.441937	0.7061	OsI_032456
397	TraesCS1A02G403300	0.0287544	5.53503e-39	5.23218e-37	Down	156.066	100.275	124.4	1.80703	0.658414	0.526832	WHAB1.6
398	TraesCS1A02G403800	0.103455	1.24675e-10	2.26504e-09	Down	26.8457	19.9132	22.2511	0.768109	0.699578	0.854805	WHAB1.6
399	TraesCS1A02G404300	0.172849	3.94246e-13	9.39354e-12	Down	4.01108	4.08404	4.26627	0.399453	0.550394	0.376184	ABCC2
400	TraesCS1A02G404600	0.0226549	0.000293921	0.00177802	Down	0.895823	5.12781	3.76511	0	0	0.0927257	SBT3.9
401	TraesCS1A02G404900	0	2.26877e-05	0.00018087	Down	4.54995	2.99685	1.30148	0	0	0	RL3
402	TraesCS1A02G407700	0.234914	2.19832e-06	2.14029e-05	Down	1.01353	1.71467	2.54486	0.542188	0.0251665	0.281297	ASK4
403	TraesCS1A02G409200	0.11711	1.10357e-17	3.8022e-16	Down	11.4407	9.05017	9.29009	0.64145	0.644322	0.909089	RGA5
404	TraesCS1A02G409600	0.230031	7.70009e-05	0.000543968	Down	0.559022	0.672185	0.474967	0	0.0919379	0.177286	TOF1
405	TraesCS1A02G410800	0.144544	0.000199748	0.00126747	Down	0	5.48146	6.20598	0	0	0
406	TraesCS1A02G411600	0.149045	0.000286951	0.0017407	Down	6.74965	19.0243	15.2105	0.912685	0.616938	1.38924	URA7
407	TraesCS1A02G413700	0.325462	0.000108668	0.000737358	Down	6.47925	8.75097	6.79052	0.91292	0.938694	0.737039	FAAH
408	TraesCS1A02G415800	0.156448	1.80795e-05	0.000147057	Down	8.48121	12.7739	11.2214	0.250098	0.28797	1.01841	MIZ1
409	TraesCS1A02G417900	0.030868	0.000493413	0.00281367	Down	2.02158	0.834928	0.801042	0	0	0.0700626	At4g34880
410	TraesCS1A02G418800	0.222479	0.0110498	0.0403052	Down	11.043	6.00719	9.18946	0.897464	1.44169	0
411	TraesCS1A02G419500	0.172646	3.08002e-11	5.99254e-10	Down	2.94668	2.5182	2.88756	0.224067	0.163575	0.335667	AUXI1
412	TraesCS1A02G419600	0.303878	0.0125523	0.0448974	Down	12.752	37.8418	31.7554	3.20177	1.64626	4.42555	AGP-L
413	TraesCS1A02G420000	0.233536	5.88896e-07	6.36221e-06	Down	5.73124	5.20951	5.04606	0.561728	0.251022	0.667283	SYN1
414	TraesCS1A02G420900	0.248511	0.000478457	0.00273576	Down	4.78716	3.05704	2.9753	0.660961	0.234215	0.175113	SPS2
415	TraesCS1A02G421000	0.455378	0.0101917	0.037667	Down	3.07007	4.53724	5.24679	0.606245	0.679241	1.09178	MPK9
416	TraesCS1A02G422900	0.29291	0.00663721	0.0263623	Down	13.4376	9.19691	5.45901	1.34621	0.474914	1.0871	At5g56590
417	TraesCS1A02G423100	0.421381	0.000817669	0.00436919	Down	5.84503	4.07673	4.57166	0.98393	0.782761	1.20337	SPCC24B10.10c
418	TraesCS1A02G424300	0.141878	0.00909399	0.0342805	Down	1.58546	2.21644	1.55196	0.0953618	0	0.0346758	Os05g0585400
419	TraesCS1A02G425200	0.363646	0.00108723	0.0056217	Down	3.8188	2.99081	2.94925	0.582881	0.426799	0.630652	XLG2
420	TraesCS1A02G426900	0.171534	0.0075507	0.0293831	Down	1.01847	2.74674	2.00578	0.114945	0.0760116	0.105585	PCMP-H65
421	TraesCS1A02G427400	0.182142	7.60857e-07	8.07494e-06	Down	4.01235	4.36133	3.56852	0.267205	0.3465	0.196626	TTL1
422	TraesCS1A02G427600	0.0542431	0.000804897	0.00430949	Down	0.933338	1.51287	0.811199	0.0654148	0	0.024334
423	TraesCS1A02G431600	0.158604	0.0064058	0.025615	Down	0.659808	0.585322	0.507924	0.131079	0.0282057	0.0488118	SIGC
424	TraesCS1A02G432100	0	8.78916e-05	0.000611129	Down	0.429665	0.35733	0.359783	0	0	0	UBP2
425	TraesCS1A02G432200	0	0.0105682	0.0388695	Down	0.0573253	0.516835	0.262276	0	0	0
426	TraesCS1A02G433100	0.0305969	2.13743e-05	0.000171237	Down	0.92511	1.64726	1.39592	0.046558	0	0	SELMODRAFT_444075
427	TraesCS1A02G433500	0.183773	0.000329531	0.0019692	Down	5.29417	13.6385	10.6198	0.710721	0.536343	1.06157	At2g42960
428	TraesCS1A02G435600	0	0.0010158	0.00529862	Down	0.0533985	4.32298	2.91313	0	0	0
429	TraesCS1A02G436100	0	0.00114888	0.00589021	Down	0	4.5537	9.17931	0	0	0
430	TraesCS1A02G436200	0	0.00785919	0.0303869	Down	0	0.494141	0.321396	0	0	0	RGA5
431	TraesCS1A02G436500	0	0.00171521	0.00833924	Down	0	2.65961	2.15214	0	0	0	CCR1
432	TraesCS1A02G436900	0	0.00604798	0.0243927	Down	0	0.354379	0.425705	0	0	0
433	TraesCS1A02G437500	0.0491671	0.00836882	0.0320357	Down	0.544812	10.0031	7.48189	0.0535183	0.156737	0.0888248	CLPR1
434	TraesCS1A02G439100	0	0.00111318	0.00573409	Down	0	4.43895	3.05619	0	0	0
435	TraesCS1A02G439400	0.0155856	0.00199511	0.00947498	Down	0.0850386	6.64264	5.18793	0	0.0672054	0.0587318
436	TraesCS1A02G439600	0	0.000608982	0.00337615	Down	0	30.9971	25.9069	0	0	0
437	TraesCS1A02G439700	0	0.000284851	0.00172917	Down	0.235993	0.92837	0.728982	0	0	0
438	TraesCS1A02G441100	0	0.0059806	0.0241632	Down	0	2.61761	3.10109	0	0	0	ALP1
439	TraesCS1A02G441400	0	0.00050057	0.00284929	Down	0	5.20292	3.20927	0	0	0
440	TraesCS1A02G441600	0	5.43436e-06	4.92786e-05	Down	0	24.1968	19.1926	0	0	0	VDAC4
441	TraesCS1A02G441800	0	0.000143928	0.000949022	Down	0	7.34121	5.19521	0	0	0
442	TraesCS1A02G442500	0.00648598	0.00107616	0.00557371	Down	0.0342722	7.36013	5.30202	0.024706	0	0.013697	FTSH5
443	TraesCS1A02G443100	0.213884	0.0111982	0.0407495	Down	0.21168	1.52808	2.43689	0.190104	0.0409414	0.023417	GRIK2
444	TraesCS1A02G443400	0.0952168	0.0123012	0.0441325	Down	0.804006	17.9898	14.1423	0.3491	0.0939815	0.216311	AIP1
445	TraesCS1A02G443500	0	0.00324661	0.0143489	Down	0	5.51169	5.75648	0	0	0	ACA7
446	TraesCS1A02G444100	0	0.000365861	0.00216119	Down	2.19712	2.62061	2.00742	0	0	0	RR42
447	TraesCS1A02G444200	0.125222	1.28205e-19	5.0288e-18	Down	47.0762	63.4564	56.5176	2.79415	2.00349	1.74584	GHD7
448	TraesCS1A02G444300	0.348984	4.7908e-06	4.3932e-05	Down	43.3238	41.6664	49.9124	4.52331	4.51933	5.46482	NDK4
449	TraesCS1A02G445500	0.308256	6.25835e-08	7.94747e-07	Down	15.8241	14.6751	15.7939	2.13597	1.31489	2.56954	AGO4B
450	TraesCS1A02G445800	0.367118	0.0011557	0.00592244	Down	8.51992	10.178	7.67801	1.31794	1.02037	1.50395	GDI1
451	TraesCS1A02G446000	0.347917	0.00909394	0.0342805	Down	2.419	2.91034	2.95644	0.568455	0.117159	0.624153
452	TraesCS1B02G046200	0.0505999	0.011573	0.0418989	Down	3.91371	0.628265	1.41023	0	0	0.102064	FAP3
453	TraesCS1B02G115900	0	0.0115808	0.0419212	Down	6.51462	0	2.19995	0	0	0	PER22
454	TraesCS1B02G128000	0.0343202	0.0127648	0.0455386	Down	5.2181	0.971996	1.74382	0	0.0924901	0	At5g64700
455	TraesCS1B02G129500	0.00233747	0.0136597	0.0481271	Down	69.1198	0	17.0966	0	0	0.0681983	FLA11
456	TraesCS1B02G141500	0	0.00692559	0.0273356	Down	0.755573	0	1.76709	0	0	0	PHP2
457	TraesCS1B02G143500	0.0155676	0.000181528	0.00116514	Down	4.50889	1.35412	3.06678	0	0	0.0447661	LRX2
458	TraesCS1B02G154500	0.127608	1.0185e-15	3.01938e-14	Down	41.7692	50.8349	59.4761	2.29367	2.46832	1.42848	Os10g0418000
459	TraesCS1B02G155100	0.372072	0.00385662	0.0166285	Down	14.4124	11.7012	14.3901	2.00561	1.57887	1.82855	At4g36750
460	TraesCS1B02G155200	0	0.00929524	0.0349135	Down	0.503339	0.238385	0.0820052	0	0	0	EML3
461	TraesCS1B02G156200	0.261454	0.00294967	0.0132083	Down	2.23693	3.96786	3.02312	0.353708	0.593964	0.0556334	At4g35930
462	TraesCS1B02G156600	0.0961709	6.33222e-10	1.05346e-08	Down	0.854916	1.77713	1.42019	0.126787	0.0588254	0.0291584	POL2A
463	TraesCS1B02G158200	0	0.000547683	0.00307934	Down	0.349759	0.529165	0.79351	0	0	0
464	TraesCS1B02G158900	0.401633	0.0102153	0.037741	Down	3.16396	5.8592	5.22576	1.35346	0.240608	0.945781
465	TraesCS1B02G159600	0.458641	0.00295491	0.0132295	Down	3.893	3.1722	3.72796	1.36454	0.439731	0.856211
466	TraesCS1B02G159900	0.146049	7.7053e-07	8.17094e-06	Down	3.47313	4.13942	4.41843	0.532436	0.0990375	0.0833387	RZPF34
467	TraesCS1B02G161100	0.106808	3.78999e-05	0.000287346	Down	5.33978	5.48573	3.1505	0.385435	0	0.234138	SGO1
468	TraesCS1B02G163000	0.327588	0.000342499	0.00203766	Down	9.96747	4.75645	6.95774	0.77837	1.00491	1.24898
469	TraesCS1B02G166700	0.454457	0.00267952	0.0121899	Down	9.47515	7.04283	7.66386	1.62389	1.89482	2.01231	At1g04770
470	TraesCS1B02G167200	0.0176516	0.00962609	0.0359215	Down	16.3003	1.70737	4.64785	0	0.0778339	0.0289822	CESA7
471	TraesCS1B02G167800	0.0691543	1.97048e-06	1.93886e-05	Down	3.3357	1.27571	2.70741	0	0.188727	0.058337	At1g54570
472	TraesCS1B02G168400	0	0.00191811	0.00917229	Down	0.566251	0.529442	0.44292	0	0	0	CER1
473	TraesCS1B02G168500	0.0391336	0.000329606	0.00196941	Down	8.03911	2.45117	4.61464	0.0857856	0.0560521	0.175065	CER1
474	TraesCS1B02G170600	0.270444	6.90289e-09	1.00304e-07	Down	11.4636	9.83252	11.5109	1.30858	1.03923	2.02724	At1g04430
475	TraesCS1B02G173400	0.0741047	6.51164e-13	1.51818e-11	Down	34.5507	20.5743	22.3403	0.709067	0.568329	0.744977	UXT1
476	TraesCS1B02G173700	0.40676	0.000817736	0.00436922	Down	5.71408	7.78428	7.92953	1.17789	0.620644	1.87364	ARF22
477	TraesCS1B02G174300	0.422589	0.000322195	0.00193112	Down	52.932	68.1733	78.6492	12.5721	9.05268	10.9437
478	TraesCS1B02G176000	0.135272	0.000135633	0.00090124	Down	1.22853	2.20749	3.22572	0.0860299	0.167688	0.133951	CKX3
479	TraesCS1B02G177700	0.0875514	1.76834e-13	4.33763e-12	Down	3.78956	5.65023	4.47851	0.231374	0.0991462	0.174623
480	TraesCS1B02G180100	0.0295908	4.04066e-17	1.32722e-15	Down	3.87474	5.37754	4.5205	0.158401	0	0.0255153	UBP12
481	TraesCS1B02G180200	0.136014	0.00350176	0.015307	Down	2.09273	0.842475	1.41496	0	0.062457	0.210236	SBT1.2
482	TraesCS1B02G180400	0.113155	9.76963e-27	5.66574e-25	Down	83.1419	77.593	83.763	5.43192	3.07729	5.89451	UBP12
483	TraesCS1B02G180500	0.204358	8.41412e-10	1.37667e-08	Down	7.87111	13.4677	13.8739	0.944742	1.02468	1.78197	TRAF1A
484	TraesCS1B02G181100	0.299427	0.00275235	0.0124625	Down	0.914998	1.29994	1.07681	0.45078	0.084632	0.122118	At5g23430
485	TraesCS1B02G182400	0.0657191	0.00319378	0.0141506	Down	4.79144	1.08765	3.47432	0.1587	0	0	TIC110
486	TraesCS1B02G184000	0.110104	0.0038291	0.0165244	Down	10.5724	4.32377	4.91387	0.887076	0	0
487	TraesCS1B02G184500	0.134651	0.00259922	0.0118883	Down	10.5888	5.10148	5.73035	0.418895	0.429095	0.44011	SCPL51
488	TraesCS1B02G184700	0.393415	0.00109362	0.00564951	Down	2.37907	3.88922	2.69226	0.709353	0.398721	0.841483	LIG1
489	TraesCS1B02G186300	0.0667272	7.84678e-29	5.06124e-27	Down	63.2956	75.6035	78.5415	1.15458	1.76426	1.48415	PORB
490	TraesCS1B02G186600	0.385024	0.000928953	0.00489326	Down	28.8667	17.238	21.5445	2.07109	3.01869	2.3176
491	TraesCS1B02G186800	0.264305	9.70201e-05	0.000665486	Down	4.21234	7.34188	8.49101	0.932596	0.922889	0.34375	EB1C
492	TraesCS1B02G187500	0.106895	0.000524468	0.0029676	Down	4.68694	1.96418	3.51329	0.218256	0.181419	0	NDX1
493	TraesCS1B02G189400	0.171103	0.000282374	0.00171626	Down	6.6691	12.2862	13.107	1.87247	0	1.1362
494	TraesCS1B02G190400	0.403781	0.000112654	0.000762419	Down	8.23535	6.22609	6.04666	1.04187	1.19533	1.77224	NAD-ME2
495	TraesCS1B02G190600	0.0485695	0.00351159	0.0153431	Down	17.7119	6.25843	5.179	0.193474	0.155585	0.0720918	HSR201
496	TraesCS1B02G191800	0.0245975	1.78176e-05	0.000145135	Down	2.64142	0.800149	1.52349	0	0	0	BEL1
497	TraesCS1B02G192300	0.283757	6.26648e-05	0.000452296	Down	3.89114	6.48686	7.39339	0.660091	0.365129	1.10306	BSK2
498	TraesCS1B02G192500	0.0576584	7.02192e-15	1.93971e-13	Down	36.2456	50.4393	60.8508	0.608043	1.29848	0.301821	H2B.2
499	TraesCS1B02G195100	0.204856	0.000139642	0.0009238	Down	4.42731	9.3518	6.30275	0.298787	0.394411	0.376089	SBT1.2
500	TraesCS1B02G195400	0.0665992	7.03368e-16	2.11484e-14	Down	5.18434	7.74152	5.27145	0.365819	0.209677	0.250343	TRAF1A
501	TraesCS1B02G196900	0	0.000856977	0.00455464	Down	9.55331	2.14072	1.89269	0	0	0
502	TraesCS1B02G197300	0.298588	0.00437086	0.0185079	Down	3.53782	3.5217	2.74986	0.58751	0.172795	0.226773	OXA1
503	TraesCS1B02G197400	0.0685988	0.000224255	0.0014026	Down	1.09019	0.950322	1.24832	0	0	0.0894611	OXA1
504	TraesCS1B02G197500	0.0941418	2.01638e-05	0.000162522	Down	3.82472	3.39672	2.40726	0.261004	0	0.072521	OXA1
505	TraesCS1B02G198500	0.353768	1.69992e-05	0.00013908	Down	9.31601	16.346	15.5596	2.74682	1.57083	2.02907
506	TraesCS1B02G198800	0	0.00115093	0.00589993	Down	2.11986	0.772954	1.32616	0	0	0
507	TraesCS1B02G199700	0.123304	0.00127986	0.00647047	Down	1.68224	1.24168	1.94472	0.331872	0	0.109918	PLR1
508	TraesCS1B02G201100	0.224745	6.88778e-05	0.000492502	Down	26.7053	17.0149	22.5316	1.4131	1.04213	3.13017
509	TraesCS1B02G201900	0.233424	0.0132417	0.046919	Down	0.788613	1.12144	0.772866	0.0863058	0.133029	0.115575	CRK3
510	TraesCS1B02G202400	0.234874	0.00904285	0.0341235	Down	14.3845	5.43504	7.70116	0.721159	0.393881	0.881148	CYP84A1
511	TraesCS1B02G202700	0.00256467	5.15439e-88	1.75193e-85	Down	117.937	119.653	130.005	0.20097	0	0.154958	NIP3-1
512	TraesCS1B02G203200	0.104883	0.0110993	0.0404478	Down	14.3376	4.58104	5.30838	0.345118	0.0674184	0.457795	OsI_16820
513	TraesCS1B02G203300	0.343442	6.0327e-06	5.41702e-05	Down	9.95082	13.1636	11.8791	0.979956	1.72398	1.24575	GT-2
514	TraesCS1B02G203400	0.343705	0.00348586	0.0152506	Down	10.6426	15.4859	8.71509	2.16178	0.381982	0.309502	CDI
515	TraesCS1B02G203800	0.0303795	5.56372e-06	5.03e-05	Down	16.9152	6.8491	6.79252	0	0.0630038	0.274307	YAB3
516	TraesCS1B02G204100	0.128211	0.00113118	0.00581241	Down	3.12587	1.33036	3.25754	0.190505	0	0.156193	SKU5
517	TraesCS1B02G207600	0.0702006	0.000145003	0.000955546	Down	0.672691	1.0892	1.14331	0	0.0327353	0.0372765	RFC5
518	TraesCS1B02G208400	0.305833	0.000327858	0.00196023	Down	4.0527	4.53109	4.72876	0.427324	0.0876991	0.780521	ROC3
519	TraesCS1B02G209900	0.182142	1.05541e-05	9.02503e-05	Down	0.663185	2.13021	1.50978	0.209087	0.0900754	0.261205
520	TraesCS1B02G210600	0.226288	9.51329e-05	0.000654494	Down	5.76502	6.6662	6.79515	0.40753	0.348292	0.80765
521	TraesCS1B02G211100	0.0716802	0.00144215	0.00717541	Down	4.92594	2.18732	2.12536	0	0	0.332201	PLGG1
522	TraesCS1B02G211700	0.0106695	8.27092e-07	8.72694e-06	Down	12.1193	3.61451	4.82862	0	0	0.134881	CYP85A1
523	TraesCS1B02G212000	0.012044	1.18671e-05	0.000100467	Down	2.76925	2.27912	3.27581	0	0	0.0349426	WRKY35
524	TraesCS1B02G212600	0.304032	0.00973118	0.0362496	Down	18.4378	13.0367	13.1117	1.43579	1.23826	1.02012
525	TraesCS1B02G213100	0	0.00815828	0.0313726	Down	1.03978	0.571601	0.801118	0	0	0	DUR3
526	TraesCS1B02G213200	0.391602	0.00144398	0.00718317	Down	8.58281	9.89342	8.5705	0.820115	1.50793	2.32247
527	TraesCS1B02G213600	0.286051	0.00785313	0.030371	Down	22.0796	10.2709	12.6697	2.01457	1.16478	1.58719	ERD3
528	TraesCS1B02G214700	0.0545561	0.000636492	0.00350802	Down	16.879	5.33704	10.0506	0.363909	0.120807	0.465389	CURT1B
529	TraesCS1B02G216300	0.0964993	8.59202e-09	1.23018e-07	Down	6.8014	12.4849	13.2286	0.939066	0.0562036	0.382836	MLO9
530	TraesCS1B02G217900	0.140392	0.00721254	0.0282868	Down	0.910903	0.816327	0.222579	0.137932	0	0.228924
531	TraesCS1B02G218300	0.113442	3.64351e-09	5.49762e-08	Down	7.66729	12.598	15.2991	0.826363	0.283369	0.280104	Smt2-1
532	TraesCS1B02G219100	0.187824	0.00318371	0.01411	Down	2.81103	1.66898	1.93794	0.305143	0.165831	0.112551
533	TraesCS1B02G220200	0.190277	1.28174e-05	0.000107603	Down	1.59071	1.78049	2.02514	0.095123	0.17177	0.182645
534	TraesCS1B02G220700	0.268215	0.000131539	0.000876948	Down	2.04594	2.1299	1.83318	0.2801	0.421297	0.344696	CYP97C1
535	TraesCS1B02G221100	0	7.86973e-12	1.62971e-10	Down	4.18606	5.16163	4.11586	0	0	0	LSI3
536	TraesCS1B02G221600	0.222183	4.45832e-05	0.000332661	Down	26.8648	37.5991	50.193	1.66562	3.28124	2.84223	At1g07660
537	TraesCS1B02G222400	0.108489	0.000899937	0.00475874	Down	0.306331	1.09232	1.46737	0.112373	0	0.0180896	MURE
538	TraesCS1B02G223500	0	0.00082897	0.00442232	Down	0.193474	0.347541	0.722072	0	0	0	HIT4
539	TraesCS1B02G225000	0	0.00692796	0.0273422	Down	0.519579	2.00011	0.951585	0	0	0	NPF6.3
540	TraesCS1B02G226100	0.467523	0.000659162	0.00361817	Down	37.8693	35.4591	32.1864	4.97226	5.8013	6.13926	EXPB4
541	TraesCS1B02G227100	0.174709	3.39223e-05	0.000260115	Down	11.9591	8.55902	9.70515	0.161985	0.320064	1.07503	SGPP
542	TraesCS1B02G227200	0.377928	0.000348365	0.00206862	Down	3.79171	3.75495	4.571	0.85759	0.662087	0.61044
543	TraesCS1B02G228800	0.180071	1.78288e-06	1.76784e-05	Down	14.5319	24.9558	18.0565	0.247213	0.989137	1.50922
544	TraesCS1B02G230600	0.129304	1.86801e-05	0.000151579	Down	0.905695	1.81523	2.64628	0.171518	0.103973	0.0237338	CDC7-2
545	TraesCS1B02G233700	0.0313562	0.000165711	0.00107613	Down	1.25865	5.3185	4.87263	0	0	0.182568	CNR6
546	TraesCS1B02G234000	0.0443905	5.99425e-17	1.93957e-15	Down	3.9175	7.5076	6.95613	0.199491	0.053431	0.0596686
547	TraesCS1B02G234800	0.00206401	6.95855e-27	4.07785e-25	Down	21.6881	24.012	30.6232	0	0	0.0476972	GATA4
548	TraesCS1B02G236100	0.498028	0.00230137	0.0107077	Down	2.59861	4.76988	4.64631	1.82596	0.936368	1.67279	KPNB1
549	TraesCS1B02G238300	0.356606	0.00676319	0.0267811	Down	0.45447	0.665067	0.857315	0.10795	0.0726092	0.221183	APC1
550	TraesCS1B02G238700	0.130718	4.26134e-05	0.00031909	Down	0.810872	1.0757	1.07671	0.0444526	0.0598786	0.0698097
551	TraesCS1B02G240600	0.327611	0.00746925	0.029111	Down	7.54965	8.90665	8.50273	1.17714	1.60167	0.512696
552	TraesCS1B02G242000	0.156316	2.84863e-05	0.000222026	Down	1.4632	2.00677	1.9691	0.178962	0.30738	0.060175	pri1
553	TraesCS1B02G243500	0	0.000151516	0.000994108	Down	6.50917	1.2661	5.74601	0	0	0	NHL13
554	TraesCS1B02G244900	0.136507	8.42691e-09	1.20785e-07	Down	30.7016	43.6883	42.5828	2.17821	0.152282	2.33834	H2B.2
555	TraesCS1B02G245000	0.0633494	2.75816e-08	3.68958e-07	Down	18.7078	44.7504	43.3178	1.29729	1.15178	0.633588	H3-1.1
556	TraesCS1B02G245200	0.0711207	1.82169e-14	4.87207e-13	Down	87.3993	151.645	134.995	2.71768	2.90851	1.66321
557	TraesCS1B02G245300	0.0940185	2.20617e-08	2.99579e-07	Down	17.2153	25.0591	18.7246	0.450831	0.919186	0.596674	H2B.2
558	TraesCS1B02G246900	0.066848	6.24068e-06	5.58902e-05	Down	1.39283	2.16167	0.823649	0	0	0	At5g49770
559	TraesCS1B02G247700	0.293941	3.66755e-05	0.000279065	Down	2.79004	2.56266	2.61786	0.211747	0.127912	0.393347	BON3
560	TraesCS1B02G248100	0.437281	0.000470127	0.00269385	Down	51.7093	52.7237	54.2078	13.3962	11.7393	10.8236	NRPB12
561	TraesCS1B02G249100	0.0968524	0.00425476	0.0180937	Down	0.391844	0.398196	0.772028	0.0965907	0	0	PRFB3
562	TraesCS1B02G249400	0.0506142	6.32643e-05	0.000456118	Down	0.489693	0.560357	1.10106	0.0149218	0	0.0672045	mdb1
563	TraesCS1B02G249700	0.423388	0.000281733	0.00171317	Down	54.8225	61.2413	56.4	9.34252	6.45721	12.1602	MTACP2
564	TraesCS1B02G252400	0.234774	0.000605652	0.00336032	Down	3.12066	2.26111	2.7811	0.324209	0.14214	0.378876	ZAR1
565	TraesCS1B02G252900	0.0987034	0.00017711	0.00114115	Down	9.55647	3.93372	5.63131	0.23944	0.258688	0.594167	HCAR
566	TraesCS1B02G253400	0.362299	0.0063864	0.0255505	Down	5.42317	9.40938	4.80315	1.02775	1.26971	0.876239	MGP4
567	TraesCS1B02G253500	0.183604	5.79078e-06	5.21777e-05	Down	3.61379	4.6354	4.31404	0.611793	0.271096	0.238969	SQD1
568	TraesCS1B02G254000	0.423836	0.000343573	0.00204312	Down	17.474	25.0873	19.0562	4.39257	2.63518	3.82185	RPL1
569	TraesCS1B02G254100	0.319347	0.000150696	0.000989143	Down	8.5625	9.16278	9.7237	1.62374	0.840506	1.79291	RER4
570	TraesCS1B02G254700	0.199546	0.0106727	0.0391726	Down	2.61557	9.53284	6.60036	0.729432	0.0500137	0.95207	At4g11680
571	TraesCS1B02G255700	0.332245	0.000161094	0.00105028	Down	18.6556	14.9494	14.8381	1.23068	2.58347	2.1737	MAKR1
572	TraesCS1B02G255900	0.46259	0.00240229	0.0111045	Down	3.0522	4.15306	4.10522	0.831356	0.920255	1.02153	EBM
573	TraesCS1B02G257400	0.2357	0.000829938	0.00442665	Down	2.32187	3.43342	3.62869	0.360364	0.409232	0.328607	PAC
574	TraesCS1B02G258100	0.39068	0.00101068	0.00527544	Down	6.75816	9.81367	11.0744	1.43336	0.665027	2.48179	NRG2
575	TraesCS1B02G258200	0.220718	0.00201126	0.00953893	Down	5.38482	6.11446	4.31403	0.47691	0	0.494156
576	TraesCS1B02G259800	0.189209	1.16889e-07	1.42024e-06	Down	2.58461	4.18528	3.70429	0.423509	0.195457	0.311185	KIN14J
577	TraesCS1B02G260800	0.043682	0.000752337	0.00406089	Down	2.96217	1.41893	1.02429	0.0889848	0	0.0490032
578	TraesCS1B02G261300	0.0945094	0.00309671	0.0137744	Down	0.357684	1.2714	1.28908	0.0545471	0	0.0202037
579	TraesCS1B02G261400	0.21798	0.00269447	0.0122408	Down	2.25635	2.11243	2.98329	0.773047	0	0	ABCI12
580	TraesCS1B02G261800	0.106276	3.70534e-14	9.63622e-13	Down	41.9022	29.5488	32.2619	1.46725	0.707791	1.62911	OsI_19898
581	TraesCS1B02G265300	0.0847683	1.75909e-06	1.74795e-05	Down	6.58298	5.74965	5.63552	0.384103	0.282994	0	RPH1
582	TraesCS1B02G266500	0.0793519	4.43806e-10	7.5505e-09	Down	3.73629	5.39316	4.88338	0.0753074	0.276159	0.10992	CLA1
583	TraesCS1B02G266700	0	0.00286516	0.012883	Down	2.85193	0.995965	2.86693	0	0	0
584	TraesCS1B02G267100	0.459341	0.000600887	0.00333767	Down	45.6764	40.5502	35.6643	9.25454	7.7064	9.6808	Os05g0409300
585	TraesCS1B02G267200	0.187703	0.000178382	0.00114849	Down	1.48162	1.50628	1.98169	0.271286	0.0751023	0.14387	MAP65-5
586	TraesCS1B02G267300	0	0.0116254	0.0420592	Down	1.91106	1.05685	0.141288	0	0	0	At5g07050
587	TraesCS1B02G268400	0.0403961	2.89806e-07	3.2944e-06	Down	0.270474	1.08145	0.383881	0	0	0
588	TraesCS1B02G269400	0.214219	3.24132e-12	7.01524e-11	Down	37.6301	47.7885	42.5851	3.42337	3.79868	1.94843	TUBB1
589	TraesCS1B02G269900	0.209006	0.00148741	0.0073715	Down	5.00364	2.08858	3.68992	0.522966	0.19942	0.467064	At5g48380
590	TraesCS1B02G270400	0.0265074	0.00844402	0.032273	Down	8.75201	1.64136	3.29169	0	0	0.0766345	LBD6
591	TraesCS1B02G271100	0.149654	1.03502e-15	3.06372e-14	Down	4.59775	7.62637	6.09298	0.342101	0.38576	0.53522	TOP2
592	TraesCS1B02G272700	0.08529	7.6657e-05	0.000541832	Down	3.2049	1.98672	3.51096	0	0.0693726	0	BDG3
593	TraesCS1B02G273100	0.424119	1.04036e-05	8.9041e-05	Down	233.702	320.403	262.817	29.5802	29.6969	45.0178	GRP-2
594	TraesCS1B02G273200	0.197076	1.7436e-06	1.73395e-05	Down	4.4205	5.13628	5.08675	0.600701	0.31848	0.579068	At1g09660/At1g09670
595	TraesCS1B02G273500	0.166714	2.97524e-06	2.82165e-05	Down	22.2612	44.1017	42.4907	1.93969	1.83761	1.64137	At1g71691
596	TraesCS1B02G273800	0.402412	0.000227706	0.00142078	Down	9.70292	7.64275	7.49703	1.5159	1.40913	1.56662	WDL7
597	TraesCS1B02G274000	0.129108	5.1225e-13	1.20873e-11	Down	4.15794	3.29006	3.75057	0.23536	0.142625	0.478241	At5g08430
598	TraesCS1B02G274600	0.0714683	3.80328e-11	7.31419e-10	Down	5.97894	12.3887	12.5979	0.40919	0.26757	0.478392	OsI_36121
599	TraesCS1B02G274900	0.16267	0.00548653	0.0224713	Down	0.582369	0.250183	0.4444	0	0.067917	0.109792
600	TraesCS1B02G275500	0.134422	2.68105e-08	3.59258e-07	Down	2.56765	4.94956	3.83698	0.247034	0.12517	0.307576	NRG2
601	TraesCS1B02G278500	0.210761	7.29091e-06	6.43448e-05	Down	14.1472	16.4908	16.2588	3.58837	0.179039	1.95131
602	TraesCS1B02G278600	0.136629	0.00223388	0.0104391	Down	6.00751	1.83104	3.22842	0.303534	0.0813119	0.0610519	Os05g0428700
603	TraesCS1B02G279100	0.0756446	0.000640644	0.00352842	Down	52.5198	14.9152	27.6009	0.857135	0.620075	0.737187	IRL
604	TraesCS1B02G279300	0.370031	0.000322296	0.00193148	Down	4.12489	6.02892	5.66169	0.919338	0.877075	0.790057	FTIP7
605	TraesCS1B02G280400	0	0.00138766	0.00694009	Down	0.75929	0.454313	1.22264	0	0	0	AT1
606	TraesCS1B02G282100	0.260836	5.23647e-06	4.76167e-05	Down	7.84787	12.096	12.7649	1.12534	0.800278	1.16178	At1g01540
607	TraesCS1B02G283200	0.463466	0.0123906	0.0444064	Down	3.04208	9.01962	4.69061	3.01629	2.25285	2.68987	LSM3A
608	TraesCS1B02G283500	0	0.000170954	0.00110531	Down	1.70938	0.808578	0.720085	0	0	0
609	TraesCS1B02G283700	0.0746819	3.85076e-14	9.99777e-13	Down	38.1237	59.1514	57.1424	1.33749	0.866207	1.67826
610	TraesCS1B02G284900	0.0561731	0.00656851	0.0261389	Down	2.25332	6.88375	5.16832	0.662117	0	0
611	TraesCS1B02G286100	0.167828	0.00278987	0.0126024	Down	1.95112	1.94558	1.57548	0.118865	0.263288	0.129631	SPCC320.08
612	TraesCS1B02G287500	0.451645	0.00726792	0.0284654	Down	10.8711	16.1394	13.8668	1.88747	0.756223	2.8992
613	TraesCS1B02G287800	0	7.242e-07	7.71523e-06	Down	5.39289	1.19765	7.50458	0	0	0	At3g50280
614	TraesCS1B02G288100	0.2332	5.2514e-05	0.000386161	Down	40.747	24.3866	25.2887	3.2754	1.79157	3.90073	COI1B
615	TraesCS1B02G288600	0.0205151	5.46885e-13	1.28541e-11	Down	18.16	38.7303	35.9563	0.275007	0.451167	0.49416	LSD1
616	TraesCS1B02G289500	0.480252	0.0016274	0.00797478	Down	21.6979	19.9059	23.1816	5.27861	2.79939	5.81144
617	TraesCS1B02G290200	0.12345	7.71272e-08	9.62773e-07	Down	7.89734	5.0189	6.17137	0.13951	0.201541	0.450585	BLH9
618	TraesCS1B02G290300	0.408774	0.00675994	0.0267726	Down	3.64587	4.35837	5.35391	1.44016	0.77226	0.84097
619	TraesCS1B02G290400	0.0184388	4.08035e-09	6.11779e-08	Down	5.8458	6.54382	6.5757	0.0342846	0	0.074982	TAN1
620	TraesCS1B02G291500	0.199442	0.000349959	0.00207746	Down	6.50143	4.94387	8.41677	0.386619	0.13913	0.27393	AKR4C10
621	TraesCS1B02G293500	0.305865	0.00228745	0.010653	Down	1.8863	2.936	2.89248	0.384563	0.135774	0.458118	KIN10C
622	TraesCS1B02G296600	0.0677953	0.00435766	0.018461	Down	0.647746	2.39687	3.34442	0.119743	0	0.135613
623	TraesCS1B02G297100	0.0394615	3.09624e-21	1.36596e-19	Down	91.4051	107.83	120.533	1.26191	0.9051	1.22838	hh4
624	TraesCS1B02G297200	0.115108	8.09198e-08	1.00699e-06	Down	161.965	333.809	296.355	3.50489	10.2212	11.1418	hh4
625	TraesCS1B02G298500	0.228211	0.000386097	0.00226702	Down	1.04244	1.23168	0.607569	0.116907	0.164546	0.159715	OsI_023634
626	TraesCS1B02G301000	0.0790182	7.19276e-09	1.04138e-07	Down	16.8665	35.7155	37.6815	1.1724	1.25038	0.887183	hh4
627	TraesCS1B02G301100	0.195999	0.00165352	0.00808151	Down	33.9723	98.6653	88.6987	5.53407	4.10463	4.78774	hh4
628	TraesCS1B02G301400	0.0905812	5.15016e-05	0.00037938	Down	2.49611	1.19224	2.55881	0	0	0.338614	PSR2
629	TraesCS1B02G301500	0.232506	4.97382e-06	4.54664e-05	Down	3.6711	3.36793	3.4685	0.330063	0.394707	0.42266	pom1
630	TraesCS1B02G302200	0.110745	0.00856295	0.0326261	Down	0.776481	1.61088	0.751755	0	0	0.181737
631	TraesCS1B02G304500	0.208545	2.84656e-05	0.000221909	Down	2.67673	1.70333	2.04848	0.179933	0.195314	0.321305	UGP3
632	TraesCS1B02G304700	0.193629	2.838e-06	2.70265e-05	Down	89.3648	173.753	167.374	6.64095	10.1037	7.33034	hh4
633	TraesCS1B02G308500	0.1778	0.00573389	0.0233377	Down	23.4049	8.00197	12.344	1.2323	0.363301	0.957538	MPH1
634	TraesCS1B02G308800	0.255012	4.87622e-05	0.00036071	Down	2.71116	2.38458	2.69545	0.313557	0.311857	0.420099	Os12g0591400
635	TraesCS1B02G309200	0.281905	0.00110519	0.00570061	Down	2.26105	3.68857	3.35621	0.367681	0.241799	0.491891	At2g38370
636	TraesCS1B02G309300	0.105759	5.84492e-10	9.7843e-09	Down	6.82293	12.5748	13.8913	0.603032	0.65074	0.421353	ROA3
637	TraesCS1B02G309600	0.071999	2.26302e-06	2.19876e-05	Down	11.2326	6.74478	8.6437	0.377348	0	0.41585	EPFL6
638	TraesCS1B02G311200	0.137665	2.85902e-07	3.25476e-06	Down	11.626	7.89287	10.8852	0.158762	0.37012	0.615525	STN8
639	TraesCS1B02G311700	0.0369726	0.00101879	0.00531243	Down	0.702636	0.445422	0.514166	0	0.0265378	0	At5g58300
640	TraesCS1B02G312100	0.150181	8.16857e-05	0.000572921	Down	5.99644	6.69877	8.36903	0.337634	0.330383	0.22484	CGT
641	TraesCS1B02G312900	0.278742	0.00860644	0.0327496	Down	2.39028	2.29004	2.03714	0.288298	0.202195	0.357101	Os05g0481400
642	TraesCS1B02G315900	0.308518	0.00857133	0.0326494	Down	4.05297	1.66231	3.10407	0.494721	0.676046	0.362196	DTX42
643	TraesCS1B02G317200	0.336359	0.00163624	0.00801057	Down	6.29706	11.4607	9.51985	1.46174	1.14278	1.57592	H3-7
644	TraesCS1B02G317600	0.129267	0.00550074	0.0225224	Down	0.240062	0.778367	0.515533	0	0	0.238568	At5g22720
645	TraesCS1B02G319700	0	0.0103672	0.0382238	Down	0	1.97964	3.22657	0	0	0	LRR1
646	TraesCS1B02G320000	0.149423	1.20012e-08	1.6874e-07	Down	7.48539	7.78214	5.66497	0	0.581649	0.592027	PHL7
647	TraesCS1B02G320800	0.240894	4.52153e-12	9.61824e-11	Down	49.09	72.39	71.052	5.87895	4.0011	8.86799	TUBB5
648	TraesCS1B02G320900	0.173266	0.000381228	0.00224147	Down	3.36949	4.21088	6.18111	0.28174	0.139695	0.371288	CYCB1-5
649	TraesCS1B02G323700	0	0.000461372	0.00264951	Down	2.26528	0.471033	3.11198	0	0	0
650	TraesCS1B02G325100	0.306836	0.000903242	0.00477327	Down	22.2453	12.7053	14.3825	1.82451	1.72451	3.05511
651	TraesCS1B02G326400	0.123013	7.38687e-06	6.51109e-05	Down	1.57989	3.69293	3.59726	0.174302	0.198144	0.120055	SMC4
652	TraesCS1B02G328000	0.118729	6.16782e-12	1.29372e-10	Down	61.4074	93.0244	77.3591	3.5177	0.917762	4.23432
653	TraesCS1B02G331700	0.126516	0.00300216	0.0134118	Down	2.99472	3.63605	2.97822	0	0.364632	0.141123
654	TraesCS1B02G333400	0.118903	0.00712404	0.0279959	Down	2.13451	3.54954	1.50928	0	0	0
655	TraesCS1B02G334100	0	9.28744e-09	1.32418e-07	Down	4.55427	2.56427	2.74322	0	0	0	CNGC4
656	TraesCS1B02G334500	0.238734	0.00228717	0.0106524	Down	3.71036	3.72288	7.06373	0.679707	0.195208	0.534628
657	TraesCS1B02G336000	0.332369	1.69312e-05	0.000138582	Down	12.4984	9.37719	8.71462	1.98998	1.37384	1.91708	SCAMP3
658	TraesCS1B02G336400	0.285105	0.00552644	0.022611	Down	0.284952	0.546192	0.551958	0.0463272	0.0755203	0.0977408	TEB
659	TraesCS1B02G338600	0.178255	2.35783e-05	0.000187301	Down	29.1109	15.9122	18.7341	1.60566	0.570181	1.13618	JAL3
660	TraesCS1B02G339000	0.206402	4.43541e-10	7.54764e-09	Down	131.486	94.4732	99.9378	9.83639	9.29502	10.928
661	TraesCS1B02G343100	0.186739	0.000111706	0.000756664	Down	1.0461	1.32872	1.20821	0.0616765	0.171253	0	BRCA1
662	TraesCS1B02G345200	0.0197145	0.000125735	0.000842637	Down	3.39567	0.948415	3.07924	0.0557965	0	0	SRG1
663	TraesCS1B02G345300	0.313786	0.00407417	0.01743	Down	6.21089	4.65333	4.5653	0.419312	0.406597	1.85801
664	TraesCS1B02G345800	0.263701	0.00740845	0.0289202	Down	4.53817	5.38751	6.71881	0.62518	0.32896	0.322989
665	TraesCS1B02G346300	0	0.000852723	0.00453388	Down	2.2235	1.18062	0.996487	0	0	0	TCP5
666	TraesCS1B02G348800	0	0.000417525	0.00242857	Down	3.19257	0.73553	0.906964	0	0	0	CRK29
667	TraesCS1B02G350700	0.237538	6.00083e-06	5.39212e-05	Down	7.41063	8.30449	6.1224	1.15649	0.523362	0.912355	GGH1
668	TraesCS1B02G351600	0.280338	7.62199e-06	6.69644e-05	Down	11.2555	7.34166	10.7102	1.13353	1.40805	1.01007	TPS1
669	TraesCS1B02G351700	0	0.00132909	0.00668563	Down	4.33123	0.538157	2.68511	0	0	0	At5g45670
670	TraesCS1B02G353400	0.125838	2.96044e-06	2.80899e-05	Down	27.4914	30.6064	26.8668	0.487747	1.28814	0.976264
671	TraesCS1B02G357400	0.11131	3.89144e-07	4.32489e-06	Down	49.2547	100.272	109.013	2.52756	4.14929	2.2132	H2A-9
672	TraesCS1B02G357600	0.231275	1.31321e-08	1.83782e-07	Down	72.8381	73.1924	75.53	4.82178	7.2362	2.69074
673	TraesCS1B02G360500	0.0536983	1.28594e-10	2.33029e-09	Down	12.9293	7.91943	8.75096	0.0371693	0.289318	0.209254	PSA3
674	TraesCS1B02G360700	0.0300928	1.59859e-06	1.60013e-05	Down	6.46636	2.74997	3.80234	0.0631705	0	0.0563375	KIN14O
675	TraesCS1B02G362600	0.118359	6.50751e-06	5.80736e-05	Down	14.312	32.8956	30.0019	0.494929	0.896325	0.730153	At2g25060
676	TraesCS1B02G364000	0.290848	0.00223107	0.0104289	Down	1.40352	1.72661	1.49929	0.22651	0.178691	0.29741	At4g18820
677	TraesCS1B02G365000	0.0480791	1.56881e-10	2.8103e-09	Down	14.1481	20.1379	17.7019	0	0.321758	0.341378	RLP29
678	TraesCS1B02G368500	0.401328	0.00182309	0.00878832	Down	2.82313	2.58277	1.9245	0.501106	0.478706	0.695135	SS4
679	TraesCS1B02G373100	0.114172	2.8561e-05	0.000222541	Down	9.47038	5.47615	4.59662	0.512255	0.0895506	0.393622	At1g74320
680	TraesCS1B02G374600	0.162497	2.65845e-05	0.000208785	Down	6.21316	5.37666	7.10863	0.567564	0.175508	0.584769
681	TraesCS1B02G375900	0.127284	8.79854e-08	1.08885e-06	Down	65.9238	135.057	126.814	3.56064	7.78613	1.09382
682	TraesCS1B02G376100	0.023676	1.46497e-07	1.75301e-06	Down	18.8901	26.001	20.2304	0.147591	0.295251	0	hh4
683	TraesCS1B02G376200	0	3.36949e-10	5.81993e-09	Down	12.5696	11.1197	10.8018	0	0	0	hh4
684	TraesCS1B02G376300	0.210915	1.17107e-05	9.92501e-05	Down	40.5241	67.7713	89.1416	5.66147	6.04716	6.8393
685	TraesCS1B02G376400	0.0829308	1.75674e-14	4.71611e-13	Down	18.4572	30.8907	26.561	1.75319	0.624256	0.581001	SlH4
686	TraesCS1B02G376500	0.105059	5.26291e-17	1.71214e-15	Down	108.062	139.542	122.58	3.84791	4.65295	1.52206
687	TraesCS1B02G376600	0.0628484	1.25486e-07	1.51762e-06	Down	35.8514	96.5031	97.6102	1.29295	2.3157	0.94791	hh4
688	TraesCS1B02G376700	0.0810464	1.21275e-13	3.02221e-12	Down	105.822	160.117	174.156	2.7268	5.34991	2.11092
689	TraesCS1B02G377100	0	1.72202e-24	9.13292e-23	Down	16.9196	14.7871	16.1843	0	0	0	GLU8
690	TraesCS1B02G378300	0.113181	2.25773e-15	6.49127e-14	Down	84.3115	129.127	135.148	5.80246	4.73412	4.43035
691	TraesCS1B02G378400	0.0956623	2.82138e-21	1.24752e-19	Down	115.618	201.695	195.997	6.28388	7.7779	4.63184
692	TraesCS1B02G378500	0.0546031	8.87948e-14	2.232e-12	Down	41.7456	40.5199	42.3396	1.17281	0.284354	0	hh4
693	TraesCS1B02G378600	0.0837539	3.35694e-11	6.50543e-10	Down	66.1577	88.7174	94.6623	1.61379	1.87498	0.250731
694	TraesCS1B02G378700	0.107585	3.52597e-10	6.07992e-09	Down	51.3242	96.167	81.4834	3.26082	3.68246	0.922022
695	TraesCS1B02G379800	0.290148	8.58062e-05	0.000598172	Down	6.05792	6.69391	7.03448	1.14735	0.746876	1.26392	HPT2
696	TraesCS1B02G380200	0.0638077	6.49229e-12	1.35923e-10	Down	51.9279	95.7238	100.699	2.30074	2.2712	1.26553	At1g07660
697	TraesCS1B02G382700	0	0.00710297	0.0279271	Down	4.07429	0.26035	1.66624	0	0	0	At1g80170
698	TraesCS1B02G386200	0.0766188	2.1023e-13	5.11825e-12	Down	100.786	172.452	172.192	4.45991	2.8969	3.20498
699	TraesCS1B02G386400	0.0969866	1.43775e-20	6.03885e-19	Down	125.554	180.005	191.075	4.2723	4.92526	3.76963
700	TraesCS1B02G386500	0.0877799	7.65977e-15	2.11069e-13	Down	26.0122	26.7553	29.5212	0.522683	0.409205	1.44139
701	TraesCS1B02G386600	0.0536387	9.84966e-14	2.47032e-12	Down	16.1996	20.0043	26.1119	0.61621	0	0.82724
702	TraesCS1B02G386700	0.0427951	1.12852e-15	3.32915e-14	Down	26.9842	30.6212	36.0731	0.698454	0.126661	0.425921
703	TraesCS1B02G387100	0.0475482	1.76028e-28	1.10797e-26	Down	93.6154	110.672	202.539	0	0	0
704	TraesCS1B02G388200	0	1.69365e-21	7.56576e-20	Down	23.4103	16.4463	15.922	0	0	0	WHAB1.6
705	TraesCS1B02G388300	0	0.000124169	0.00083362	Down	9.63602	2.78041	1.41144	0	0	0	WHAB1.6
706	TraesCS1B02G388500	0	0.000291538	0.00176469	Down	1.84903	3.03229	0.948833	0	0	0	WHAB1.6
707	TraesCS1B02G388700	0.0471937	9.60728e-15	2.62972e-13	Down	15.6908	9.09799	12.9077	0.287138	0.24487	0.17935	NMT2
708	TraesCS1B02G388900	0.372432	0.000440761	0.00254705	Down	7.78569	7.20642	5.16396	0.964115	0.73132	1.25248	STN7
709	TraesCS1B02G391400	0.405919	0.00924879	0.0347691	Down	5.4627	4.0265	4.4833	1.21625	0.235609	0.878428	Os10g0370000
710	TraesCS1B02G395100	0.0821166	9.70429e-14	2.43542e-12	Down	3.61533	5.04029	5.68918	0.292503	0.0428677	0.165768
711	TraesCS1B02G396800	0.26959	2.11232e-07	2.4584e-06	Down	4.46655	5.86151	4.41781	0.70812	0.446802	0.648844	CFM3
712	TraesCS1B02G402600	0	6.98903e-13	1.62271e-11	Down	14.9523	6.92148	9.27223	0	0	0	FAR2
713	TraesCS1B02G403000	0.00671003	1.68787e-10	3.00774e-09	Down	3.05188	7.51253	5.15964	0	0.042975	0	ASF1B
714	TraesCS1B02G408600	0.353277	0.000289333	0.00175311	Down	9.43653	15.2578	13.1492	1.35788	0.59584	2.8353	B'KAPPA
715	TraesCS1B02G409300	0.167883	0.000373685	0.00220158	Down	2.96257	0.923	2.53615	0.269399	0.132561	0.371041	PNSB3
716	TraesCS1B02G410000	0	0.0084098	0.0321671	Down	3.42363	0	1.57964	0	0	0
717	TraesCS1B02G410300	0.0245635	0.00358242	0.0156185	Down	8.58715	1.03992	4.33177	0	0	0	At5g06060
718	TraesCS1B02G416700	0.0128653	5.22504e-13	1.23181e-11	Down	1.15929	1.16982	1.24814	0	0	0	SCPL18
719	TraesCS1B02G420100	0.0714422	5.91124e-11	1.11729e-09	Down	65.0629	121.53	118.104	1.96706	2.09521	1.81173	PSAH
720	TraesCS1B02G424700	0.357245	0.00111523	0.00574293	Down	3.16866	5.58592	4.57635	0.827905	0.369368	0.914653	ARF15
721	TraesCS1B02G424900	0.104126	1.20479e-06	1.23472e-05	Down	37.7568	72.5303	64.1832	2.71776	0.647504	0.680332	FLA11
722	TraesCS1B02G425000	0.100771	1.56484e-18	5.66875e-17	Down	82.4404	62.9941	62.5409	2.22741	1.46274	2.02367	FLA11
723	TraesCS1B02G429200	0.385701	0.00435713	0.0184597	Down	8.44008	5.89521	8.31636	0.854626	1.37609	0.908604	ycf23
724	TraesCS1B02G429600	0.342053	0.00770272	0.0298942	Down	2.98115	4.07479	2.17877	1.26612	0.440015	0.389973	At5g07610
725	TraesCS1B02G431500	0.223623	1.02476e-07	1.25551e-06	Down	11.6131	14.7777	10.6627	1.008	0.944604	1.17839	OsI_032456
726	TraesCS1B02G432700	0.0929471	8.16045e-28	4.98783e-26	Down	295.7	224.41	227.47	7.41923	5.83061	6.06489	WHAB1.6
727	TraesCS1B02G433300	0.110568	7.83568e-11	1.45881e-09	Down	22.3702	24.5203	21.0496	0.395658	1.30939	0	WHAB1.6
728	TraesCS1B02G434400	0.0526442	1.05781e-08	1.49592e-07	Down	2.44041	1.87324	2.55263	0.0953146	0.0544521	0.0214776	ERA1
729	TraesCS1B02G434600	0	0.00026702	0.00163215	Down	5.18667	1.27433	2.14077	0	0	0	RL5
730	TraesCS1B02G437600	0.297444	0.00058078	0.00324234	Down	5.07009	5.57885	4.73979	0.72045	0.723157	0.959741	DEGP1
731	TraesCS1B02G438100	0.148427	8.41719e-10	1.37689e-08	Down	6.16903	5.87224	5.41321	0.54728	0.351175	0.271582	PIK6-NP
732	TraesCS1B02G438800	0.0421351	7.22373e-09	1.04557e-07	Down	2.39362	1.50573	1.48234	0	0.0364724	0.0948711	RGA5
733	TraesCS1B02G439400	0.0702537	0.000193639	0.00123362	Down	0.784746	0.438343	0.532489	0.0268883	0	0.0499312	RGA5
734	TraesCS1B02G439600	0.458338	0.00475578	0.0198793	Down	0.853149	1.60371	1.73542	0.246542	0.183229	0.402261
735	TraesCS1B02G440800	0.100439	4.85194e-05	0.000359356	Down	10.6083	4.98615	5.37841	0.250468	0.0898984	0.416978	WRKY41
736	TraesCS1B02G441900	0.29377	0.00117542	0.0060058	Down	6.47441	16.0773	15.2233	1.822	1.83734	1.60969	ura7
737	TraesCS1B02G443700	0.466245	0.00352733	0.0154024	Down	8.59548	7.87319	9.43021	1.02934	2.39572	1.1512	FAAH
738	TraesCS1B02G446000	0.0778291	3.76797e-05	0.000285871	Down	3.09738	7.62455	7.72954	0	0	0.457291	MIZ1
739	TraesCS1B02G449600	0.42321	0.000451029	0.00259851	Down	2.5987	2.67281	2.95906	0.459635	0.727354	0.369182	AUXI1
740	TraesCS1B02G449800	0	0.000125391	0.000840619	Down	0.252583	0.556759	0.490627	0	0	0	chl1
741	TraesCS1B02G450300	0.424223	0.00103424	0.00538077	Down	15.2433	13.4059	13.2957	2.20941	3.18248	2.51271
742	TraesCS1B02G451100	0.0514576	2.2332e-11	4.40303e-10	Down	127.165	73.7572	80.7213	2.20629	1.25667	1.62874	LHBC
743	TraesCS1B02G451800	0	5.28589e-05	0.000388478	Down	3.41188	2.11356	1.38775	0	0	0	PDCB2
744	TraesCS1B02G452100	0.166213	6.69684e-06	5.95956e-05	Down	5.45056	4.51808	4.32296	0.343063	0.293855	0.330053	SPS2
745	TraesCS1B02G456600	0.159374	0.00922674	0.0346979	Down	1.52187	1.73789	2.44706	0	0.12895	0.178818	Os05g0585400
746	TraesCS1B02G459100	0.238436	3.40781e-08	4.49806e-07	Down	76.2016	127.477	121.057	10.5265	7.53896	9.47687
747	TraesCS1B02G459600	0.21986	0.0003079	0.00185597	Down	1.65543	1.71336	1.96101	0.1611	0.169216	0.177347	XLG2
748	TraesCS1B02G460700	0.0768726	0.000751861	0.00405861	Down	20.0146	5.71612	8.57291	0.234664	0.432509	0.0428766	PLT1
749	TraesCS1B02G461300	0.0954009	0.00130466	0.00657969	Down	0.674196	2.62429	2.35049	0.0504629	0.173625	0
750	TraesCS1B02G461600	0.214376	0.001462	0.00726215	Down	13.7311	7.11234	5.50034	0.70829	0.654024	0.461778	SIGE
751	TraesCS1B02G461800	0.022078	0.00294191	0.0131758	Down	0.35262	0.425599	0.840373	0	0	0.013331	PCMP-H65
752	TraesCS1B02G462500	0.0690918	0.000536998	0.00302754	Down	0.678906	1.78245	1.59328	0.0855354	0	0
753	TraesCS1B02G465700	0.276198	0.000181116	0.00116294	Down	8.44328	5.36721	6.57678	1.09449	0.165755	1.4302	SUD1
754	TraesCS1B02G467400	0	0.000647174	0.00355987	Down	0	0.943969	1.18141	0	0	0	At3g58940
755	TraesCS1B02G468300	0.00649397	1.17715e-28	7.47552e-27	Down	39.2695	25.6851	30.025	0	0	0.240415	GOS9
756	TraesCS1B02G468400	0.0139595	3.23724e-24	1.68827e-22	Down	46.325	28.8779	37.6599	0	0	0.346966	GOS9
757	TraesCS1B02G468600	0.294984	0.00764631	0.0297122	Down	7.47431	7.90099	4.45264	0.119701	0.483162	1.12482	AMC2
758	TraesCS1B02G469400	0.361079	0.00107832	0.00558225	Down	13.4002	8.42809	8.98814	1.69736	1.29127	1.96262	At2g42960
759	TraesCS1B02G469500	0.0139217	0.00271484	0.0123155	Down	0	2.37828	1.83801	0.0122271	0.0177064	0	RGA1
760	TraesCS1B02G471700	0.219839	0.00014924	0.000980655	Down	1.16334	1.21301	0.989923	0.118503	0.0568191	0.232335	RGA5
761	TraesCS1B02G473500	0.19536	0.00486844	0.0202841	Down	0.640019	0.476026	0.880668	0.0302505	0.0776792	0.0223286
762	TraesCS1B02G475000	0.0723038	0.00193703	0.0092469	Down	3.91788	1.99433	1.61185	0.145185	0.017842	0.120108
763	TraesCS1B02G478600	0	6.6999e-07	7.17584e-06	Down	0.516293	6.49536	4.45465	0	0	0	RR42
764	TraesCS1B02G479300	0.289181	0.00920345	0.0346287	Down	3.6039	1.79689	3.23553	0.173445	0.325144	0.207951	BAM1
765	TraesCS1B02G480400	0.398396	4.33376e-05	0.000323892	Down	5.91242	3.97342	4.61434	1.24939	0.806556	0.948263	Os01g0616400
766	TraesCS1B02G480500	0.317972	0.000106412	0.000723688	Down	8.44664	4.57263	5.53625	0.959665	0.458918	0.50752	GDI1
767	TraesCS1D02G000400	0.306591	9.64447e-05	0.00066212	Down	17.9234	12.7204	10.9987	1.05332	1.79234	1.85053
768	TraesCS1D02G000500	0.165852	4.96989e-07	5.43311e-06	Down	81.0839	42.5274	79.6002	1.23301	0	10.1247
769	TraesCS1D02G001600	0.0889929	0.00535348	0.022014	Down	80.8724	22.4361	34.5154	1.53963	1.9232	0.65388	GULLO2
770	TraesCS1D02G003700	0.210598	1.48923e-08	2.06823e-07	Down	44.8727	47.4831	50.3264	4.13813	4.26634	3.16821	RPL28
771	TraesCS1D02G004300	0.30975	0.000258488	0.00158725	Down	4.71495	5.24312	5.40193	0.676814	0.568231	0.58514	PERK8
772	TraesCS1D02G005400	0	0.000945253	0.00496741	Down	0.216276	0.238112	0.344909	0	0	0	At3g14460
773	TraesCS1D02G005800	0.0169085	3.29319e-12	7.11961e-11	Down	6.67213	5.92742	4.21527	0.192767	0	0
774	TraesCS1D02G009192	0.299106	0.0135459	0.0477973	Down	1.14539	1.08538	0.989991	0.0923801	0.242471	0.161586	RGA3
775	TraesCS1D02G012600	0.0202917	0.0133231	0.0471408	Down	0	22.7094	12.8946	0.293139	0	0	CAL1
776	TraesCS1D02G015300	0	5.15849e-05	0.000379865	Down	1.35508	0.47678	0.75405	0	0	0	LRK10
777	TraesCS1D02G016500	0.341673	9.36805e-05	0.000645468	Down	6.55778	5.94422	4.95979	1.08604	0.952556	1.23763	CDS1
778	TraesCS1D02G017700	0.126767	3.4377e-05	0.000263344	Down	2.36795	1.1132	1.42535	0	0.047215	0.0535425	LRK10
779	TraesCS1D02G017900	0.179965	3.7359e-05	0.00028352	Down	2.20017	1.94035	1.77956	0.380368	0.0337988	0.0761174	LRK10
780	TraesCS1D02G021600	0.0411645	3.07446e-08	4.08682e-07	Down	5.61802	3.21201	3.87248	0.174899	0	0.0643553	HCT1
781	TraesCS1D02G022000	0	5.90165e-06	5.31033e-05	Down	1.54205	4.44963	3.05408	0	0	0
782	TraesCS1D02G024500	0.109455	0.0092908	0.0349036	Down	0.509091	0.730541	0.752256	0.0701662	0	0.0308313	At3g47110
783	TraesCS1D02G024700	0.120297	0.00261886	0.0119627	Down	8.91256	3.92177	4.43621	0.447552	0.107859	0.424853	DI19-6
784	TraesCS1D02G028800	0	0.0120324	0.043327	Down	0	0.335278	0.289104	0	0	0	RGA4
785	TraesCS1D02G029000	0	0.00101124	0.0052773	Down	0	0.764749	0.785578	0	0	0	RGA5
786	TraesCS1D02G029100	0.0107711	0.00112655	0.0057932	Down	0.123015	3.9338	2.82088	0	0	0.0394555	RGA5
787	TraesCS1D02G029200	0.0185648	0.00398609	0.0171099	Down	0	2.95354	2.26419	0	0	0.0573993	RGA5
788	TraesCS1D02G029900	0	3.2431e-05	0.000249709	Down	0	5.19677	3.77898	0	0	0	RGA1
789	TraesCS1D02G030000	0	0.00290115	0.0130194	Down	0	1.41128	1.04465	0	0	0	CRK6
790	TraesCS1D02G030500	0.28685	3.6791e-05	0.000279834	Down	32.8881	43.5305	36.4085	2.69484	4.42848	2.95636
791	TraesCS1D02G030600	0.187279	3.67372e-06	3.43245e-05	Down	2.97125	5.22618	3.97806	0.244693	0.375639	0.475186	At2g37660
792	TraesCS1D02G032200	0.0769739	3.99826e-08	5.22333e-07	Down	0.935299	0.709824	1.31318	0.00758527	0.0581791	0.0424524	RGA5
793	TraesCS1D02G032800	0.0124221	0.00646425	0.0257973	Down	0	2.33721	2.03504	0.0279626	0	0
794	TraesCS1D02G036900	0.087823	0.000220936	0.00138373	Down	6.76274	8.33449	4.327	0.542911	0	0	CRRSP55
795	TraesCS1D02G037400	0.0972132	0.0141698	0.0495893	Down	0.338034	0.146956	0.288166	0	0	0.0452068	RGA5
796	TraesCS1D02G037500	0	2.95045e-05	0.000229093	Down	0.547086	0.215568	0.285985	0	0	0	PIKM2-TS
797	TraesCS1D02G037900	0.274899	0.0122213	0.0438982	Down	4.44018	3.77003	3.57499	0.471469	0.319454	0.680467	FAP3
798	TraesCS1D02G039800	0.112631	1.53654e-16	4.85133e-15	Down	208.658	313.731	318.958	8.36018	11.5463	6.47173
799	TraesCS1D02G039900	0.0855593	2.59767e-09	3.98964e-08	Down	217.914	441.499	423.203	9.47941	8.28995	7.53598
800	TraesCS1D02G042200	0.220985	0.000738793	0.00399784	Down	0.548513	1.22259	1.21467	0.120961	0.0663307	0.117516	PIK6-NP
801	TraesCS1D02G042900	0.0906191	0.000865739	0.00459715	Down	0.431721	1.20824	1.7251	0.123328	0.042273	0	ATJ49
802	TraesCS1D02G043300	0.412682	0.00152759	0.00754648	Down	20.6547	19.9643	17.7111	1.77611	2.86628	1.70382	MYBAS2
803	TraesCS1D02G044000	0.429486	0.0132184	0.046849	Down	1.86363	3.37255	4.6268	0.635617	0.555078	1.17952	sti1
804	TraesCS1D02G048200	0.412775	0.00463816	0.0194626	Down	1.8624	3.04095	3.66161	0.580502	0.394231	0.872617	HAK12
805	TraesCS1D02G048300	0.0528212	6.88484e-05	0.000492358	Down	9.96864	5.04108	4.8583	0	0	0	CYP76B10
806	TraesCS1D02G052000	0.303917	0.0113573	0.0412382	Down	7.2213	3.34721	4.3099	0.420509	0.44503	0.396719	RCN1
807	TraesCS1D02G052800	0	0.000222121	0.00139037	Down	0	6.22419	8.48086	0	0	0	CAL1
808	TraesCS1D02G052900	0.00137719	4.52141e-36	3.90997e-34	Down	430.876	824.831	775.806	1.07852	0	0	CAL1
809	TraesCS1D02G053000	0.00241542	8.88582e-24	4.53426e-22	Down	190.152	371.069	306.553	0.536663	0.270129	0.144131	CAL1
810	TraesCS1D02G054200	0.264543	0.000136902	0.000908515	Down	5.41733	9.9658	8.44117	0.304886	0.949242	0.892121	LIP4
811	TraesCS1D02G055200	0.205573	5.4676e-08	7.00704e-07	Down	2.19762	3.21795	2.7445	0.186713	0.235164	0.440336	KIN5A
812	TraesCS1D02G055600	0.459702	0.00375924	0.0162687	Down	5.83067	6.17976	6.09582	0.917	0.901577	1.58977	TFIIIA
813	TraesCS1D02G056100	0.214511	4.17582e-05	0.000313407	Down	1.24816	2.08714	1.62387	0.253372	0.115847	0.231825	RNR1
814	TraesCS1D02G056500	0.0522726	4.8551e-06	4.44852e-05	Down	2.28956	6.01592	4.70137	0.133438	0	0.182098	At1g32860
815	TraesCS1D02G057600	0.143733	1.50578e-05	0.000124355	Down	33.2697	21.6797	10.7762	0	0	2.10371
816	TraesCS1D02G058300	0.145874	2.95669e-07	3.35471e-06	Down	4.15001	2.9256	2.82931	0.275974	0.295848	0.124868	HEMA1
817	TraesCS1D02G058600	0.0960366	0.00302082	0.0134798	Down	1.16503	0.47337	1.64107	0	0	0.21014	At5g07610
818	TraesCS1D02G059700	0.219369	2.90754e-05	0.000226121	Down	1.47481	2.28617	2.4978	0.10994	0.167028	0.315409
819	TraesCS1D02G059800	0	0.00357074	0.0155711	Down	3.51966	1.04924	1.19076	0	0	0	At5g05820
820	TraesCS1D02G060000	0.0145167	0.000111991	0.000758394	Down	2.54725	1.06682	1.20581	0	0.0643016	0	XK1
821	TraesCS1D02G060500	0.0708952	8.53074e-14	2.14987e-12	Down	11.6896	15.2371	10.9158	0.148614	0.324641	0.378824	PLP1
822	TraesCS1D02G061500	0.0576835	1.63261e-14	4.39192e-13	Down	4.04364	6.67586	7.19925	0.0892494	0.0146157	0.114924	ICR2
823	TraesCS1D02G064200	0.137627	0.0107485	0.0394047	Down	0.311437	0.585683	0.369187	0.00900597	0.0261807	0.0498291	RPM1
824	TraesCS1D02G064500	0.30712	1.24363e-06	1.27138e-05	Down	17.9143	16.5043	13.2953	1.92288	0.902377	3.03942	Os05g0123100
825	TraesCS1D02G064700	0.452629	0.003408	0.0149523	Down	10.3404	7.30955	7.48352	1.57391	0.679543	1.78606	IQD1
826	TraesCS1D02G067000	0.268494	0.00555789	0.0227231	Down	0.746967	0.700036	1.19418	0.128762	0.0616323	0.153046
827	TraesCS1D02G067400	0.42283	0.00728712	0.0285263	Down	2.16717	5.72237	5.13837	0.70115	0.868557	0.918987	GALT3
828	TraesCS1D02G067500	0.256472	0.00772318	0.0299558	Down	5.07862	1.7758	2.92794	0.526988	0.239888	0.331653	LPD1
829	TraesCS1D02G067900	0.431047	0.0102115	0.0377296	Down	2.40649	2.25341	2.86851	0.77255	0.20155	0.733517	ycf45
830	TraesCS1D02G069300	0.313286	0.00456557	0.0191971	Down	20.8162	11.2741	14.7989	1.77305	2.50493	1.31417	TET6
831	TraesCS1D02G072500	0.209433	0.00361112	0.0157235	Down	7.95047	5.22793	4.23657	0.533377	1.06609	0
832	TraesCS1D02G074300	0.325673	0.00087292	0.00463139	Down	2.11477	2.69529	2.5918	0.201919	0.358957	0.727834	CRTISO
833	TraesCS1D02G075600	0.0813605	0.0101324	0.0374906	Down	1.98295	0.760882	1.51932	0.0569373	0.0556492	0	OSH71
834	TraesCS1D02G075700	0.227361	1.61663e-06	1.61612e-05	Down	17.7041	12.3179	13.5657	1.70842	0.636007	0.935498	OSH71
835	TraesCS1D02G075900	0.216108	0.00145247	0.00721893	Down	2.28178	1.21097	1.47514	0.211061	0	0.274014	D27
836	TraesCS1D02G077900	0.185113	1.76201e-06	1.75004e-05	Down	1.14691	1.74022	2.01709	0.155191	0.105589	0.171948	FH6
837	TraesCS1D02G078000	0.106632	7.68437e-09	1.10774e-07	Down	5.19007	4.652	5.17111	0.0874124	0.195401	0.386592	TPT
838	TraesCS1D02G078100	0.281134	0.00851173	0.0324809	Down	0.871413	1.76697	2.21367	0.103164	0.0860609	0.4433	Os01g0234100
839	TraesCS1D02G080700	0.416333	0.00367325	0.0159593	Down	1.84872	3.78025	2.88602	0.795137	0.618338	0.44049
840	TraesCS1D02G081500	0.197533	2.03725e-05	0.00016412	Down	2.93176	3.72888	3.45832	0.331886	0.150917	0.27153	NEAP3
841	TraesCS1D02G081600	0.0307874	1.79192e-18	6.47336e-17	Down	24.5774	44.4467	34.8641	1.61678	0.630917	0.735147	hh4
842	TraesCS1D02G082500	0.156164	1.33712e-09	2.13369e-08	Down	5.2325	4.66231	4.70218	0.163256	0.653845	0.385955	CIPK17
843	TraesCS1D02G082600	0.405293	0.000562061	0.00315094	Down	12.4904	8.38524	9.67565	1.55454	2.76957	1.88564	CIPK17
844	TraesCS1D02G082800	0.154595	0.0122048	0.0438468	Down	17.3892	5.70374	7.63826	0.285729	0.557666	0.513288	AT4
845	TraesCS1D02G083300	0.201083	0.000657849	0.00361172	Down	18.9993	8.83258	16.7878	0.125314	1.11679	1.90936
846	TraesCS1D02G083400	0.103844	1.20811e-08	1.69772e-07	Down	9.08511	9.95574	11.0338	0.162998	0.556909	0.579358
847	TraesCS1D02G083500	0	0.000220278	0.00138027	Down	5.01281	9.27477	5.97266	0	0	0
848	TraesCS1D02G084200	0.358961	0.00269776	0.0122529	Down	7.9499	10.5504	10.9989	1.09104	0.433424	1.19134	PIL15
849	TraesCS1D02G084400	0	0.000105895	0.000720484	Down	1.55819	0.503882	0.671787	0	0	0	MYB61
850	TraesCS1D02G086600	0.189281	0.0120135	0.0432791	Down	1.64316	0.925323	1.53296	0	0.327809	0.125283
851	TraesCS1D02G088700	0.261984	0.00226732	0.010575	Down	11.8017	6.5544	6.85079	1.14839	0.903074	0.73093
852	TraesCS1D02G089100	0	0.00680291	0.0269138	Down	0.179633	0.233187	0.12728	0	0	0	Os01g0256800
853	TraesCS1D02G090000	0.139642	0.00106992	0.0055461	Down	2.4009	0.904235	1.95742	0.0502371	0.225292	0.0940434	SPP3
854	TraesCS1D02G091100	0.19072	0.000136844	0.000908288	Down	0.778464	0.954017	0.894112	0.100561	0.0605924	0.0915813	mdb1
855	TraesCS1D02G092200	0.134924	3.48854e-06	3.27037e-05	Down	1.74404	3.87461	2.44207	0.225946	0.190352	0.0829717	DEGP2
856	TraesCS1D02G092900	0.166731	0.00173344	0.00841532	Down	2.19874	3.59929	2.19817	0.42898	0	0.27708
857	TraesCS1D02G093900	0.433846	0.000612519	0.0033936	Down	8.40096	5.82308	7.43056	1.11204	1.70979	3.05024	NHX1
858	TraesCS1D02G095500	0	0.000180571	0.00115982	Down	6.10311	3.33397	6.52968	0	0	0	At5g39865
859	TraesCS1D02G096300	0.0363386	0.00231486	0.0107569	Down	0.727398	2.11493	1.48272	0.0611806	0	0	HRPN
860	TraesCS1D02G099000	0.0586157	0.0017164	0.00834398	Down	0.382359	1.91258	1.06582	0.0291851	0	0.0712641	At3g14460
861	TraesCS1D02G100000	0.265934	0.0104773	0.0385824	Down	0.488458	0.554275	0.482801	0.209194	0	0.0807614	RECQSIM
862	TraesCS1D02G100100	0.100228	1.40744e-08	1.96161e-07	Down	0.634975	1.07695	0.818367	0.04222	0.0631766	0.0209277	SS3
863	TraesCS1D02G102100	0	0.00204069	0.00966094	Down	0.218437	1.47311	0.653216	0	0	0	BPM1
864	TraesCS1D02G103000	0.146121	4.54361e-07	4.99784e-06	Down	1.65556	2.19947	2.43644	0.173943	0.15913	0.102323	VLN1
865	TraesCS1D02G103700	0.313199	0.00142559	0.0071043	Down	1.373	2.78604	1.88275	0.259292	0.375594	0.172906	GCP4
866	TraesCS1D02G104500	0.169782	8.37041e-07	8.8212e-06	Down	7.4004	8.16044	11.9494	0.75101	0.560224	0.428359	At5g64700
867	TraesCS1D02G105200	0.220383	7.37915e-05	0.000524089	Down	1.00458	1.58172	1.37853	0.174394	0.1838	0.088354
868	TraesCS1D02G105400	0.173313	5.30545e-06	4.82048e-05	Down	1.74334	3.37776	3.59003	0.102844	0.365965	0.375185
869	TraesCS1D02G105800	0.187365	0.00707141	0.0278212	Down	24.0124	8.59141	12.7209	0.120918	0.777479	1.63119	ndhS
870	TraesCS1D02G107400	0.38818	3.32541e-05	0.000255417	Down	8.16103	14.5588	12.4242	2.08406	2.00398	1.98116	LPD1
871	TraesCS1D02G108100	0.0549359	7.12792e-08	8.95573e-07	Down	122.541	59.9626	70.9114	1.82392	0.709491	1.54327	Ea1
872	TraesCS1D02G108700	0.45968	0.0117295	0.0423888	Down	0.947242	1.68887	1.32559	0.376251	0.293494	0.402125	NRPD1
873	TraesCS1D02G109200	0.459797	0.00209662	0.00988978	Down	5.99105	7.51522	10.2429	1.95283	1.33181	1.38664	At1g09390
874	TraesCS1D02G111600	0	0.000914543	0.00482451	Down	54.9342	7.26653	12.7434	0	0	0	FLA11
875	TraesCS1D02G112800	0.268174	1.05193e-06	1.08848e-05	Down	3.31611	3.94501	4.23589	0.643039	0.398283	0.682387
876	TraesCS1D02G113200	0.0875129	2.0499e-06	2.01042e-05	Down	9.65124	11.8338	9.0139	0.239747	0.117211	0.660559
877	TraesCS1D02G114400	0.0117551	0.00584158	0.023697	Down	0	6.11801	5.9742	0	0	0	NRPB11
878	TraesCS1D02G114500	0.193459	0.00455182	0.0191496	Down	5.65042	15.8538	10.073	0	1.41835	0.591231	AGP16
879	TraesCS1D02G115700	0.229798	0.000182626	0.0011709	Down	2.91833	3.36476	3.12563	0.535418	0.12481	0.499427
880	TraesCS1D02G117400	0.386114	2.28918e-05	0.000182375	Down	4.89755	8.3468	7.12474	1.23035	0.754187	1.68284	CESA1
881	TraesCS1D02G119100	0.0587121	0.00310985	0.0138234	Down	1.4132	9.21185	7.86179	0.159461	0	0.173937	RPT3
882	TraesCS1D02G119200	0.108138	7.74711e-09	1.11616e-07	Down	12.6915	7.9045	7.37395	0.525909	0.150981	0.418514
883	TraesCS1D02G120500	0.316163	2.11795e-06	2.06885e-05	Down	39.4869	30.5775	31.9387	2.41182	3.98622	2.40135	LRX3
884	TraesCS1D02G120600	0.398808	0.000304923	0.00183944	Down	3.57035	5.98216	4.64082	0.895244	0.818793	1.24812	MFP1-1
885	TraesCS1D02G120900	0.387816	0.00603893	0.0243622	Down	12.0417	14.2489	12.5567	2.51249	0.758167	2.42842
886	TraesCS1D02G121600	0.283805	0.0044083	0.0186432	Down	3.67527	4.96091	3.60684	0.155436	0.428246	0.910384	SG1
887	TraesCS1D02G122800	0.262713	0.00013281	0.000884665	Down	6.56268	5.04439	9.14555	0.597992	0.329797	1.52958
888	TraesCS1D02G123100	0.489413	0.00839349	0.032116	Down	2.44868	1.91403	2.34561	0.772948	0.445477	0.668459
889	TraesCS1D02G124400	0.254551	2.78326e-06	2.6557e-05	Down	3.461	2.25679	3.12621	0.454677	0.358803	0.39001	MRL1
890	TraesCS1D02G125100	0.143758	4.01799e-05	0.000303104	Down	2.62888	2.70023	2.91657	0.102895	0.222847	0.114644	BHLH68
891	TraesCS1D02G125300	0.1593	1.50359e-05	0.000124213	Down	4.7976	10.9718	10.5532	0.848761	0.723098	0.653498	Os05g0235800
892	TraesCS1D02G125400	0.0988209	1.48912e-07	1.77892e-06	Down	1.68588	3.95169	3.38139	0.093405	0.190504	0.167252	MYB3R4
893	TraesCS1D02G126300	0.444548	0.000677697	0.00370819	Down	8.01572	12.9912	11.8059	1.70635	1.87297	3.60539	PERK1
894	TraesCS1D02G126400	0.0139664	6.30751e-05	0.00045484	Down	0.240287	0.380624	0.66609	0	0	0.0133094	chl1
895	TraesCS1D02G126500	0.130677	1.77405e-14	4.75769e-13	Down	15.5351	21.9283	20.5762	0.660875	1.34094	0.163974	SLAH3
896	TraesCS1D02G126600	0.44374	0.00225115	0.010512	Down	8.83885	10.1641	14.6798	2.00739	1.53552	1.30159	ABCG15
897	TraesCS1D02G127700	0.20508	5.39926e-09	7.9582e-08	Down	16.0981	28.5489	24.8011	2.40742	0.825119	2.0467	MADS58
898	TraesCS1D02G129100	0.219799	0.00144145	0.00717374	Down	1.37065	2.86747	3.05672	0.490694	0	0.136468	ALE2
899	TraesCS1D02G129200	0.359708	9.43434e-07	9.84949e-06	Down	38.4565	56.9241	52.5867	9.98001	6.92361	8.91487	DTC
900	TraesCS1D02G130200	0.0778007	2.32773e-05	0.000185079	Down	17.185	6.5481	10.6514	0.133383	0.0896016	0.814478	Sb03g046810
901	TraesCS1D02G130900	0.0662566	2.78742e-05	0.000217798	Down	5.28779	7.79444	5.9096	0	0	0.376839	LRX2
902	TraesCS1D02G131200	0.323985	0.000212229	0.00133648	Down	14.6003	10.5814	9.01319	1.86648	1.94466	1.70802	HEMH
903	TraesCS1D02G131600	0.0873919	7.53318e-08	9.4225e-07	Down	1.16074	1.36862	1.45364	0.102439	0	0.113476	MUS1
904	TraesCS1D02G135200	0.345514	3.66633e-06	3.42636e-05	Down	2.85106	3.57445	3.36404	0.544686	0.383788	0.75589	NET1D
905	TraesCS1D02G136900	0.480444	0.00487808	0.020321	Down	20.5229	34.0936	22.3047	4.76253	3.34322	7.13843	RAB11D
906	TraesCS1D02G137900	0.028643	9.82707e-05	0.000673355	Down	0.192004	0.353298	0.194109	0	0	0	CAT2
907	TraesCS1D02G138600	0.269565	0.0030914	0.0137539	Down	2.92036	3.46606	3.31054	0.383329	0.123921	0.764685	At4g35930
908	TraesCS1D02G139000	0.164107	1.41737e-07	1.69969e-06	Down	0.938513	0.997227	0.882594	0.0765542	0.0652903	0.108925	POL2A
909	TraesCS1D02G140100	0	4.15204e-11	7.94385e-10	Down	11.0416	5.1835	6.67134	0	0	0
910	TraesCS1D02G140700	0.0954542	4.28622e-05	0.000320762	Down	1.08824	1.7754	1.72959	0.204579	0	0.0703597
911	TraesCS1D02G141200	0.43852	0.0044958	0.0189558	Down	2.76574	2.12892	1.92431	0.251771	0.50612	0.818724
912	TraesCS1D02G141300	0.2276	0.000287623	0.0017441	Down	3.79237	2.87255	2.62756	0.262888	0.219377	0.539555	ARID1
913	TraesCS1D02G141700	0.266816	0.000116719	0.000788024	Down	3.05285	4.00202	5.01379	0.748164	0.488712	0.137003
914	TraesCS1D02G142500	0.131448	0.000120694	0.000812332	Down	4.89025	2.40034	5.57785	0.0337492	0.0332941	0.405949	SGO1
915	TraesCS1D02G143900	0.0495432	8.0775e-06	7.06567e-05	Down	0.720417	0.693843	0.689019	0	0	0.0635128
916	TraesCS1D02G147000	0.0864646	0.000391959	0.00229696	Down	3.46071	1.43534	1.92649	0.0396567	0.12757	0.103765	At1g54570
917	TraesCS1D02G147900	0.0455386	8.99247e-38	8.25101e-36	Down	32.0438	32.5471	29.3025	1.03183	0.359353	0.349152	CER1
918	TraesCS1D02G148900	0.212026	0.0042781	0.0181781	Down	2.57828	3.4335	3.6727	0.264083	0.182929	0.261218	KCS12
919	TraesCS1D02G149000	0.142078	0.000493107	0.00281213	Down	3.68505	3.17217	4.53711	0.150354	0	0.624471
920	TraesCS1D02G149800	0.0360113	5.45179e-10	9.15758e-09	Down	61.0855	34.1607	32.2663	0.40148	1.19695	0.0973507	RNS1
921	TraesCS1D02G150000	0.127704	1.06686e-05	9.11597e-05	Down	4.79774	2.56554	2.98415	0	0.12748	0.121949	FAO1
922	TraesCS1D02G150700	0.12328	1.65885e-11	3.32173e-10	Down	7.38224	6.67905	6.6096	0.829995	0.137445	0.576944	UBP12
923	TraesCS1D02G151500	0.423099	0.005833	0.0236721	Down	11.2306	7.35685	7.67188	1.22055	0.983239	0.911053	FAO1
924	TraesCS1D02G151700	0.0874202	5.96911e-05	0.000432911	Down	0.898131	1.11765	1.52916	0	0.0311976	0.323502	UBP12
925	TraesCS1D02G153300	0.409753	5.32414e-05	0.000390922	Down	11.2675	10.9185	11.1258	2.2873	2.24495	1.98051	At1g04430
926	TraesCS1D02G154900	0.166091	1.12612e-07	1.3704e-06	Down	16.6847	7.12122	12.4863	0.85054	0.600367	0.508728	UXT1
927	TraesCS1D02G155000	0.376986	0.00260938	0.011927	Down	1.56411	1.31768	1.98936	0.208126	0.466615	0.359726	EDR2L
928	TraesCS1D02G155200	0.326299	1.82363e-06	1.80345e-05	Down	8.70692	7.2374	7.36627	1.32046	1.40243	1.07103	HOX9
929	TraesCS1D02G155600	0.448318	0.000351365	0.00208517	Down	55.2435	63.3325	59.8489	9.41833	10.7127	10.1627
930	TraesCS1D02G157400	0.224838	0.010869	0.0397644	Down	1.26419	1.05068	0.918976	0.131216	0.179181	0.0576659	SPAC6B12.04c
931	TraesCS1D02G157700	0.0764483	5.10224e-07	5.56844e-06	Down	6.14041	7.45003	6.16401	0.0359543	0.176636	0.318314
932	TraesCS1D02G158200	0.131589	2.21547e-13	5.37872e-12	Down	7.50694	7.88632	9.36272	0.465438	0.579223	0.701355	TRAF1A
933	TraesCS1D02G160200	0.120664	5.30345e-17	1.7239e-15	Down	8.17835	11.537	11.9689	0.528844	0.910814	0.701932	TRAF1B
934	TraesCS1D02G160300	0.183371	0.000523131	0.00296132	Down	2.6512	1.63082	1.20859	0.426028	0	0.191574
935	TraesCS1D02G160500	0.109988	7.52002e-25	4.05433e-23	Down	46.602	50.4854	45.1633	3.13052	1.57759	3.47469	UBP12
936	TraesCS1D02G160600	0.180327	5.83873e-11	1.10439e-09	Down	11.7758	16.2034	14.4945	1.84943	0.936679	1.47849	TRAF1B
937	TraesCS1D02G162300	0.372174	0.00226694	0.0105739	Down	20.31	20.5828	14.9799	2.64986	0.862653	3.21423	CDI
938	TraesCS1D02G162600	0.189276	1.7704e-08	2.43407e-07	Down	20.2628	21.4473	18.3252	1.38599	0.400931	1.6507	YAB3
939	TraesCS1D02G162800	0.052224	0.00208309	0.00983425	Down	2.38532	15.7312	11.085	0.145027	0	0.317449	SKU5
940	TraesCS1D02G163900	0.0747455	9.10464e-06	7.88037e-05	Down	61.8933	27.3847	36.9125	0.612557	1.20386	1.43186
941	TraesCS1D02G164100	0.482263	0.0111223	0.0405092	Down	2.75828	3.10261	2.48337	0.707274	0.567617	0.520496
942	TraesCS1D02G164800	0.400473	0.000226488	0.00141464	Down	7.16212	5.90141	7.26745	1.91156	0.511717	1.64479	NAD-ME2
943	TraesCS1D02G166400	0	0.000768126	0.0041347	Down	2.39456	0.472916	0.631457	0	0	0
944	TraesCS1D02G167400	0	0.00206309	0.00975101	Down	0.990911	0.213489	0.516692	0	0	0	NDX1
945	TraesCS1D02G167800	0.129737	1.31454e-11	2.65608e-10	Down	15.1782	17.8409	15.8444	0.624422	0.675305	1.05084	EB1C
946	TraesCS1D02G168400	0.111042	1.15991e-05	9.83688e-05	Down	13.2336	6.42719	8.42114	0.136376	0.271321	0.265793
947	TraesCS1D02G168700	0.0347819	1.54195e-34	1.24655e-32	Down	55.083	51.2595	46.6423	0.260322	0.521992	0.713695	PORB
948	TraesCS1D02G175000	0.0882882	0.00030753	0.00185389	Down	6.6408	3.16044	3.73833	0.327081	0.0524887	0.0607335	TIC110
949	TraesCS1D02G175400	0.0710839	0.00553274	0.0226345	Down	9.63956	2.45349	4.43127	0.130278	0.143105	0.187951	STRK1
950	TraesCS1D02G176000	0.00906201	2.27912e-55	3.41978e-53	Down	47.5499	47.0608	47.4649	0.123629	0	0.378446	NIP3-1
951	TraesCS1D02G176600	0.248851	8.66471e-08	1.07354e-06	Down	2.46048	2.98913	2.99128	0.425095	0.219574	0.418695	NERD
952	TraesCS1D02G184400	0.188099	0.000197185	0.00125335	Down	3.08999	2.27224	2.14142	0.307541	0.219304	0.0669993	PLR1
953	TraesCS1D02G185600	0.308659	4.52828e-07	4.98308e-06	Down	19.5357	20.2642	20.016	3.19894	1.96522	3.49051
954	TraesCS1D02G186700	0.270938	0.000173502	0.0011203	Down	6.27593	7.57254	4.97037	0.607746	0.56306	1.06292	OXA1
955	TraesCS1D02G188000	0.0161785	0.000239863	0.00148548	Down	19.8686	6.05781	9.59675	0	0	0
956	TraesCS1D02G189000	0.0799327	1.40392e-08	1.95706e-07	Down	3.35013	4.51201	5.52933	0.114424	0	0.472599	TRAF1A
957	TraesCS1D02G189100	0	0.00326492	0.0144188	Down	0.478067	0.767436	0	0	0	0
958	TraesCS1D02G190700	0.150671	0.00130484	0.00658017	Down	4.10055	6.40919	4.62263	0.0465864	0.181611	0.530834	HIPP39
959	TraesCS1D02G191600	0.291522	0.000406085	0.00236997	Down	1.70445	2.84986	3.48126	0.314843	0.466303	0.280825	AN
960	TraesCS1D02G193800	0.0420355	0.000536457	0.00302561	Down	2.6928	1.68121	2.25773	0.0510655	0	0	BEL1
961	TraesCS1D02G194300	0.35692	0.00180703	0.00872113	Down	3.8997	6.11694	4.47049	1.13139	0.365664	0.747992	BSK2
962	TraesCS1D02G194600	0.0912626	3.59801e-07	4.01935e-06	Down	13.6347	36.0429	25.7141	1.602	0.210019	1.11544	H2B.2
963	TraesCS1D02G195400	0.148272	0.00424899	0.0180721	Down	8.16559	3.34818	4.16094	0.447063	0	0.651574	BOU
964	TraesCS1D02G197300	0.372603	0.000458672	0.00263613	Down	6.18162	5.49623	6.1867	0.581948	0.959303	0.82876	ROC3
965	TraesCS1D02G197400	0.470128	0.00895331	0.0338275	Down	13.8473	9.97067	9.674	1.94881	1.79424	2.69585	PAP3
966	TraesCS1D02G197700	0	9.3709e-06	8.09022e-05	Down	4.89608	7.06211	6.30199	0	0	0
967	TraesCS1D02G198700	0.26691	4.38283e-05	0.000327404	Down	4.17398	4.10224	3.83325	0.541315	0.286751	0.730232
968	TraesCS1D02G199100	0.297904	0.00215721	0.0101322	Down	9.02844	4.40925	5.47832	1.20263	0.622418	1.04821	SKL2
969	TraesCS1D02G199400	0.0841982	1.36296e-06	1.38232e-05	Down	3.08968	5.34532	5.48046	0.221857	0.0268171	0.222859
970	TraesCS1D02G200600	0.0334804	6.38678e-07	6.85927e-06	Down	8.00167	4.32412	3.6051	0.0665907	0	0.121161	CYP85A1
971	TraesCS1D02G200900	0	3.17959e-06	3.00199e-05	Down	3.32273	2.39682	3.00513	0	0	0	WRKY35
972	TraesCS1D02G202300	0.498647	0.00891437	0.0337114	Down	14.5329	8.56361	11.8376	2.16565	1.52534	2.07379	ERD3
973	TraesCS1D02G203300	0.206045	7.71442e-05	0.000544685	Down	4.94686	5.34929	5.35003	0.429867	0.364966	0.504231	MADS56
974	TraesCS1D02G203500	0.0192341	0.00327502	0.0144565	Down	14.9736	4.06421	4.6678	0	0	0.279874	CURT1B
975	TraesCS1D02G203700	0.0403256	0.00197632	0.00940517	Down	2.6875	1.48308	2.8216	0	0.0812229	0	GSVIVT00037159001
976	TraesCS1D02G204700	0.23611	5.3205e-08	6.83085e-07	Down	32.2184	52.4491	50.7574	4.62265	3.96489	5.55508	hh4
977	TraesCS1D02G205500	0.0221163	4.94277e-27	2.92507e-25	Down	8.09857	11.2047	11.347	0.14064	0	0.200009	MLO9
978	TraesCS1D02G207200	0.0229841	0.00377666	0.0163302	Down	2.46323	0.731229	1.08139	0	0	0.0368235	SSL5
979	TraesCS1D02G207600	0.188052	5.55783e-07	6.02528e-06	Down	6.69527	5.47005	5.57199	0.50176	0.194766	1.08067
980	TraesCS1D02G208000	0.144377	4.31508e-08	5.61096e-07	Down	21.2256	30.6761	20.4285	1.37201	1.23882	0.64399	Smt2-1
981	TraesCS1D02G209700	0.386585	0.00950344	0.0355497	Down	4.28546	3.79591	6.73732	0.288087	0.862626	0.878002	Os03g0107900
982	TraesCS1D02G210200	0.457824	0.00326483	0.0144188	Down	6.53009	5.94058	6.94678	1.45401	1.47899	1.76254	CYP97C1
983	TraesCS1D02G210500	0.0722481	0.000217659	0.0013656	Down	4.44643	2.20892	1.93142	0.21391	0.0839947	0	LSI3
984	TraesCS1D02G214300	0	0.00738468	0.0288375	Down	0.796675	1.01669	1.50931	0	0	0	NPF6.3
985	TraesCS1D02G214900	0	0.0122632	0.0440203	Down	1.36059	1.27246	1.56074	0	0	0	ZAT9
986	TraesCS1D02G215500	0.39486	4.11947e-05	0.000309624	Down	84.0748	53.4691	79.2576	8.52404	10.8089	7.4217	EXPB4
987	TraesCS1D02G216400	0.0367923	1.99589e-11	3.96112e-10	Down	39.1916	19.4426	29.3298	0.42268	0.460606	0.0932057	SGPP
988	TraesCS1D02G217200	0.298761	0.00797416	0.0307675	Down	2.29171	2.34869	2.20607	0.323117	0.336034	0.404485
989	TraesCS1D02G219200	0.211033	3.87124e-05	0.000293108	Down	1.1007	1.76198	1.88524	0.0517118	0.301087	0.0686045	CDC7-2
990	TraesCS1D02G221800	0	0.0112324	0.0408524	Down	4.58615	0.551995	1.08843	0	0	0	GHD7
991	TraesCS1D02G222000	0.107333	1.41766e-08	1.97374e-07	Down	4.5869	4.88085	7.29247	0.444985	0.0602113	0.214927	CNR6
992	TraesCS1D02G222500	0.093597	3.75064e-09	5.65163e-08	Down	4.57332	4.75928	5.24195	0.193911	0.0767908	0.275247
993	TraesCS1D02G223200	0.0182621	6.47353e-18	2.26226e-16	Down	18.7987	23.7626	15.7449	0	0	0.338032	GATA4
994	TraesCS1D02G226100	0.479596	0.00539544	0.0221702	Down	7.39726	12.0577	8.89102	1.35303	1.69667	2.72586	CHLG
995	TraesCS1D02G226500	0.208976	4.74114e-06	4.35073e-05	Down	1.13853	1.60228	1.02276	0.144532	0.150229	0.153391	APC1
996	TraesCS1D02G229400	0.137578	8.72106e-07	9.16973e-06	Down	1.5537	3.62516	2.87982	0.231863	0.370287	0.0648639	pri1
997	TraesCS1D02G233200	0.183245	2.27988e-07	2.63653e-06	Down	16.3663	45.6149	31.4881	1.74298	3.9612	0.953265
998	TraesCS1D02G233300	0.132425	3.79065e-11	7.29168e-10	Down	12.8604	34.4652	29.3577	0.842548	0.826021	1.56993	H2B.2
999	TraesCS1D02G234200	0.0765105	0.00218461	0.0102461	Down	2.34558	0.592174	1.36649	0.0883342	0	0.0548797	SBT1.2
1000	TraesCS1D02G234500	0.0469311	0.0114976	0.0416722	Down	3.83579	0.665084	1.41155	0	0.0927231	0	SBT1.2
1001	TraesCS1D02G236200	0.470224	0.00519483	0.0214507	Down	4.64265	4.47363	4.89752	0.97915	0.892504	1.28019	BON3
1002	TraesCS1D02G237900	0.0161503	2.247e-10	3.95718e-09	Down	1.59922	1.13533	1.55927	0.0144623	0	0.0322637	mdb1
1003	TraesCS1D02G238100	0.0135966	6.8089e-05	0.000487352	Down	1.77595	3.98125	2.59353	0.0324787	0	0	TAR2
1004	TraesCS1D02G240400	0.40944	0.0128583	0.0457927	Down	3.38643	3.35895	3.71223	0.703649	0.481132	0.602468	ZAR1
1005	TraesCS1D02G241000	0.293572	0.000139077	0.000920685	Down	7.32443	4.91614	5.17249	0.799881	0.757258	0.582741	HCAR
1006	TraesCS1D02G241800	0.161292	3.49949e-08	4.60715e-07	Down	5.40932	6.98465	5.94947	0.775896	0.190063	0.533886	SQD1
1007	TraesCS1D02G242000	0.217615	0.00138851	0.00694315	Down	1.74856	1.49096	1.16677	0.157543	0	0.0584808	At3g51990
1008	TraesCS1D02G242600	0.262926	8.17788e-06	7.14468e-05	Down	8.38116	11.0851	11.5437	1.49913	0.867823	1.57046	RER4
1009	TraesCS1D02G243200	0.264623	0.000207729	0.00131215	Down	2.5158	4.18322	2.90778	0.506216	0.183361	0.417108	At4g11680
1010	TraesCS1D02G244200	0.404566	0.000398795	0.00233212	Down	13.1777	17.9697	18.4146	2.23974	2.57706	3.21948	MAKR1
1011	TraesCS1D02G247200	0.133719	0.000430715	0.00249508	Down	2.70985	3.87492	4.62131	0.246627	0.123155	0.101966
1012	TraesCS1D02G248500	0.0761103	8.90563e-05	0.000617796	Down	2.71638	5.66935	5.57802	0.125377	0.204397	0	UGT71K1
1013	TraesCS1D02G248600	0.153726	2.08588e-09	3.24763e-08	Down	3.43684	4.76467	3.42333	0.395239	0.133645	0.343051	KIN14J
1014	TraesCS1D02G249100	0.244254	0.00986976	0.0366733	Down	28.09	10.8915	17.2083	1.45392	1.78659	3.29861
1015	TraesCS1D02G250400	0.200196	0.00270361	0.0122723	Down	1.36398	1.26331	1.38347	0.0780205	0.190101	0.12779	ABCI12
1016	TraesCS1D02G250900	0.295232	0.00574474	0.0233745	Down	29.8525	12.6073	19.3221	1.93939	2.34909	1.70883	ALKBH10B
1017	TraesCS1D02G252400	0.304133	0.00685336	0.0270915	Down	4.8161	5.71692	4.44885	0.676037	1.08388	0.42778	RPH1
1018	TraesCS1D02G255100	0.197676	5.39003e-06	4.89237e-05	Down	5.16507	6.61961	4.78921	0.242943	0.516997	0.114755	CLA1
1019	TraesCS1D02G255800	0.367153	0.00172588	0.00838538	Down	39.7839	22.8633	24.8023	7.71574	4.97488	5.31533	Os05g0409300
1020	TraesCS1D02G256000	0.159092	5.9118e-06	5.31885e-05	Down	1.92054	2.25118	2.29683	0	0.141517	0.229504	MAP65-5
1021	TraesCS1D02G256100	0	0.00638855	0.0255565	Down	0.77543	0.978358	1.42117	0	0	0	At5g07050
1022	TraesCS1D02G256600	0.446069	0.00218969	0.0102656	Down	17.7975	12.943	13.3545	2.17024	1.60269	2.15792
1023	TraesCS1D02G258800	0.229628	2.68661e-11	5.25328e-10	Down	37.9291	35.282	32.2264	3.3623	2.86313	3.09999	TUBB1
1024	TraesCS1D02G259500	0.254102	0.000235142	0.00146146	Down	14.8063	19.6596	13.8323	1.47583	1.27098	1.70977
1025	TraesCS1D02G260200	0.226322	0.000587515	0.00327342	Down	3.17775	5.68644	4.84969	0.229414	0.174276	0.834089	MRL7L
1026	TraesCS1D02G260500	0.180484	6.7112e-12	1.40243e-10	Down	3.52346	4.88814	4.83429	0.406857	0.369394	0.255362	TOP2
1027	TraesCS1D02G261900	0.134858	4.36369e-06	4.02408e-05	Down	92.4104	200.143	181.563	4.3806	10.0507	2.10352
1028	TraesCS1D02G262000	0.0582638	1.33749e-06	1.35984e-05	Down	16.0247	41.4189	42.8058	0.355435	0.707272	1.06774	hh4
1029	TraesCS1D02G262100	0.222094	9.10446e-05	0.000629637	Down	6.27974	4.4071	4.35594	0.90132	0.2021	0.31011	BDG3
1030	TraesCS1D02G262600	0.463138	0.0135899	0.0479179	Down	4.41183	4.45872	3.89027	0.657732	0.710965	1.7902	At1g09660/At1g09670
1031	TraesCS1D02G262900	0.196802	2.59407e-08	3.48378e-07	Down	28.9588	46.8008	47.1594	3.30387	2.05995	1.8604	At1g71691
1032	TraesCS1D02G263600	0.159351	2.08726e-12	4.61327e-11	Down	4.61261	5.16834	4.98059	0.309295	0.333322	0.497889	At5g08430
1033	TraesCS1D02G264100	0.0828908	4.13677e-11	7.91657e-10	Down	5.00643	10.333	8.21467	0.316179	0.451416	0.21139	OsI_36121
1034	TraesCS1D02G264400	0.0604326	0.00160491	0.00787941	Down	0.760293	0.726513	1.06702	0	0	0.0250405
1035	TraesCS1D02G264500	0.247293	0.01097	0.0400683	Down	11.3859	4.06316	6.34021	0.957224	0.695621	0.591931	At1g11050
1036	TraesCS1D02G264700	0.096183	0.000876369	0.00464665	Down	47.308	11.8713	19.2935	0.903517	0.860144	0.690408	AAP3
1037	TraesCS1D02G265000	0.231366	0.000158405	0.00103384	Down	2.15223	1.54355	3.0085	0.31886	0.0500815	0.287761	NRG2
1038	TraesCS1D02G266700	0.266986	0.000375971	0.00221322	Down	5.22628	3.21068	3.06845	0.466915	0.170082	0.700464	GUX1
1039	TraesCS1D02G267700	0.3026	1.24102e-05	0.00010451	Down	29.8762	28.9822	29.7682	2.32593	2.3988	4.54397
1040	TraesCS1D02G268500	0.0830785	0.012649	0.0451896	Down	98.1415	23.7678	34.6258	2.05411	1.11345	1.5972	IRL
1041	TraesCS1D02G268800	0.275844	5.12221e-06	4.66556e-05	Down	7.35504	7.43023	8.86016	0.780262	0.850156	0.894001	FTIP7
1042	TraesCS1D02G269000	0.309148	9.97868e-06	8.56575e-05	Down	21.284	25.4207	23.4414	2.81331	1.96329	2.48481
1043	TraesCS1D02G269300	0.401772	0.00646247	0.0257928	Down	3.81203	5.35997	4.87471	0.94777	0.128288	1.2332	DGP3
1044	TraesCS1D02G269700	0.26697	0.00544734	0.0223412	Down	6.36429	3.37987	3.95683	0.333847	0.330013	0.484617	NPF5.10
1045	TraesCS1D02G270000	0	0.00486694	0.0202789	Down	0.103844	1.10784	0.994878	0	0	0	AT1
1046	TraesCS1D02G271500	0.0434285	0.000714669	0.00388385	Down	0.477316	0.365146	0.310461	0.0230085	0	0.0129003	CRK5
1047	TraesCS1D02G272000	0.0365666	0.00189848	0.00909678	Down	0.321948	1.20661	1.01556	0	0	0.0922648
1048	TraesCS1D02G272800	0.251941	0.000185862	0.0011895	Down	4.93253	5.81117	8.29596	0.584249	0.755569	0.258015	At1g01540
1049	TraesCS1D02G274300	0.119215	4.00008e-11	7.67e-10	Down	78.5627	159.771	155.044	6.78035	6.35137	5.27547
1050	TraesCS1D02G275000	0.0615062	0.000193038	0.00123019	Down	7.78877	3.04771	3.65392	0.245668	0.130262	0.0493993	NEK4
1051	TraesCS1D02G275300	0	1.61242e-07	1.91829e-06	Down	4.10048	13.2746	9.07777	0	0	0
1052	TraesCS1D02G276400	0.0166825	0.000456497	0.00262537	Down	1.03145	0.600716	1.37422	0.0275896	0	0	SPCC320.08
1053	TraesCS1D02G277300	0.404497	0.000914618	0.00482458	Down	5.61602	5.35832	5.44911	1.13101	0.932419	1.26925	glaA
1054	TraesCS1D02G278200	0.235646	0.00134146	0.00673662	Down	7.56333	4.89498	6.36993	0.586076	0.411806	0.412996	DIVARICATA
1055	TraesCS1D02G278400	0.230485	1.01873e-10	1.87254e-09	Down	28.5254	21.5064	26.0475	1.59186	2.0412	3.7164	COI1B
1056	TraesCS1D02G278500	0.149778	6.66763e-05	0.000478028	Down	8.60231	6.32433	7.64616	0.689443	0.0608281	0.129377	OPSL1
1057	TraesCS1D02G278800	0.048018	2.3593e-27	1.41549e-25	Down	17.1847	23.8863	21.1908	0.592262	0.0324152	0.639147	LSD1
1058	TraesCS1D02G279300	0.113681	9.17033e-09	1.30819e-07	Down	2.12768	1.85919	2.27111	0.108652	0.173726	0.239548	sgt2
1059	TraesCS1D02G279500	0.414087	0.00155854	0.00767777	Down	8.77592	11.3753	10.7191	1.93269	1.85682	1.93874	ERH1
1060	TraesCS1D02G279600	0.25599	4.54543e-08	5.8909e-07	Down	14.0913	15.7329	19.2057	1.91042	1.07265	2.82536
1061	TraesCS1D02G280300	0.1257	1.23404e-10	2.24299e-09	Down	13.3653	12.8714	12.5946	0.663216	0.519538	0.344172	BLH9
1062	TraesCS1D02G280500	0.167672	0.000987019	0.00516536	Down	4.28455	6.58219	6.10283	0.153368	0.1544	0.54324	TAN1
1063	TraesCS1D02G281800	0.0525592	2.08458e-13	5.07829e-12	Down	14.2814	8.81812	10.6552	0.102933	0.270457	0.265339	AKR4C10
1064	TraesCS1D02G283000	0.0109909	0.011087	0.0404143	Down	12.3972	1.43967	3.16703	0	0	0.0588247	LAC13
1065	TraesCS1D02G283300	0.189595	0.000245239	0.0015159	Down	1.69524	2.07345	2.30066	0.180438	0.19175	0.165531	KIN10C
1066	TraesCS1D02G284600	0.221356	3.40975e-05	0.00026133	Down	10.3756	9.20804	13.2586	0.558357	0.994867	0.960485	PAS2
1067	TraesCS1D02G284900	0	0.0100026	0.0370964	Down	0.543304	0.29787	0.055869	0	0	0	RBOHB
1068	TraesCS1D02G286600	0.0343202	1.54184e-21	6.91133e-20	Down	106.666	107.889	158.7	1.32798	0.805235	1.30523	hh4
1069	TraesCS1D02G286700	0.105726	6.11318e-17	1.97724e-15	Down	255.203	377.486	392.541	9.6279	12.92	6.09162	hh4
1070	TraesCS1D02G288800	0.152911	0.000579725	0.00323668	Down	8.1231	15.9876	13.6674	1.14869	0.382359	0.531752
1071	TraesCS1D02G290000	0.0730083	6.26202e-09	9.14333e-08	Down	82.8615	176.747	133.721	2.07092	4.44905	1.19251	hh4
1072	TraesCS1D02G290100	0.131294	2.53761e-09	3.90276e-08	Down	29.7422	55.4438	49.7828	2.04469	1.59574	2.27066	hh4
1073	TraesCS1D02G290200	0.213772	0.000267032	0.00163215	Down	40.651	87.4773	82.9341	1.29887	5.75696	5.53442	hh4
1074	TraesCS1D02G290600	0.442226	0.00775438	0.0300545	Down	3.67991	2.73811	3.1906	0.716766	0.634162	0.753541	pom1
1075	TraesCS1D02G291500	0.0244989	0.0107628	0.0394458	Down	2.34543	0.454925	0.707335	0	0	0.0453857
1076	TraesCS1D02G292000	0.290786	0.00658076	0.0261794	Down	4.75357	3.9995	3.85663	0.456283	0.503243	0.140112	NFD4
1077	TraesCS1D02G292500	0.307386	0.0109359	0.039964	Down	19.4288	12.3818	9.15295	1.55824	0.606967	1.59753	MPH1
1078	TraesCS1D02G298300	0.258249	0.000328497	0.00196317	Down	2.66455	3.7889	3.51339	0.502092	0.269455	0.304925	At2g38370
1079	TraesCS1D02G298400	0.0948051	2.18117e-20	9.02663e-19	Down	5.97285	9.74578	8.72013	0.374763	0.420359	0.429877	ROA3
1080	TraesCS1D02G299100	0.0143552	8.33384e-05	0.000583257	Down	0	4.20951	5.76046	0	0	0.279321	EPFL6
1081	TraesCS1D02G299200	0.0524365	0.0134264	0.0474401	Down	1.02278	0.66021	0.265468	0	0	0.0234925	LECRKS6
1082	TraesCS1D02G299700	0.0741741	3.04794e-05	0.000235805	Down	12.6336	38.2449	48.4899	0.784489	0.781621	0.643	EXPA4
1083	TraesCS1D02G301100	0.341419	0.00268135	0.0121954	Down	11.5775	7.48733	7.42795	0.714631	0.816603	0.992046	STN8
1084	TraesCS1D02G301400	0.203403	0.0109554	0.0400281	Down	1.04224	0.685135	0.817082	0.195863	0.0146742	0.0503098	At5g58300
1085	TraesCS1D02G301700	0.297875	0.00544284	0.0223282	Down	2.92955	2.66922	3.84383	0.902683	0.0802565	0.234146	CGT
1086	TraesCS1D02G303100	0.107122	0.000102207	0.000697403	Down	8.8712	9.64925	10.4079	0.621716	0	0.454274	At2g38640
1087	TraesCS1D02G305800	0.257815	0.000160494	0.00104668	Down	2.80015	3.1013	4.03186	0.429346	0.464361	0.359853	QQT2
1088	TraesCS1D02G306200	0.0155852	1.42012e-07	1.70247e-06	Down	4.68426	2.31365	4.27413	0	0	0	CAB3C
1089	TraesCS1D02G307800	0.37602	0.0114736	0.0416045	Down	3.94006	4.01704	2.86681	1.05296	0.62521	0.479109	PAG1
1090	TraesCS1D02G307900	0.0203301	7.47351e-06	6.57708e-05	Down	2.00542	3.00391	2.8378	0	0	0
1091	TraesCS1D02G308300	0.00616062	3.90144e-06	3.62701e-05	Down	2.94767	12.6271	6.73061	0	0	0.0570124	LRR1
1092	TraesCS1D02G308400	0	0.001315	0.00662447	Down	0.521256	3.31318	3.4402	0	0	0	LRR1
1093	TraesCS1D02G308600	0.335302	0.00156383	0.00770105	Down	4.22	1.24628	2.9704	0.611483	0.641317	0.780111	PHL7
1094	TraesCS1D02G309000	0	0.0139451	0.0489366	Down	0.228787	0.0335741	0.13869	0	0	0	RGA3
1095	TraesCS1D02G309200	0.182379	1.52948e-08	2.12111e-07	Down	37.1212	66.9908	58.6096	3.72838	2.4882	5.98335	TUBB5
1096	TraesCS1D02G311000	0.0366621	0.000809741	0.00433188	Down	6.82492	2.29746	2.59834	0	0	0.131059	At1g48100
1097	TraesCS1D02G312300	0.0839083	2.16635e-06	2.11244e-05	Down	1.55091	0.766265	1.88158	0.379776	0.494148	0
1098	TraesCS1D02G313600	0.0630626	0.0110119	0.0401946	Down	4.49479	2.78853	1.13509	0.262874	0	0
1099	TraesCS1D02G313800	0.265655	0.00334168	0.0147109	Down	13.4491	6.83837	7.26811	1.69009	1.08987	1.16112
1100	TraesCS1D02G314600	0.280532	4.5556e-07	5.00892e-06	Down	2.0505	3.99562	3.471	0.639235	0.368556	0.454509	SMC4
1101	TraesCS1D02G316100	0.0910742	8.85954e-08	1.09605e-06	Down	25.5802	42.5698	27.7398	1.19055	0.273555	1.9131
1102	TraesCS1D02G316200	0.30062	0.00189176	0.00906845	Down	1.49435	0.827679	0.433734	0.288572	0.0797204	0.216131	MSH5
1103	TraesCS1D02G319200	0.0116685	1.21734e-05	0.000102765	Down	3.89615	4.45784	4.83002	0.065994	0	0
1104	TraesCS1D02G319400	0.128303	1.65084e-08	2.27971e-07	Down	22.2316	23.4536	22.7684	0.137642	1.01064	1.30644	HSP22.3
1105	TraesCS1D02G320000	0.0580297	4.31077e-07	4.75645e-06	Down	4.05729	4.04593	3.28871	0.146608	0.0205714	0.0463174	GH3.4
1106	TraesCS1D02G322000	0.177644	4.25727e-05	0.000318846	Down	6.30939	4.4895	4.86011	0.281522	0.253541	0.356447	CNGC4
1107	TraesCS1D02G322100	0.268595	1.51814e-05	0.00012527	Down	8.06895	6.99157	7.71042	0.93103	1.14648	1.06815	LPAT5
1108	TraesCS1D02G322300	0.298476	0.0130155	0.0462598	Down	3.15818	5.21418	3.53406	0.29346	0.538595	0.576565
1109	TraesCS1D02G322600	0	1.42181e-07	1.70423e-06	Down	6.47877	3.89191	4.30351	0	0	0	EXL3
1110	TraesCS1D02G323900	0.252771	2.93194e-05	0.000227815	Down	21.2595	11.6638	16.1729	1.76346	1.49343	2.53638	SCAMP3
1111	TraesCS1D02G327100	0.249241	0.00976542	0.0363495	Down	46.0827	15.2907	25.5694	2.28129	1.55652	2.63536	JAL3
1112	TraesCS1D02G327500	0.0451623	2.03343e-10	3.59402e-09	Down	14.4369	8.33307	9.46988	0.117147	0.563579	0
1113	TraesCS1D02G331400	0.274259	0.00414701	0.017698	Down	0.831532	1.7824	1.36217	0.165234	0.0709712	0.402774	At5g46170
1114	TraesCS1D02G331700	0.0288431	4.16179e-07	4.60441e-06	Down	0.472964	1.02117	1.44756	0	0	0.043073	BRCA1
1115	TraesCS1D02G332600	0.254057	0.00122138	0.00620978	Down	3.45405	8.88409	7.67719	1.31875	0.56723	0.628207	LIP1P-2
1116	TraesCS1D02G332800	0.14885	0.000289633	0.00175424	Down	1.98486	1.87887	1.67826	0.0825967	0.160773	0.205658	PHT4
1117	TraesCS1D02G334000	0	0.000270862	0.00165298	Down	1.34775	0.573805	1.52708	0	0	0	NCS1
1118	TraesCS1D02G334100	0.0362931	0.00229761	0.0106933	Down	2.51624	10.2301	6.83084	0.328862	0	0	SRG1
1119	TraesCS1D02G337400	0.210877	0.0105634	0.0388536	Down	1.06687	1.67272	1.02656	0	0	0.320098	ARF14
1120	TraesCS1D02G338900	0.396969	0.00113825	0.00584222	Down	14.9567	11.3888	11.5989	2.09259	0.872398	1.76287
1121	TraesCS1D02G340500	0.228382	1.41099e-06	1.42623e-05	Down	8.11403	8.04461	8.66394	0.964596	0.941852	1.16123	GGH1
1122	TraesCS1D02G341100	0.189746	0.0012427	0.00630299	Down	18.4631	8.04543	11.5558	1.08076	1.40573	0.644949	TPS1
1123	TraesCS1D02G341600	0.353025	0.00260385	0.0119059	Down	4.73975	4.05388	3.49274	0.458206	0.529543	0.586837	HT1
1124	TraesCS1D02G342500	0.244515	0.00386054	0.0166445	Down	11.7921	10.9421	10.7215	0.18738	1.20237	0.762066
1125	TraesCS1D02G343400	0.082134	2.75162e-18	9.84926e-17	Down	42.9293	34.9735	34.6409	0.734906	0.464909	1.82469	DCR
1126	TraesCS1D02G349400	0.0243562	4.85643e-16	1.47839e-14	Down	7.59154	6.52951	6.51934	0.129791	0	0.0869992	PSA3
1127	TraesCS1D02G349600	0	0.000312302	0.00187845	Down	4.57823	0.804703	1.23698	0	0	0	KIN14O
1128	TraesCS1D02G350900	0.144628	1.09751e-05	9.3543e-05	Down	22.5443	43.9212	42.8979	0.885125	0.667562	1.80627	At2g25060
1129	TraesCS1D02G352300	0.277926	1.54268e-05	0.00012704	Down	2.77646	4.84991	3.65259	0.344171	0.534055	0.510875	At4g18820
1130	TraesCS1D02G355000	0.135354	0.00620992	0.0249507	Down	0.833275	0.941994	1.50665	0.0532224	0.0700383	0.0586051
1131	TraesCS1D02G355400	0.398193	0.000442451	0.00255493	Down	15.8894	17.8833	13.4755	3.49893	2.01021	3.68469	CFIS2
1132	TraesCS1D02G356900	0.292069	8.17674e-06	7.14448e-05	Down	3.53062	3.1411	3.53023	0.430637	0.273931	0.717684	SS4
1133	TraesCS1D02G357200	0.328248	2.06608e-05	0.000166066	Down	44.3212	49.9537	53.4296	4.52131	6.68688	4.49168
1134	TraesCS1D02G357600	0.0475277	2.93694e-05	0.000228135	Down	3.83481	4.39176	5.52628	0.0492312	0	0.216706
1135	TraesCS1D02G361000	0.313592	0.000123328	0.000828207	Down	6.86675	7.08597	6.74312	0.442969	1.1463	1.3741	At1g74320
1136	TraesCS1D02G361700	0.123332	0.00485527	0.0202357	Down	1.56883	0.96531	1.20461	0.0648946	0.0845608	0.0483201	RPS1
1137	TraesCS1D02G362800	0.350242	0.012872	0.0458331	Down	11.0196	5.25858	6.91579	0.70501	0.58251	1.54105
1138	TraesCS1D02G363400	0.236476	3.65827e-05	0.000278467	Down	0.435541	0.706453	0.788228	0.0535557	0.114406	0.055217	XI-1
1139	TraesCS1D02G364200	0.118291	2.47273e-08	3.33228e-07	Down	41.8571	83.728	69.5627	2.92504	3.7257	1.10353
1140	TraesCS1D02G364400	0.0508274	1.77456e-12	3.95457e-11	Down	42.3126	84.1815	77.3954	0.6459	0.730647	2.61152
1141	TraesCS1D02G364600	0.115024	8.26306e-16	2.46834e-14	Down	155.356	253.449	243.181	7.41989	9.99397	9.14632
1142	TraesCS1D02G365100	0	0.00231347	0.0107524	Down	0.903241	1.2629	1.32696	0	0	0	GLU8
1143	TraesCS1D02G365800	0.359367	0.001306	0.00658518	Down	2.67513	4.35872	3.50326	0.897462	0.226031	0.938442	At3g13860
1144	TraesCS1D02G366300	0.0652301	2.15318e-29	1.42286e-27	Down	227.048	327.039	320.992	6.07746	5.21661	4.54131
1145	TraesCS1D02G366400	0.136131	1.04652e-18	3.83734e-17	Down	139.703	217.959	183.497	10.4319	10.8789	6.90936
1146	TraesCS1D02G366500	0.0358802	4.68549e-16	1.42858e-14	Down	21.4775	33.2537	37.4056	0.763714	0.250382	0.280872	hh4
1147	TraesCS1D02G366600	0.149674	8.48646e-13	1.95413e-11	Down	69.3756	97.7622	112.765	5.78686	5.91688	2.41863
1148	TraesCS1D02G368000	0.0648701	2.89273e-08	3.85705e-07	Down	40.2828	90.5464	86.6549	1.64542	2.03935	1.00676
1149	TraesCS1D02G369000	0	5.49073e-05	0.000401645	Down	13.7299	4.20744	3.40689	0	0	0
1150	TraesCS1D02G370600	0.2596	0.00352249	0.0153847	Down	1.0485	1.0491	1.07592	0.0923645	0.135364	0.102073	PLDBETA1
1151	TraesCS1D02G373800	0.104931	7.91298e-23	3.85179e-21	Down	94.7335	132.835	138.867	3.6662	6.02759	3.75438
1152	TraesCS1D02G373900	0.0951673	1.15381e-15	3.3999e-14	Down	10.3414	19.525	20.8089	0	1.41465	0.711183
1153	TraesCS1D02G374000	0.345316	4.98598e-06	4.55722e-05	Down	33.6655	31.1238	31.2578	5.39122	3.74924	6.78898	SPAC23C4.09c
1154	TraesCS1D02G375100	0	1.13418e-14	3.09152e-13	Down	9.71401	11.5955	9.75378	0	0	0	CAB3C
1155	TraesCS1D02G375500	0.0412817	9.02837e-05	0.00062526	Down	2.41548	0.733635	1.21417	0	0.0177466	0.0612447	NMT2
1156	TraesCS1D02G375600	0.0404131	2.84166e-05	0.000221593	Down	0.445856	0.971052	0.89284	0	0	0	NMT2
1157	TraesCS1D02G375700	0.0228942	3.90139e-06	3.62701e-05	Down	75.0503	25.4977	38.1995	0.354609	0.197961	0.552806	NMT2
1158	TraesCS1D02G377900	0.061629	0.000651235	0.00357918	Down	0	0	0.433164	0	0	0	PAP1
1159	TraesCS1D02G379500	0	0.000754298	0.00406867	Down	0.280482	0.792108	0.330104	0	0	0	ACD6
1160	TraesCS1D02G379600	0.135997	0.000875989	0.00464558	Down	0.957999	0.464426	0.520765	0.123931	0	0.0251522	RPPL1
1161	TraesCS1D02G380600	0.197981	0.00688043	0.0271875	Down	0.945258	0.809539	1.03574	0.154788	0.0190252	0.256027
1162	TraesCS1D02G380900	0.0238731	0.00479524	0.0200218	Down	0.967108	0.293052	1.11267	0	0	0	At1g35710
1163	TraesCS1D02G381100	0.154714	0.00548322	0.0224636	Down	24.181	7.4146	12.039	0.872148	0.96896	0.475962	LTP-2
1164	TraesCS1D02G381700	0	6.87611e-06	6.1091e-05	Down	0.764919	0.858234	0.903818	0	0	0	DDM1
1165	TraesCS1D02G382100	0.017742	2.36509e-19	9.11691e-18	Down	2.35616	3.2577	3.02076	0.0183655	0.0450596	0
1166	TraesCS1D02G382500	0.0280712	0.0119763	0.0431828	Down	1.81362	1.78508	1.14871	0	0	0.050181
1167	TraesCS1D02G386800	0.363346	0.00698199	0.0275179	Down	26.2789	17.083	13.901	1.638	2.90823	1.25159	At3g03980
1168	TraesCS1D02G387600	0	0.00012747	0.000852582	Down	0.0990233	0.83985	0.950292	0	0	0	PIKM2-TS
1169	TraesCS1D02G388000	0.104567	1.49814e-05	0.000123802	Down	2.78028	6.04608	5.9244	0.63906	0.102086	0	ASF1B
1170	TraesCS1D02G390600	0.277728	2.07424e-05	0.000166636	Down	8.15666	9.71211	11.1061	1.09618	0.89259	0.897116	B'KAPPA
1171	TraesCS1D02G392000	0	0.00816096	0.0313772	Down	4.39714	2.39852	3.97305	0	0	0	Os11g0649700
1172	TraesCS1D02G392100	0.0683972	3.39159e-06	3.18445e-05	Down	1.32202	2.82192	2.67273	0.189643	0	0	LECRK91
1173	TraesCS1D02G393600	0.0747806	0.000736205	0.00398593	Down	22.0955	6.64589	11.872	0.48581	0.186748	0.284892	At3g61750
1174	TraesCS1D02G394600	0.269341	0.000565258	0.00316722	Down	7.98003	8.36076	9.07029	0.943078	0.219367	1.85267	BASS1
1175	TraesCS1D02G396600	0.0456111	1.6694e-20	6.97143e-19	Down	78.2783	112.935	127.704	1.37436	1.4464	1.38112
1176	TraesCS1D02G397300	0.442697	0.00702446	0.0276602	Down	7.10523	4.96934	6.80638	1.02797	1.54811	0.426167
1177	TraesCS1D02G398200	0.222118	0.0021904	0.0102677	Down	0.550412	0.484582	0.409761	0.0478215	0.125413	0.00761741	RGA2
1178	TraesCS1D02G398700	0.0885268	8.65787e-05	0.000602912	Down	14.7043	7.83886	8.34304	0.0881546	0	0.77377	CNR2
1179	TraesCS1D02G400100	0.131105	1.30905e-18	4.76866e-17	Down	203.499	176.279	180.563	6.16242	8.03313	6.65537	PSAH
1180	TraesCS1D02G404600	0.244205	3.37923e-06	3.17476e-05	Down	24.6795	36.7339	28.72	1.37649	0.788168	4.4034	FLA11
1181	TraesCS1D02G404700	0.109295	1.68368e-08	2.32095e-07	Down	76.5728	50.8654	48.1035	1.21844	1.71743	1.58871	FLA11
1182	TraesCS1D02G408300	0.28038	0.000163973	0.00106643	Down	6.11236	10.8511	6.48502	0.99724	1.24004	1.02277	ycf23
1183	TraesCS1D02G409700	0.271589	0.00685239	0.027089	Down	1.17952	1.54002	1.51707	0.184612	0.0886979	0.295379
1184	TraesCS1D02G410200	0.128276	1.91018e-09	2.98956e-08	Down	13.1683	7.88345	10.2081	0.806825	0.593164	0.221614	OsI_032456
1185	TraesCS1D02G410600	0.388279	0.000680683	0.00372144	Down	5.5149	6.74251	6.83249	0.956139	0.578238	1.01618
1186	TraesCS1D02G410700	0	0.0130425	0.0463391	Down	1.17941	1.73703	2.73345	0	0	0
1187	TraesCS1D02G411300	0.0745153	7.52469e-14	1.90926e-12	Down	235.617	146	168.698	4.9888	4.49393	2.86978	WHAB1.6
1188	TraesCS1D02G411600	0.0181449	3.89493e-06	3.62225e-05	Down	6.6842	3.3528	3.09578	0	0.103106	0	WHAB1.6
1189	TraesCS1D02G412300	0	3.47151e-07	3.88971e-06	Down	3.55462	38.9805	27.8677	0	0	0	SBT3.9
1190	TraesCS1D02G412400	0.00546063	1.91736e-07	2.25026e-06	Down	10.9296	3.24939	5.19875	0.0297452	0	0.0163453	SBT3.6
1191	TraesCS1D02G412600	0.164996	0.000235094	0.00146139	Down	1.33262	1.41997	1.63028	0.178014	0.094209	0.178458	ERA1
1192	TraesCS1D02G413000	0	0.0027186	0.0123304	Down	3.58465	1.13045	1.37031	0	0	0	RL1
1193	TraesCS1D02G413100	0	0.000238696	0.00147947	Down	2.27655	4.18486	3.72634	0	0	0	RL3
1194	TraesCS1D02G414600	0.486615	0.0114014	0.0413849	Down	5.24793	5.58508	4.80937	1.07312	1.22863	1.38776	KCS4
1195	TraesCS1D02G415100	0.0732929	0.00101279	0.00528397	Down	3.60963	2.7161	5.7229	0	0	0
1196	TraesCS1D02G415800	0.469957	0.00384287	0.0165793	Down	9.45634	11.7822	13.0774	1.96858	2.88857	2.38937	At5g07610
1197	TraesCS1D02G416000	0.189961	0.00301516	0.0134576	Down	6.85446	4.4982	2.15777	0.267505	0.344414	0.463119	DEGP1
1198	TraesCS1D02G416200	0.2189	0.00042853	0.00248408	Down	0.532551	1.46181	1.12535	0.0644754	0.212597	0.133853	RGA5
1199	TraesCS1D02G416900	0.113869	4.76693e-09	7.082e-08	Down	0.538052	1.18024	1.0432	0.0647624	0.0361471	0.0670996	TOF1
1200	TraesCS1D02G418700	0.224632	0.00147163	0.00730349	Down	4.31247	3.61663	2.09308	0.327212	0.199839	0.494125	WRKY53
1201	TraesCS1D02G419400	0.193128	0.000283666	0.00172288	Down	5.997	18.4192	16.047	1.40911	0.907036	1.7245	ura7
1202	TraesCS1D02G419600	0.337039	0.00781761	0.0302605	Down	0.641592	0.617766	0.671467	0.172908	0.166695	0.0131697	RGA1
1203	TraesCS1D02G419900	0.0812247	0.00016991	0.00110026	Down	2.74823	3.14838	2.52229	0.0506745	0	0.0831662	CHUP1
1204	TraesCS1D02G421000	0.190887	0.000290773	0.0017606	Down	0.871349	1.0616	0.848991	0.101214	0.0480164	0.169118	PCMP-H73
1205	TraesCS1D02G421100	0.240833	1.09445e-05	9.33028e-05	Down	13.7297	9.35976	9.43968	0.822896	1.41446	0.672947	FAAH
1206	TraesCS1D02G422700	0.305729	0.0102346	0.0378079	Down	1.99983	1.24311	0.833013	0.288791	0.146636	0.0918259	CHUP1
1207	TraesCS1D02G423200	0.127454	7.50745e-05	0.000532348	Down	4.44252	9.48269	6.53298	0.467725	0.0380712	0.345628	MIZ1
1208	TraesCS1D02G423500	0.27202	0.000140017	0.000926122	Down	3.61894	4.25177	3.57612	0.689405	0.679895	0.559402	FK
1209	TraesCS1D02G426400	0	0.012051	0.0433862	Down	0.502937	0.0704811	0.207466	0	0	0	At3g47570
1210	TraesCS1D02G426500	0.0722868	0.00138331	0.00692233	Down	0	0	2.75045	0	0	0
1211	TraesCS1D02G426700	0	0.000147867	0.000972288	Down	0.243372	2.61171	2.75929	0	0	0	RL2
1212	TraesCS1D02G427300	0.277895	1.74085e-07	2.05949e-06	Down	3.34935	2.88897	2.68235	0.458594	0.292021	0.471265	AUXI1
1213	TraesCS1D02G427400	0.133503	0.000338882	0.00201875	Down	12.6787	53.5147	43.3438	2.79988	1.21223	3.03033	AGP-L
1214	TraesCS1D02G427500	0	0.000429611	0.00248943	Down	0.0736162	0.52741	0.391174	0	0	0	chl1
1215	TraesCS1D02G428200	0.0702476	1.75116e-10	3.11059e-09	Down	175.618	94.0093	105.866	2.82682	1.86728	3.98631	LHBC
1216	TraesCS1D02G428800	0.186522	2.98387e-05	0.000231458	Down	4.46897	4.02889	5.73565	0.579029	0.153143	0.366623	SPS2
1217	TraesCS1D02G430700	0	5.63724e-05	0.000411016	Down	2.07788	1.22552	1.55026	0	0	0	At5g56590
1218	TraesCS1D02G431200	0.00724096	9.74825e-27	5.65753e-25	Down	10.8195	10.1804	11.3524	0.0218183	0	0.070917	At5g56590
1219	TraesCS1D02G431700	0.464406	0.000399703	0.00233656	Down	11.2911	11.4148	11.8716	1.88487	1.84635	3.79434	SPCC24B10.10c
1220	TraesCS1D02G431900	0.0193181	0.000150531	0.000988223	Down	0.590501	5.2825	4.69449	0	0.0719482	0	CYP71D11
1221	TraesCS1D02G434200	0.375689	0.00255905	0.0117272	Down	3.06021	2.5576	2.88844	0.736264	0.228461	0.62704	XLG2
1222	TraesCS1D02G434600	0.339023	0.00164449	0.00804444	Down	2.0553	1.60993	2.22051	0.528469	0.157585	0.326057	RGA5
1223	TraesCS1D02G434800	0.12489	0.000329861	0.00197072	Down	0.422999	0.344473	0.540847	0.0484455	0	0.00905815	RGA5
1224	TraesCS1D02G436200	0.185416	0.000235547	0.00146328	Down	3.70671	4.58919	3.88141	0.209772	0.348697	0.502694
1225	TraesCS1D02G437000	0.0117023	0.00518313	0.021415	Down	0.0168022	1.91321	1.59975	0	0	0.0200972	PTAC14
1226	TraesCS1D02G437200	0.0323527	0.0133782	0.0473038	Down	0	2.89301	2.09265	0	0	0
1227	TraesCS1D02G437300	0.0567627	0.00546591	0.0224056	Down	0.0805026	0.9899	0.628965	0.0400759	0	0
1228	TraesCS1D02G437600	0	1.28981e-05	0.00010821	Down	1.75042	1.74854	1.82329	0	0	0	CNBF2260
1229	TraesCS1D02G439900	0	0.0101951	0.0376763	Down	0	0.698827	0.42527	0	0	0	SUD1
1230	TraesCS1D02G440100	0	0.000319808	0.00191828	Down	0	4.89261	3.26442	0	0	0	SUD1
1231	TraesCS1D02G441100	0	0.00047563	0.00272159	Down	0	1.9013	2.51152	0	0	0	At3g58940
1232	TraesCS1D02G442100	0.135175	0.000447016	0.00257786	Down	4.15005	6.95622	6.86433	0.0429588	0.609437	0	AMC1
1233	TraesCS1D02G442500	0	0.000340607	0.00202733	Down	0.200153	2.4692	2.54635	0	0	0	SELMODRAFT_444075
1234	TraesCS1D02G442900	0	0.00188816	0.00905287	Down	0.0463707	9.9572	5.89381	0	0	0
1235	TraesCS1D02G443100	0.0289598	0.00232624	0.0108002	Down	0.369766	7.74833	6.74193	0.0124134	0.154028	0.0555985	At2g42960
1236	TraesCS1D02G443700	0	0.00242906	0.0112096	Down	0	6.19048	5.70851	0	0	0
1237	TraesCS1D02G444400	0.0219383	0.0031962	0.0141589	Down	0.250515	3.23701	2.42261	0.070005	0	0
1238	TraesCS1D02G444900	0	0.00025432	0.00156584	Down	0.0346613	1.48815	1.3347	0	0	0	RGA5
1239	TraesCS1D02G445800	0	0.00972999	0.036247	Down	0	0.390774	0.472533	0	0	0
1240	TraesCS1D02G446300	0	0.00375097	0.0162437	Down	0	14.621	4.21906	0	0	0
1241	TraesCS1D02G446400	0.0203181	0.00380953	0.0164536	Down	0.0402853	7.58993	5.86458	0.0710413	0.00488325	0.0468075	SPAC56F8.03
1242	TraesCS1D02G447000	0	1.17855e-05	9.98519e-05	Down	0	38.4603	28.4474	0	0	0
1243	TraesCS1D02G447200	0	0.000162951	0.00106041	Down	0	27.0137	19.9451	0	0	0
1244	TraesCS1D02G448600	0	8.80041e-05	0.000611802	Down	0	11.9835	8.21886	0	0	0
1245	TraesCS1D02G448800	0.0107438	0.0027718	0.012534	Down	0	20.6771	16.9055	0.0618231	0	0
1246	TraesCS1D02G449000	0	0.00284447	0.0128098	Down	0	3.7782	2.0684	0	0	0
1247	TraesCS1D02G449200	0.0498407	0.0123806	0.0443744	Down	0.0873824	11.6766	9.91359	0.038251	0.130191	0.210921	VATC
1248	TraesCS1D02G449900	0	9.25953e-05	0.000639117	Down	0	7.69979	5.98127	0	0	0
1249	TraesCS1D02G450300	0.0645648	0.0108623	0.0397474	Down	0.359997	6.97082	7.28842	0.12582	0.207659	0.0837001	FTSH5
1250	TraesCS1D02G450600	0.000949628	3.9052e-05	0.000295393	Down	0.131502	14.3282	12.7132	0	0	0	VDAC3
1251	TraesCS1D02G450900	0	0.000232525	0.00144795	Down	0.108542	1.83345	1.56213	0	0	0	ARI7
1252	TraesCS1D02G451800	0.00728134	0.0024447	0.0112699	Down	0	25.5718	19.4325	0	0	0	LSM8
1253	TraesCS1D02G452200	0.0183431	0.0020448	0.00967924	Down	2.00851	59.1702	39.05	0.278056	0.148082	0.215755
1254	TraesCS1D02G452300	0.0567353	0.00793792	0.0306458	Down	4.90331	75.5954	58.3177	1.04858	0.303077	0.634939	NDPK3
1255	TraesCS1D02G452400	0	0.00228185	0.0106314	Down	0.031745	2.46568	2.79072	0	0	0
1256	TraesCS1D02G452900	0.0142617	0.00630452	0.0252624	Down	0	8.60173	5.80509	0.0829206	0	0
1257	TraesCS1D02G453900	0.0382206	0.00418903	0.0178624	Down	0.28796	3.73998	3.06884	0.0546739	0	0	Os01g0616400
1258	TraesCS1D02G454000	0.0615018	0.000137489	0.000911802	Down	0.814975	0.902536	0.689562	0	0.31192	0
1259	TraesCS1D02G454500	0.0503188	0.00131921	0.00664106	Down	0.330183	2.80704	2.36628	0.077849	0.0509912	0	GDI1
1260	TraesCS1D02G454600	0.0441875	0.0122143	0.0438751	Down	0	7.3648	6.31892	0.102621	0.151352	0.0288613
1261	TraesCS1D02G454700	0	0.00431	0.0182928	Down	0	1.29254	0.853244	0	0	0
1262	TraesCS2A02G000700	0.314308	8.68438e-05	0.00060465	Down	5.65308	5.67034	8.33588	0.543287	0.764686	0.790994
1263	TraesCS2A02G003600	0.108452	1.22546e-12	2.77602e-11	Down	1.82515	2.54286	2.12434	0.205926	0.063803	0.1143	RGA1
1264	TraesCS2A02G004600	0.0772127	0.000256521	0.00157728	Down	4.35819	2.92524	3.65101	0.29371	0	0
1265	TraesCS2A02G006400	0.0740075	1.65306e-07	1.9631e-06	Down	3.71288	2.36265	4.51287	0.0972539	0.239679	0	Cyp96T1
1266	TraesCS2A02G006800	0.0535866	2.22571e-12	4.89988e-11	Down	0.898148	1.55635	1.26067	0.0290675	0	0.0906899	RGA1
1267	TraesCS2A02G007000	0	1.84908e-05	0.000150168	Down	0.13256	0.370895	0.272381	0	0	0	RPPL1
1268	TraesCS2A02G007100	0	0.000103904	0.000707981	Down	0.73972	0.561919	0.22465	0	0	0	NPF8.5
1269	TraesCS2A02G007500	0.0104099	2.17362e-07	2.52261e-06	Down	20.5021	8.36	10.6087	0.155415	0	0.0492493	NPF8.5
1270	TraesCS2A02G007900	0.493186	0.00715719	0.0281044	Down	48.4978	39.4604	47.5054	8.53262	5.21221	7.44698	PARV12.8
1271	TraesCS2A02G010100	0.392149	0.00154459	0.00761898	Down	21.9216	45.1307	36.0959	4.84041	4.48737	5.0372	Os04g0119400
1272	TraesCS2A02G014300	0.408333	0.0019546	0.009316	Down	4.99478	13.0698	6.3436	0.776602	2.25115	1.84137
1273	TraesCS2A02G016000	0	0.000179677	0.00115521	Down	4.51064	0.711472	3.82418	0	0	0	PCR1
1274	TraesCS2A02G016500	0.216632	0.000133333	0.000887543	Down	24.4747	11.4682	16.5529	0.893114	1.39661	1.02983	At3g07010
1275	TraesCS2A02G017200	0	0.00055544	0.00311802	Down	0.143438	0.457594	0.312591	0	0	0	ALATS
1276	TraesCS2A02G021700	0	5.11689e-05	0.000377229	Down	25.554	6.4136	7.91948	0	0	0	Os07g0271500
1277	TraesCS2A02G022000	0.465992	0.00839996	0.032136	Down	5.24941	7.89233	6.2117	0.86654	0.685827	2.10074	FPG1
1278	TraesCS2A02G022700	0.350861	0.00400421	0.0171711	Down	4.00777	8.13513	7.69706	0.818941	0.827169	1.36599	CPLS1
1279	TraesCS2A02G023400	0.037136	0.0114763	0.0416102	Down	0	2.18796	1.91686	0.0363816	0.00888762	0.0401041	RGA5
1280	TraesCS2A02G032500	0.302779	0.000282256	0.00171589	Down	4.09814	3.07914	3.80693	0.679929	0.573529	0.72675	APS2
1281	TraesCS2A02G033100	0.0997993	2.19044e-09	3.40364e-08	Down	47.0485	33.1211	25.9385	2.11669	2.72415	1.28387
1282	TraesCS2A02G033600	0.0402392	3.0743e-14	8.05136e-13	Down	9.11843	10.3287	10.963	0.365483	0.099236	0
1283	TraesCS2A02G035100	0.182348	1.24925e-05	0.000105124	Down	75.1525	43.8547	44.3122	2.90483	4.05237	3.13247	CP12-2
1284	TraesCS2A02G035200	0.0450375	0.000811046	0.00433827	Down	1.89713	2.21138	1.77845	0	0	0.0731808
1285	TraesCS2A02G036100	0.187965	0.00249155	0.0114575	Down	15.5237	17.0022	27.8051	0.972478	0.657836	0.703983	PMEI7
1286	TraesCS2A02G036300	0.190658	2.17261e-05	0.000173825	Down	6.0323	13.9994	13.0131	1.0004	0.884371	1.02331	AAT1
1287	TraesCS2A02G039400	0.112963	2.49871e-06	2.40503e-05	Down	14.9546	8.69286	8.69682	0.202972	0.826012	0.732041	BGLU16
1288	TraesCS2A02G041400	0.0926119	2.98234e-05	0.000231363	Down	1.2184	1.99529	1.50582	0	0.0306518	0.198789	FAAH
1289	TraesCS2A02G042000	0.140132	1.7365e-06	1.72777e-05	Down	1.12663	1.78834	2.25973	0.0577891	0.0275872	0.080515	At1g58280
1290	TraesCS2A02G042500	0.0783483	0.00547819	0.0224442	Down	0.235937	0.259768	0.443901	0	0.0330471	0	RGA1
1291	TraesCS2A02G042600	0.214342	0.00874191	0.0331763	Down	0.606984	0.361491	0.532546	0.0813283	0.0954655	0.0101244	RGA1
1292	TraesCS2A02G045100	0.187851	1.26802e-08	1.77743e-07	Down	16.1244	14.9799	14.0299	0.665587	0.471261	1.35353	WAV3
1293	TraesCS2A02G046100	0.225752	1.46241e-05	0.000121145	Down	1.99489	2.23403	1.53856	0.0819652	0.496618	0.114341	MTS1
1294	TraesCS2A02G046200	0.253099	0.0087698	0.0332644	Down	7.94095	4.89552	5.61972	0.0647513	0.632349	0.588375
1295	TraesCS2A02G048800	0	6.52064e-05	0.000468736	Down	0.9207	5.00669	6.93638	0	0	0
1296	TraesCS2A02G050400	0	2.32789e-06	2.2525e-05	Down	0.821759	1.10128	1.90154	0	0	0
1297	TraesCS2A02G053200	0.0698031	3.72511e-06	3.47714e-05	Down	0.425289	0.451592	0.785349	0.0545837	0	0.035003	FKBP19
1298	TraesCS2A02G058700	0.235354	3.7824e-05	0.000286854	Down	12.1195	10.0668	7.52861	0.926797	1.12184	1.41614	PSA2
1299	TraesCS2A02G059900	0.211818	0.00166713	0.00813431	Down	2.19508	2.25674	4.19779	0.272588	0.0844221	0.226658
1300	TraesCS2A02G060600	0.0290308	6.21255e-06	5.56574e-05	Down	0.662514	0.531263	0.689557	0.0280401	0.0136117	0
1301	TraesCS2A02G060700	0.0518948	1.36173e-09	2.16986e-08	Down	1.03012	1.24265	1.55012	0.0279301	0.0453033	0.0308384
1302	TraesCS2A02G061000	0.273772	9.04752e-05	0.000626309	Down	2.68808	2.99139	2.23514	0.268922	0.432732	0.413028	Os04g0252400
1303	TraesCS2A02G062000	0	5.82902e-05	0.000423616	Down	5.72209	2.20912	2.9859	0	0	0
1304	TraesCS2A02G062800	0	0.00201247	0.00954294	Down	5.27923	0	2.75618	0	0	0
1305	TraesCS2A02G063600	0.259979	4.72142e-05	0.000350486	Down	5.86214	4.69275	4.21594	0.556275	0.738188	0.709102	MAA3
1306	TraesCS2A02G063800	0	7.33545e-05	0.000521364	Down	1.11657	0.595535	0.271918	0	0	0
1307	TraesCS2A02G065900	0.0250076	8.56781e-05	0.000597546	Down	2.08663	3.79911	2.81258	0	0	0
1308	TraesCS2A02G066300	0.06243	4.2471e-06	3.92363e-05	Down	1.88405	2.34975	2.34272	0.0397496	0	0.153743	ROPGAP2
1309	TraesCS2A02G066600	0	0.00654321	0.0260605	Down	2.56941	0.379819	3.05345	0	0	0	EXPA1
1310	TraesCS2A02G066900	0	0.000354561	0.00210206	Down	3.02028	1.2035	1.77217	0	0	0
1311	TraesCS2A02G067200	0.0399349	0.000195417	0.00124353	Down	7.47634	3.69219	2.86402	0.176564	0	0.065385
1312	TraesCS2A02G067300	0.0405172	3.66423e-05	0.000278893	Down	17.581	5.66956	12.5247	0.255484	0	0.344509
1313	TraesCS2A02G067400	0.156174	8.4748e-06	7.37688e-05	Down	11.0163	11.1359	12.4706	0.570927	0.44275	0.583057
1314	TraesCS2A02G067700	0.214681	2.55365e-05	0.000201302	Down	21.2342	9.35348	15.95	1.37573	1.56048	1.41821
1315	TraesCS2A02G069100	0	0.00768614	0.0298477	Down	0.49428	0.205739	0.084753	0	0	0	At3g47570
1316	TraesCS2A02G069400	0.442689	0.00191459	0.00915991	Down	5.21703	10.416	9.08565	1.84109	1.93651	1.83187	ACC2
1317	TraesCS2A02G070600	0	1.69583e-17	5.72662e-16	Down	1.06843	1.18143	1.54821	0	0	0	RGA5
1318	TraesCS2A02G070700	0.129716	0.00043821	0.00253362	Down	0.22033	1.37999	1.27473	0.0448503	0.104378	0.0695885	RGA5
1319	TraesCS2A02G071600	0	0.00185647	0.00892622	Down	3.75122	0.736593	1.24002	0	0	0	FMO1
1320	TraesCS2A02G072400	0.157194	0.00188074	0.00902114	Down	3.20717	4.3824	3.44554	0	0.271193	0.430157	At5g52970
1321	TraesCS2A02G072800	0.146308	1.42582e-07	1.7087e-06	Down	4.93899	6.01309	6.43192	0.71937	0	0.498091	Os11g0544500
1322	TraesCS2A02G075300	0	0.0027967	0.0126289	Down	2.4857	0.544396	1.20327	0	0	0	Os08g0200100
1323	TraesCS2A02G080400	0.32269	0.00816857	0.0314014	Down	0.772515	1.30186	1.30368	0.105286	0.202178	0.237798
1324	TraesCS2A02G081900	0.114763	0.0105053	0.0386689	Down	0.328929	1.60757	0.918401	0	0	0.0807368	PRR37
1325	TraesCS2A02G082100	0.293313	7.45612e-11	1.39179e-09	Down	267.922	246.948	243.852	23.8624	25.0729	27.6552	APX2
1326	TraesCS2A02G082200	0.0876051	6.8756e-05	0.000491766	Down	2.58998	2.07418	2.2564	0.184306	0.0303105	0.100891	ADT2
1327	TraesCS2A02G083900	0.146524	0.00316376	0.0140375	Down	4.33927	3.3102	3.00492	0	0	0.580858	PER21
1328	TraesCS2A02G084800	0	2.17122e-21	9.63856e-20	Down	10.1744	6.70726	7.88786	0	0	0	FAD7A-1
1329	TraesCS2A02G086900	0.496922	0.012479	0.0446795	Down	18.9679	12.5129	11.4594	2.43689	1.20109	3.02856	ESK1
1330	TraesCS2A02G087200	0.0384911	0.000177103	0.00114115	Down	0.444084	0.434681	0.250814	0	0	0.0349887	RPPL1
1331	TraesCS2A02G089200	0.236588	0.0127844	0.0455913	Down	0.745614	0	0.460306	0	0	0.201383
1332	TraesCS2A02G090100	0.070071	5.66388e-08	7.24316e-07	Down	7.09883	4.38671	5.55595	0.392317	0	0.0603985
1333	TraesCS2A02G092000	0.349746	0.00635149	0.0254239	Down	2.37979	3.00533	2.56193	0.840067	0.156011	0.706418	CRK26
1334	TraesCS2A02G092400	0.10803	2.70138e-18	9.67828e-17	Down	6.16331	8.06829	6.25262	0.381306	0.231543	0.493478
1335	TraesCS2A02G094100	0.345588	0.00872836	0.0331362	Down	17.187	9.14579	12.5427	2.86639	2.63816	0.871442
1336	TraesCS2A02G095300	0.296423	0.000653021	0.00358774	Down	1.16817	1.32578	1.03864	0.246273	0.130591	0.300212	TIO
1337	TraesCS2A02G097700	0.0989322	2.05956e-06	2.01838e-05	Down	4.68929	4.93248	3.90525	0.130666	0.0215065	0.267828	FRL4A
1338	TraesCS2A02G098100	0.293251	2.01504e-06	1.97946e-05	Down	130.058	227.166	210.24	22.2194	20.7567	19.0773	CAM
1339	TraesCS2A02G098500	0.472976	0.0139138	0.0488594	Down	3.54571	4.43562	3.13719	0.543996	0.954391	1.68974	KDSA
1340	TraesCS2A02G099800	0.332828	0.00772436	0.0299589	Down	2.55729	4.29242	5.04895	0.36525	0.120271	0.779871	SDR2b
1341	TraesCS2A02G100600	0.0708629	0.00540175	0.0221903	Down	1.95688	0.431346	1.90338	0.0267633	0	0.08952	MYR2
1342	TraesCS2A02G101700	0.252964	5.75302e-13	1.34896e-11	Down	142.687	105.664	114.824	10.9133	13.2803	10.6651	R40G2
1343	TraesCS2A02G102300	0.231589	4.12791e-11	7.90155e-10	Down	19.381	25.4911	21.5158	2.44204	1.06533	1.7619	Os07g0682400
1344	TraesCS2A02G102600	0.326858	8.13578e-08	1.01212e-06	Down	13.338	14.0528	14.4418	1.99502	1.41317	3.25442	CESA8
1345	TraesCS2A02G103300	0.135403	7.53976e-05	0.000534137	Down	0.766515	1.70026	1.89219	0.0936559	0.069858	0.139195	RECQL4B
1346	TraesCS2A02G103900	0.310703	0.00123757	0.00628062	Down	7.87958	4.56352	5.16013	0.324972	0.914706	0.645876	CYP714B1
1347	TraesCS2A02G104100	0.150947	1.89517e-06	1.86876e-05	Down	3.22423	2.59618	2.64895	0.256465	0.110414	0.253907	At5g58300
1348	TraesCS2A02G104400	0.277305	0.002282	0.0106314	Down	4.00467	1.25475	3.52301	0.300503	0.323216	0.299071
1349	TraesCS2A02G105300	0.0523834	0.000298682	0.00180486	Down	0.496773	0.464377	0.842455	0	0.0298458	0	At5g15810
1350	TraesCS2A02G107000	0.353931	5.6395e-07	6.10874e-06	Down	25.5821	22.2138	26.9756	5.03586	4.15746	4.31242	CIPK2
1351	TraesCS2A02G107600	0.0454018	3.88108e-05	0.000293767	Down	3.08066	3.35061	5.32681	0	0.159842	0
1352	TraesCS2A02G108100	0	0.00192288	0.00918887	Down	4.61104	0.806566	1.88823	0	0	0	PRX112
1353	TraesCS2A02G109500	0.0368605	2.06334e-05	0.000165914	Down	2.5008	1.86143	1.34473	0	0	0
1354	TraesCS2A02G109600	0.104955	0.000253904	0.0015634	Down	2.32145	4.4503	3.67508	0.129095	0	0.0850925	PECS-1.1
1355	TraesCS2A02G111300	0.184016	3.50048e-11	6.77017e-10	Down	128.278	85.8936	107.625	7.37836	6.03418	4.913
1356	TraesCS2A02G111500	0.268746	0.000418044	0.00243068	Down	2.00167	2.41953	2.58987	0.289163	0.206379	0.43888	FLN2
1357	TraesCS2A02G112600	0.0567567	6.87013e-12	1.43257e-10	Down	20.0004	10.7626	14.0599	0.262809	0.203442	0.525663	PHOS34
1358	TraesCS2A02G114100	0.495516	0.00601798	0.0242941	Down	5.00398	6.96037	4.94173	0.931013	1.54847	1.70164	CARM1
1359	TraesCS2A02G114400	0.0630921	8.38264e-30	5.65901e-28	Down	136.367	118.822	113.189	1.82499	2.61846	3.82953	PSAN
1360	TraesCS2A02G114700	0	0.00892551	0.0337453	Down	3.13816	0.703624	0.667307	0	0	0
1361	TraesCS2A02G116000	0.120885	0.00428075	0.0181854	Down	5.59086	1.80046	6.79804	0.27224	0	0.25671	CCX1
1362	TraesCS2A02G117100	0.241854	0.00513301	0.0212404	Down	1.81119	1.1875	2.01863	0.305315	0	0.38618
1363	TraesCS2A02G117700	0.142806	0.00294069	0.0131711	Down	84.7332	28.4032	49.2735	4.06621	1.18181	3.53857
1364	TraesCS2A02G120300	0.238651	7.03327e-05	0.000502032	Down	9.37163	10.1737	8.18991	1.21441	0.559414	1.35291
1365	TraesCS2A02G120500	0.207487	0.00539101	0.0221544	Down	2.44354	5.67483	5.27262	0.12143	0.642954	0.613402
1366	TraesCS2A02G122100	0	1.21227e-05	0.000102431	Down	7.56743	2.50308	4.31359	0	0	0	Os04g0179200
1367	TraesCS2A02G123900	0.0159994	0.000520857	0.00295015	Down	1.02995	0.691218	0.774289	0	0	0
1368	TraesCS2A02G125100	0.349781	0.000779113	0.00418635	Down	6.18993	4.51139	5.12582	0.551565	0.689401	0.891826	CYP709B2
1369	TraesCS2A02G127600	0.240097	5.14402e-05	0.000379014	Down	2.40847	2.8647	2.51415	0.317303	0.354405	0.440995	AAH1
1370	TraesCS2A02G129600	0.0529843	1.61515e-08	2.23279e-07	Down	4.20205	2.67651	1.86845	0.136909	0.106287	0	At1g17350
1371	TraesCS2A02G129900	0.178154	7.02552e-06	6.2291e-05	Down	1.48309	2.76398	3.22907	0.108719	0.221919	0.364657	cnd1
1372	TraesCS2A02G130900	0.0295371	1.04934e-07	1.28316e-06	Down	11.2179	32.7412	24.6768	0.397965	0	0.30261	AP25
1373	TraesCS2A02G131300	0.392029	0.0133222	0.0471408	Down	6.56953	5.91586	7.58423	0.415222	0.804825	1.86906	OsI_33147
1374	TraesCS2A02G131500	0.32629	0.00733685	0.0286951	Down	4.32937	3.92357	5.21064	1.1905	0.455603	0.472223
1375	TraesCS2A02G131700	0.0826446	0.00220193	0.0103106	Down	1.00591	4.15951	2.73654	0	0.046738	0.125937	IMK3
1376	TraesCS2A02G132200	0.146536	1.3845e-05	0.000115277	Down	4.78786	2.69165	2.93387	0.152241	0.160451	0.370762	Os07g0657900
1377	TraesCS2A02G133700	0.0541003	3.22637e-08	4.27349e-07	Down	22.3279	11.1578	15.9955	0.444845	0.100352	0.550764	CXP
1378	TraesCS2A02G133900	0.0125536	3.63339e-13	8.68095e-12	Down	12.4643	7.47002	6.31838	0	0	0
1379	TraesCS2A02G134000	0.178558	1.47171e-10	2.64607e-09	Down	11.6617	8.28436	7.99089	0.725163	0.555532	0.712355	CHLH
1380	TraesCS2A02G134400	0.388088	0.00562132	0.0229428	Down	7.76859	10.0863	7.25747	1.11733	1.05803	0.910874	PNS1
1381	TraesCS2A02G140400	0.0096954	2.13064e-16	6.6625e-15	Down	1.404	1.36013	1.47962	0	0	0	DRD1
1382	TraesCS2A02G141100	0.236851	0.000625262	0.00345514	Down	5.12446	3.08103	2.573	0.313444	0.237241	0.237671	Os07g0646100
1383	TraesCS2A02G141600	0.0256842	4.39206e-08	5.70537e-07	Down	4.13449	2.22774	2.45676	0.0855814	0	0
1384	TraesCS2A02G141900	0.333461	0.000951478	0.00499609	Down	16.9202	15.104	13.396	1.45654	1.70204	2.23377	At3g06035
1385	TraesCS2A02G144100	0.404197	0.00914958	0.0344588	Down	3.02537	2.89316	2.21643	0.818707	0.128759	0.661739	Os01g0234100
1386	TraesCS2A02G144500	0.195652	3.47662e-05	0.000266143	Down	2.21308	1.26459	1.37118	0.093834	0.0129374	0.355831	SCAB1
1387	TraesCS2A02G145100	0	0.00423734	0.0180304	Down	2.40355	1.73024	0.972266	0	0	0
1388	TraesCS2A02G145900	0.156695	0.00352547	0.015396	Down	16.128	7.18134	6.86721	0.417185	0.463799	0.717202	PAP6
1389	TraesCS2A02G146200	0.423173	0.00040124	0.00234484	Down	6.7824	8.02871	7.87057	1.42242	1.31147	2.49557	CAMK1
1390	TraesCS2A02G149300	0.321384	0.00353085	0.0154143	Down	4.70586	4.97065	5.2901	0.915006	0.611198	0.623353	PSP
1391	TraesCS2A02G149500	0.0553899	2.19985e-11	4.34056e-10	Down	0.399806	0.839544	0.72464	0.0287609	0.0237044	0.00914363	KIN12E
1392	TraesCS2A02G149600	0.402086	0.00813404	0.0312994	Down	2.48561	3.25416	2.27616	0.660698	0.357827	0.476765	HASPIN
1393	TraesCS2A02G149700	0.447827	0.00169278	0.00824148	Down	15.1602	9.4526	12.381	2.78694	1.88646	3.15865	NPSN13
1394	TraesCS2A02G151300	0.229031	3.93532e-05	0.000297441	Down	4.10404	5.79228	5.98294	0.803377	0.870388	0.219784
1395	TraesCS2A02G153200	0.209082	0.00110687	0.00570816	Down	6.37169	4.90883	4.02188	0.819863	0.279936	0.182842	Os06g0194400
1396	TraesCS2A02G153500	0.132329	0.000480832	0.00274794	Down	1.47325	3.36833	2.34	0	0	0.149933	RABA5A
1397	TraesCS2A02G156100	0.21023	7.04876e-07	7.52577e-06	Down	30.0779	63.7409	48.5236	4.19858	4.07033	3.90324
1398	TraesCS2A02G158400	0.0514701	2.37719e-05	0.000188724	Down	1.65557	1.75662	2.37898	0	0.160273	0	SBH1
1399	TraesCS2A02G159900	0.253348	4.21924e-07	4.66402e-06	Down	4.78708	5.70849	5.14921	0.916064	0.310833	0.837987	At5g10020
1400	TraesCS2A02G160300	0.151237	3.23379e-06	3.04911e-05	Down	2.10707	1.27683	1.76398	0.0553999	0.11729	0.271367
1401	TraesCS2A02G165800	0.338272	0.000457269	0.00262923	Down	4.79567	4.12523	5.39436	0.466724	0.624869	1.09049	CRK5
1402	TraesCS2A02G167400	0.16015	0.00330507	0.0145702	Down	3.6129	2.18969	4.18066	0.364566	0	0.217146	FBX13
1403	TraesCS2A02G167800	0	0.00114176	0.0058579	Down	2.82293	2.71694	6.05446	0	0	0	DIR2
1404	TraesCS2A02G168500	0.323987	0.006878	0.0271817	Down	4.13215	2.73671	2.37357	0.577458	0.917694	0.620402	KAS2
1405	TraesCS2A02G168800	0.360008	0.00338674	0.0148799	Down	5.50194	9.29707	9.10355	0.934737	1.9491	0.858164	NRPB9A
1406	TraesCS2A02G168900	0.283721	1.25393e-06	1.28105e-05	Down	9.85823	18.25	16.3971	1.73803	2.33159	1.42587	MEL1
1407	TraesCS2A02G171000	0.0757825	0.00343008	0.0150391	Down	2.60841	3.84129	3.54865	0.189625	0	0.0525774
1408	TraesCS2A02G171900	0.107167	7.14829e-12	1.48679e-10	Down	2.75024	3.44035	2.5818	0.0113796	0.163886	0.341297	MSH4
1409	TraesCS2A02G172600	0.176906	0.0139917	0.0490715	Down	8.9074	3.11997	4.56173	0.537367	0.333592	0.552858
1410	TraesCS2A02G173100	0.0193729	0.00117341	0.00599786	Down	1.29651	2.51007	4.67435	0	0	0
1411	TraesCS2A02G174300	0.162039	9.67374e-08	1.19056e-06	Down	11.5241	7.42614	9.92616	0.832345	0.669074	0.761607	MADS18
1412	TraesCS2A02G176000	0.069667	2.95118e-05	0.000229127	Down	1.73508	1.13939	0.817667	0.098602	0	0	LNG1
1413	TraesCS2A02G176800	0	0.000310832	0.00187047	Down	1.37979	2.6166	1.21068	0	0	0	FLA2
1414	TraesCS2A02G176900	0.0597581	0.00646638	0.0258045	Down	3.36206	1.49304	3.99158	0	0	0.19191	FLA2
1415	TraesCS2A02G177100	0.302528	1.42366e-06	1.438e-05	Down	3.60675	3.87905	5.09004	1.01535	0.784118	0.539495	HDA5
1416	TraesCS2A02G180000	0.143954	7.40268e-05	0.000525617	Down	4.2545	6.81943	4.80039	0.206982	0	1.12773	TLP1
1417	TraesCS2A02G180500	0.306123	0.00375066	0.0162433	Down	3.28343	1.99477	3.1378	0.301678	0.564882	0.167455
1418	TraesCS2A02G183100	0.0580281	0.00542199	0.0222571	Down	0.538291	2.58384	3.85938	0.136928	0	0.0489324
1419	TraesCS2A02G183200	0.420057	0.0110678	0.0403576	Down	2.39591	4.10614	3.38907	0.406961	0.567226	0.765024	PAT22
1420	TraesCS2A02G184500	0.130321	9.12992e-05	0.000631063	Down	1.43549	0.929502	1.43908	0.0579374	0.0933665	0.129746	CRK10
1421	TraesCS2A02G184700	0.133637	1.17718e-10	2.14462e-09	Down	7.84637	14.1993	11.4843	0.536516	0.554819	0.566971
1422	TraesCS2A02G186600	0.097222	0.00176429	0.0085444	Down	1.16189	0.710922	0.996163	0	0.181444	0.0355795	PPH
1423	TraesCS2A02G186900	0.230381	0.000121881	0.000819547	Down	2.61441	3.75422	4.28104	0.130742	0.51082	0.520578	At3g13560
1424	TraesCS2A02G187100	0.0210908	9.69432e-05	0.000665017	Down	0.832171	0.509053	1.11728	0	0	0
1425	TraesCS2A02G187200	0.163044	2.45673e-09	3.78582e-08	Down	197.891	125.479	144.105	7.37745	9.0101	6.49984	CAB7
1426	TraesCS2A02G187800	0.210731	3.23134e-06	3.04717e-05	Down	13.3626	11.0268	13.2603	1.06269	0.594837	0.901947	BZR1
1427	TraesCS2A02G188600	0.238139	0.00165225	0.00807583	Down	5.35471	4.89498	2.69997	0.201925	0.446692	0.360866	PLT5
1428	TraesCS2A02G192800	0.0505193	0.000451254	0.00259923	Down	2.09299	3.64052	6.80504	0	0	0.195332	At3g49900
1429	TraesCS2A02G193800	0.444198	0.00403433	0.0172832	Down	4.27848	6.31158	5.8009	1.27881	1.23586	1.04322
1430	TraesCS2A02G194900	0.284031	0.00132454	0.00666406	Down	9.38391	8.4032	7.39711	0.834288	0.33972	0.888878
1431	TraesCS2A02G195500	0.139543	0.00173488	0.00842175	Down	4.41645	3.0123	5.13196	0.260508	0.153936	0.0577941
1432	TraesCS2A02G196000	0.224972	6.13378e-06	5.50084e-05	Down	6.116	4.27424	4.06794	0.483672	0.182733	0.87171	OFUT36
1433	TraesCS2A02G198500	0.497997	0.000406235	0.00237064	Down	171.04	155.957	165.613	27.8264	19.6962	39.8105	PIP2-1
1434	TraesCS2A02G198700	0.196671	0.00980939	0.0364906	Down	1.69611	2.46777	1.97753	0.0331163	0.254587	0.259909	RBCX2
1435	TraesCS2A02G199300	0.0806171	3.43113e-09	5.18717e-08	Down	8.00709	12.1645	9.31927	0.363154	0.0301992	0.367843	REM4.1
1436	TraesCS2A02G199600	0.156303	2.14244e-17	7.19128e-16	Down	163.964	165.517	152.819	7.34453	4.60233	9.39085	FOR1
1437	TraesCS2A02G200900	0.0740161	0.00608494	0.0245201	Down	13.3486	1.98984	5.93946	0	0.344956	0.312685	PETJ
1438	TraesCS2A02G201200	0.387727	0.000791838	0.00424567	Down	7.15088	6.36476	5.74788	0.980423	1.05759	1.59253	At4g19900
1439	TraesCS2A02G201600	0.150518	0.00562637	0.0229575	Down	5.90115	2.32442	3.08798	0.210369	0.523439	0.0258877	ARAD1
1440	TraesCS2A02G204800	0.0987249	8.10369e-11	1.50584e-09	Down	65.111	40.0481	49.3885	3.07056	0.771311	1.46291	LHBC
1441	TraesCS2A02G205300	0	8.03884e-05	0.000564633	Down	101.361	7.20927	47.4438	0	0	0	NHL1
1442	TraesCS2A02G206100	0.423169	0.00103073	0.00536682	Down	13.5785	12.9526	12.9338	2.09777	2.40715	2.70182	THF1
1443	TraesCS2A02G206200	0.0571158	6.65094e-33	5.08248e-31	Down	108.562	111.153	105.984	1.34914	2.00011	2.15615	LHCB4.1
1444	TraesCS2A02G206300	0.254325	0.0108252	0.0396393	Down	2.10366	1.83264	1.16926	0.341476	0.225472	0.117753	At4g05090
1445	TraesCS2A02G206700	0.017978	3.38462e-12	7.30516e-11	Down	10.2123	22.4309	17.3334	0.169375	0	0.18296	At4g28100
1446	TraesCS2A02G206800	0.389339	0.000888781	0.00470607	Down	11.732	18.1674	19.3026	2.03016	3.82268	3.17633	YLMG1-2
1447	TraesCS2A02G207900	0.150702	9.25052e-05	0.000638664	Down	35.3977	19.2285	22.4987	1.42526	1.965	1.85825	petC
1448	TraesCS2A02G208000	0.329071	0.000171754	0.00110993	Down	2.83018	5.27939	5.63027	0.563128	0.571952	1.04986	PTP1
1449	TraesCS2A02G208300	0.170487	1.09352e-05	9.32334e-05	Down	12.7734	13.997	23.6994	0.391628	0.629148	1.81729	CYCD6-1
1450	TraesCS2A02G209900	0.0569125	0.00120585	0.00614147	Down	0.86524	0.592223	0.640248	0.040675	0	0.0149298	At2g19130
1451	TraesCS2A02G210300	0	0.00117163	0.00599074	Down	5.94236	0.887791	1.73858	0	0	0	CSLF2
1452	TraesCS2A02G211200	0.128579	1.37667e-05	0.000114723	Down	0.888657	1.22538	0.955605	0.0497272	0.0480571	0.165728	B120
1453	TraesCS2A02G213400	0.137012	5.07732e-07	5.54202e-06	Down	5.07444	5.1966	3.36531	0.312653	0	0.556407	SYP132
1454	TraesCS2A02G213508	0.184342	0.00979265	0.0364387	Down	0.482674	1.09189	0.519858	0	0.0546766	0.0839473	Os07g0548300
1455	TraesCS2A02G213700	0.150157	0.000179179	0.00115253	Down	3.59004	4.0908	4.14856	0.23696	0	0.394764	At3g22104
1456	TraesCS2A02G214700	0.0868326	6.74339e-14	1.71659e-12	Down	94.532	163.283	141.279	4.44469	3.79709	3.63133	Os07g0545300
1457	TraesCS2A02G214800	0.0765132	1.32788e-08	1.85735e-07	Down	22.7062	17.2101	14.7188	0.57829	0.325315	0.0913639
1458	TraesCS2A02G215000	0.289252	5.21692e-09	7.70513e-08	Down	90.0397	69.1791	76.0199	7.45326	7.82238	9.46424	OsI_025465
1459	TraesCS2A02G215100	0.00163232	4.02544e-05	0.000303549	Down	1.41121	24.8599	16.4581	0.0305922	0	0	BMY1
1460	TraesCS2A02G215200	0.0747808	0.00403693	0.0172924	Down	0.0458676	0.283507	0.136754	0	0.0452358	0	MAIL3
1461	TraesCS2A02G215300	0	0.0025239	0.0115858	Down	0.327892	0.714214	0.556277	0	0	0	BMY1
1462	TraesCS2A02G219700	0	0.0104737	0.0385764	Down	1.52436	0.0979131	1.24727	0	0	0	At5g64700
1463	TraesCS2A02G221700	0.0164309	4.07605e-10	6.96188e-09	Down	8.88195	4.17841	5.98248	0	0	0.103136	At3g50940
1464	TraesCS2A02G221800	0.143928	2.97803e-07	3.37695e-06	Down	1.99347	3.43766	2.7813	0.428917	0	0.189486	CAPH2
1465	TraesCS2A02G222300	0.0506278	1.60447e-10	2.87155e-09	Down	3.30675	5.31225	4.56864	0.285457	0.046066	0	DTX40
1466	TraesCS2A02G222800	0	0.00985353	0.0366321	Down	0.0875514	0.597765	0.210113	0	0	0
1467	TraesCS2A02G223600	0.0548183	2.35356e-05	0.000186996	Down	13.9052	6.84967	11.4506	0	0.277905	0.73588
1468	TraesCS2A02G224500	0.394921	0.00432141	0.0183263	Down	2.87686	2.27447	2.52634	0.3293	0.552898	0.573252
1469	TraesCS2A02G224600	0.108665	0.000258539	0.00158744	Down	5.55173	17.4005	13.8081	0.509789	0.0856949	0.512412
1470	TraesCS2A02G224900	0.0243514	6.85873e-14	1.74425e-12	Down	7.28228	5.97461	5.26275	0.0246114	0.0491184	0.107899	At1g11820
1471	TraesCS2A02G226500	0.235864	0.00256235	0.0117395	Down	0.235999	0.630154	0.734443	0.0150612	0.0217419	0.143478	SRS2
1472	TraesCS2A02G229300	0.260985	5.47727e-05	0.000400885	Down	3.14435	3.09366	2.64865	0.409535	0.225354	0.718224	RLP4
1473	TraesCS2A02G232400	0	2.02541e-15	5.84269e-14	Down	15.4101	10.8936	10.6474	0	0	0	SPL13
1474	TraesCS2A02G233300	0.133023	1.06556e-08	1.50605e-07	Down	2.49244	2.92823	2.26929	0.199	0.113746	0.117483	TPX2
1475	TraesCS2A02G233500	0.0683312	1.46192e-10	2.63088e-09	Down	3.02439	3.60458	3.45219	0	0.174621	0.134195	At2g04865
1476	TraesCS2A02G235000	0.0703574	2.51542e-06	2.41933e-05	Down	3.70294	1.48197	1.11591	0.182611	0	0.133655	CURT1B
1477	TraesCS2A02G235900	0.0561908	8.42709e-15	2.31886e-13	Down	3.59723	6.55	6.82011	0.146024	0.257565	0.12183	MET1B
1478	TraesCS2A02G237000	0.49456	0.0032386	0.0143192	Down	7.47185	8.11844	6.56762	1.99261	1.15349	2.63684
1479	TraesCS2A02G239200	0.174605	3.8161e-08	4.99956e-07	Down	2.30972	2.64244	2.85155	0.249912	0.0177839	0.351122	PNP1
1480	TraesCS2A02G243400	0.0822356	8.76531e-22	3.99085e-20	Down	19.0208	14.1133	14.1057	0.732112	0.242032	0.444646	At3g03770
1481	TraesCS2A02G246700	0.407323	0.000618314	0.00342104	Down	2.7168	3.76981	3.27615	0.542963	0.739149	0.982142	HEN1
1482	TraesCS2A02G247300	0.126316	2.99666e-24	1.56593e-22	Down	103.902	81.9403	89.058	5.49586	4.8266	5.86701	PSBO
1483	TraesCS2A02G248800	0.465825	0.00954026	0.0356506	Down	14.4508	9.62731	13.7105	1.98436	0.88213	3.15025	FLA17
1484	TraesCS2A02G249600	0.218792	0.000574208	0.0032107	Down	3.48227	4.79211	3.64254	0.493774	0.35427	0.302321	CP33
1485	TraesCS2A02G251100	0.338734	0.00045403	0.0026131	Down	12.3341	15.2241	13.2424	1.53214	0.948085	1.69702	PCF6
1486	TraesCS2A02G252400	0.0625431	7.0061e-11	1.31218e-09	Down	2.05386	1.52388	2.75898	0.0338531	0.0329597	0.075558	FDM2
1487	TraesCS2A02G252600	0.143968	1.18318e-17	4.06392e-16	Down	157.244	148.945	154.445	7.38461	7.26473	8.26917	PSAK
1488	TraesCS2A02G253500	0.053933	1.70993e-15	4.96375e-14	Down	3.21222	4.04567	3.96118	0.111523	0	0.180347	At4g20940
1489	TraesCS2A02G253800	0.31353	0.00447866	0.0188896	Down	2.78929	3.80414	3.31821	0.389691	0.529479	0.693187
1490	TraesCS2A02G253900	0.429803	0.00484528	0.0202028	Down	4.70368	4.02645	4.66706	0.705795	0.565269	0.831545	PIL13
1491	TraesCS2A02G254200	0.0115556	0.000288853	0.00175061	Down	6.89492	2.86869	2.24374	0.0685837	0	0	At1g06690
1492	TraesCS2A02G254600	0.11926	2.11572e-21	9.39752e-20	Down	80.6261	57.0806	63.7667	4.21516	3.23638	3.68954	PSBP
1493	TraesCS2A02G255400	0.0701496	9.05917e-05	0.000626948	Down	1.00163	1.79815	0.897212	0	0.0831264	0.0695151
1494	TraesCS2A02G256400	0.292999	1.07507e-05	9.1841e-05	Down	8.86619	9.4474	8.8789	1.20652	1.1095	1.87625	At1g61900
1495	TraesCS2A02G259900	0.0784419	2.1788e-13	5.29297e-12	Down	24.3251	28.4472	26.866	1.00193	0.544117	0.678994	DIR1
1496	TraesCS2A02G261200	0.308252	0.00161551	0.00792599	Down	13.2273	7.03489	8.11125	0.96253	1.42513	1.16423	MADS15
1497	TraesCS2A02G262400	0.243838	0.000176406	0.00113736	Down	21.0317	36.8565	35.8556	3.07297	1.46889	2.50224	At5g15350
1498	TraesCS2A02G262700	0.293257	0.00799289	0.0308276	Down	1.25236	1.32408	1.8259	0.228061	0.0734349	0.454929	GATB
1499	TraesCS2A02G263700	0.0699161	0.00025021	0.00154296	Down	2.64259	1.04763	1.48706	0.0367712	0.0361563	0.100521
1500	TraesCS2A02G264100	0.104225	7.03887e-09	1.02062e-07	Down	4.7991	6.26764	5.07366	0.334802	0.200923	0.277294
1501	TraesCS2A02G264500	0.139901	6.49181e-11	1.22141e-09	Down	6.64946	4.95335	5.47725	0.298807	0.23073	0.55139	NPF4.5
1502	TraesCS2A02G264900	0.147221	0.00102082	0.00532126	Down	4.04144	1.65956	2.07903	0.148272	0.041858	0.162992
1503	TraesCS2A02G266000	0.167204	1.63521e-06	1.63385e-05	Down	10.0656	14.4718	19.1206	0.89993	0.212381	1.41253
1504	TraesCS2A02G266500	0.0685777	0.000440309	0.00254481	Down	1.25321	1.40993	0.890485	0	0	0.0402237
1505	TraesCS2A02G268100	0	0.0024886	0.0114466	Down	1.99479	0.942017	0.340086	0	0	0	EPFL2
1506	TraesCS2A02G268200	0.167241	2.09278e-05	0.000168005	Down	8.70498	5.24774	4.02215	0.361769	0	0.616762	AAP6
1507	TraesCS2A02G268300	0.100807	1.49146e-11	2.99421e-10	Down	5.78471	5.44554	6.32219	0.286216	0	0.446383	BAM1
1508	TraesCS2A02G268500	0.158384	7.80738e-07	8.27022e-06	Down	12.3833	16.6749	15.7218	1.33967	0.398496	0.385862
1509	TraesCS2A02G268700	0.275406	0.00291619	0.0130763	Down	2.82608	1.7729	3.73642	0.114627	0.389643	0.406958	SQD2
1510	TraesCS2A02G270600	0.332261	4.07128e-05	0.00030668	Down	8.39928	7.80965	8.80248	1.48353	1.28476	1.60242	MTPC4
1511	TraesCS2A02G272400	0.356202	0.0030546	0.0136111	Down	1.68437	1.45723	1.03834	0.171696	0.197495	0.336918	PHOT2
1512	TraesCS2A02G274000	0.020661	5.43595e-09	8.00895e-08	Down	0.736693	0.486803	0.946835	0	0	0	CBP1
1513	TraesCS2A02G274400	0.209823	0.00923936	0.0347354	Down	13.8313	4.40578	8.93028	0.932723	0.33772	0.79673
1514	TraesCS2A02G275200	0.245512	3.25731e-05	0.000250655	Down	2.98571	2.22284	4.16499	0.564154	0.0908973	0.617066	EMB1674
1515	TraesCS2A02G275700	0.283954	5.57563e-05	0.000407093	Down	1.96227	2.59221	2.27776	0.344976	0.294819	0.327848	KIN12A
1516	TraesCS2A02G278400	0.105595	2.4364e-12	5.34115e-11	Down	7.72769	7.62607	7.19449	0.362571	0.152404	0.72555	DTX16
1517	TraesCS2A02G278900	0.429882	0.000518953	0.00294043	Down	7.12913	12.9753	9.77368	2.67845	1.73722	2.64954	CLKR27
1518	TraesCS2A02G280500	0.0825451	1.10536e-05	9.413e-05	Down	2.88529	1.19026	1.6629	0.173113	0	0.0771836	VDE1
1519	TraesCS2A02G281100	0.0911552	0.00116864	0.00597975	Down	2.1199	2.19687	0.988174	0.204629	0	0.135043
1520	TraesCS2A02G282700	0.106998	3.89362e-05	0.000294603	Down	14.7208	10.6355	10.248	0.208771	0.207546	0.749051
1521	TraesCS2A02G283300	0.150321	6.18839e-06	5.54711e-05	Down	0.781751	2.15699	2.53389	0.227706	0.141786	0.162809	At1g67320
1522	TraesCS2A02G285200	0.225032	0.0022149	0.0103635	Down	1.25468	0.737544	1.0511	0.179839	0.100081	0.0708966	RMI1
1523	TraesCS2A02G286600	0.461472	0.00259958	0.0118892	Down	23.6409	37.5675	37.4416	5.00912	4.76824	5.13378
1524	TraesCS2A02G287400	0.215749	0.00343672	0.0150614	Down	0.164512	0.497325	0.850563	0.0975276	0	0
1525	TraesCS2A02G287600	0.131234	0.000556634	0.00312382	Down	3.75567	2.46815	2.8922	0.0634418	0.217493	0.105538	ASR3
1526	TraesCS2A02G287700	0.0994665	0.000215305	0.00135344	Down	17.1023	7.57614	8.20775	0.147246	0.341379	0.383298	AM1
1527	TraesCS2A02G288100	0.190498	5.00597e-08	6.44821e-07	Down	5.67855	5.17953	4.48774	0.520681	0.0391634	0.975702	At1g29880
1528	TraesCS2A02G288800	0.00394522	0.00275461	0.012472	Down	36.374	3.91984	10.1268	0	0	0.0656993	PI21
1529	TraesCS2A02G290000	0.213783	7.11004e-05	0.000507108	Down	12.6466	9.30431	10.5902	0.793153	0.739068	0.772709	BRG3
1530	TraesCS2A02G291400	0.381125	0.00640266	0.0256038	Down	11.6093	20.8991	16.9657	1.95858	1.57303	1.43499
1531	TraesCS2A02G291800	0.130377	1.1621e-09	1.86736e-08	Down	22.1493	27.0116	19.8842	0.258329	1.00479	1.59875	At4g22758
1532	TraesCS2A02G292400	0.169015	0.00146548	0.00727619	Down	9.21042	4.96592	4.18564	0.643071	0	0.25486	CYP77A4
1533	TraesCS2A02G292600	0.0327222	0.00276265	0.0124989	Down	19.7348	4.13339	7.85784	0.167721	0.128553	0.191829
1534	TraesCS2A02G292800	0.272281	1.42598e-07	1.7087e-06	Down	6.58775	8.32361	7.90279	0.930502	0.523519	1.24325	KIPK2
1535	TraesCS2A02G293400	0.230361	0.00106869	0.0055412	Down	15.3839	41.093	34.7332	3.72027	2.81614	3.89269	SBE1
1536	TraesCS2A02G294600	0	0.0107041	0.0392733	Down	0.513103	2.41271	0.535055	0	0	0	BIC1
1537	TraesCS2A02G295000	0.13238	0.00763278	0.02967	Down	2.85182	2.48843	3.20807	0.0324689	0.129951	0.143464	At5g39865
1538	TraesCS2A02G295100	0.252801	5.44666e-05	0.000398832	Down	2.39468	2.68136	4.34451	0.572273	0.31677	0.518988	sec24
1539	TraesCS2A02G296400	0.0943075	1.01406e-20	4.32481e-19	Down	87.9872	86.1994	73.1687	3.84882	2.60859	3.38404	PSAO
1540	TraesCS2A02G299000	0	0.00102616	0.00534551	Down	6.41859	0.645945	6.31746	0	0	0	ATL78
1541	TraesCS2A02G299100	0.0607695	2.07313e-09	3.22907e-08	Down	30.0906	52.4584	63.7139	1.71422	0.449834	0.789214
1542	TraesCS2A02G299200	0	1.20344e-07	1.45994e-06	Down	0.836548	0.442238	0.612428	0	0	0	At2g19130
1543	TraesCS2A02G301600	0.0669036	2.31921e-07	2.67884e-06	Down	1.54691	1.24784	0.814525	0.0654826	0	0.116309	MAA3
1544	TraesCS2A02G302400	0.31083	0.0001058	0.000719897	Down	4.34003	4.01997	3.54723	0.66148	0.658468	0.60884	NAPRT2
1545	TraesCS2A02G302500	0.238475	3.91423e-07	4.34652e-06	Down	6.41259	7.55861	6.67516	0.522648	0.612805	1.11072	At1g01540
1546	TraesCS2A02G303000	0	0.0103425	0.0381468	Down	0	1.99516	1.12306	0	0	0
1547	TraesCS2A02G304900	0.215073	4.45791e-05	0.000332661	Down	1.14319	1.1212	0.768519	0.0471225	0.0912969	0.259891	RECQL4A
1548	TraesCS2A02G305500	0.148586	2.51764e-08	3.38803e-07	Down	1.79757	1.98316	1.69133	0.10491	0.218793	0.0829607	KIN7E
1549	TraesCS2A02G306400	0.0809433	6.36547e-32	4.68129e-30	Down	44.3913	55.2811	56.0264	1.88632	1.54991	2.16921	UVR8
1550	TraesCS2A02G309700	0.0672903	6.33312e-05	0.000456516	Down	2.23923	2.87373	2.28927	0	0	0.346446	RR1
1551	TraesCS2A02G309900	0.333879	1.96613e-05	0.000158783	Down	8.6782	5.54734	7.39744	1.25379	1.16971	1.03776	CLC-C
1552	TraesCS2A02G311700	0	1.72101e-10	3.06259e-09	Down	1.38736	0.770688	1.25138	0	0	0	CPN60B4
1553	TraesCS2A02G312400	0.0725964	6.57641e-23	3.22934e-21	Down	23.7675	49.5829	53.4448	0.323965	1.8821	0.373466	H2B.2
1554	TraesCS2A02G313500	0.1843	0.00302159	0.0134823	Down	1.37631	1.2502	1.38874	0.13344	0.20277	0.0212025	KAS12
1555	TraesCS2A02G314600	0.240732	0.00973808	0.0362667	Down	1.67897	1.1511	2.35567	0.196553	0.254154	0.0970322
1556	TraesCS2A02G315700	0	0.00242034	0.0111734	Down	1.21762	1.13878	0.833949	0	0	0	COR2
1557	TraesCS2A02G316700	0.228199	6.92811e-05	0.000495114	Down	8.23588	5.01543	5.17195	0.676074	0.673794	0.650694	GGCT2
1558	TraesCS2A02G317000	0.425183	0.000885352	0.00469014	Down	6.58373	5.21789	4.65073	0.990616	0.769252	0.936027	ZEP
1559	TraesCS2A02G317200	0.314576	2.77983e-05	0.00021727	Down	5.73959	7.02584	7.89949	1.16082	0.652786	1.34367	Os04g0449400
1560	TraesCS2A02G319300	0.255738	0.00465949	0.0195405	Down	7.58598	4.73071	7.02543	0.401279	1.05161	0.513595
1561	TraesCS2A02G321300	0	4.21018e-08	5.48278e-07	Down	13.8328	4.36401	5.87454	0	0	0	KCR1
1562	TraesCS2A02G321400	0	5.66133e-05	0.000412503	Down	2.22539	2.70445	1.65411	0	0	0	KCR1
1563	TraesCS2A02G322600	0.314908	0.00616404	0.0247893	Down	0.470561	1.23841	1.2222	0.191812	0.142145	0.13505	At4g24790
1564	TraesCS2A02G323200	0.486504	0.0124677	0.0446418	Down	15.733	20.2299	16.2869	2.19765	4.16393	1.3102	BT2
1565	TraesCS2A02G325600	0.470562	0.00190336	0.00911622	Down	15.8364	14.6611	16.4537	3.07292	3.85776	3.00122	IDH1
1566	TraesCS2A02G325700	0.217604	0.0115281	0.0417653	Down	0.418557	1.29194	0.751783	0	0	0.400891	OsI_16324
1567	TraesCS2A02G329200	0	0.00460742	0.0193513	Down	0.132407	0.0793587	0.0851626	0	0	0	SID4
1568	TraesCS2A02G329700	0.0404319	4.84088e-06	4.43705e-05	Down	2.35957	3.61724	3.35076	0.14277	0	0	PYM
1569	TraesCS2A02G330000	0.285807	1.78518e-06	1.769e-05	Down	14.075	13.8841	13.2038	1.4151	1.24807	1.27626	At5g06940
1570	TraesCS2A02G330200	0.246383	0.000255312	0.00157071	Down	1.40177	2.94238	3.13777	0.152088	0.256909	0.456295	GDPDL4
1571	TraesCS2A02G333200	0.139435	4.88663e-07	5.34732e-06	Down	1.40084	2.5707	2.26525	0.0703418	0.0430788	0.273862	KIN14F
1572	TraesCS2A02G333500	0.47969	0.00666056	0.0264376	Down	52.7201	41.6907	37.7284	5.56924	5.88395	5.49882	PER41
1573	TraesCS2A02G333900	0.103407	3.85587e-05	0.000291973	Down	0.612263	0.997009	0.64317	0.0288302	0.0371144	0.0863416	RDR2
1574	TraesCS2A02G334000	0	1.74586e-08	2.40202e-07	Down	11.9374	68.113	55.5125	0	0	0	MLP423
1575	TraesCS2A02G334300	0	3.49387e-06	3.27459e-05	Down	0.768996	0.335296	0.382981	0	0	0	At1g07650
1576	TraesCS2A02G334600	0.0817397	2.77996e-20	1.14441e-18	Down	16.1005	15.0073	14.6833	0.67895	0.524718	0.480966	AIH
1577	TraesCS2A02G335200	0.276667	0.000747532	0.00403831	Down	2.99993	3.09701	2.93756	0.549577	0.264905	0.327762	IGPS
1578	TraesCS2A02G335400	0.134139	3.14621e-06	2.97334e-05	Down	1.28985	1.0157	1.20147	0.1866	0.0450172	0.026144	CFM2
1579	TraesCS2A02G337000	0.07746	0.000254463	0.00156647	Down	4.90035	1.39722	3.82348	0	0.208425	0	RLK902
1580	TraesCS2A02G337800	0	0.0125624	0.0449211	Down	0.694127	0.338488	0.584379	0	0	0	FH2
1581	TraesCS2A02G338200	0.0166215	7.88039e-12	1.63149e-10	Down	4.30609	8.39049	9.37934	0	0	0.103053	MYB16
1582	TraesCS2A02G339400	0.145632	3.51674e-06	3.29484e-05	Down	2.77212	3.44232	3.51415	0.215034	0.161036	0.320969	DEGP8
1583	TraesCS2A02G340300	0	0.000755934	0.00407637	Down	0.753109	2.67329	1.38587	0	0	0
1584	TraesCS2A02G340900	0.0758545	6.09858e-11	1.1502e-09	Down	53.3078	33.1425	34.6855	0.753438	1.47952	0.798495	MST1
1585	TraesCS2A02G342000	0	0.000208961	0.00131876	Down	0	0	0	0	0	0
1586	TraesCS2A02G342400	0.15262	0.00145397	0.00722547	Down	2.40216	1.25055	1.32454	0.109844	0.134101	0.241837	At3g49030
1587	TraesCS2A02G342600	0.0330743	1.05834e-35	8.9638e-34	Down	108.341	84.2117	85.9559	1.12445	0.424324	1.237	CAP10B
1588	TraesCS2A02G342800	0.140128	1.40107e-10	2.53012e-09	Down	10.8248	15.7443	13.0688	0.784344	0.0699418	1.21457	GGT2
1589	TraesCS2A02G343100	0.378875	0.000256251	0.00157599	Down	6.10855	6.42198	5.89014	0.931756	0.652567	1.2256	SERK2
1590	TraesCS2A02G343500	0.405927	0.0136151	0.0479895	Down	5.7718	7.96252	11.1809	1.64837	0.84724	0.457352	ARB_05372
1591	TraesCS2A02G343800	0	0.0091653	0.0345084	Down	0.222537	1.99986	1.05078	0	0	0	ARB_05372
1592	TraesCS2A02G344300	0.18862	0.00308544	0.0137329	Down	2.84591	10.0695	8.76567	0.730246	0.382719	0.488438	ABCB19
1593	TraesCS2A02G344500	0.203078	6.86581e-06	6.10203e-05	Down	1.97625	2.02099	1.88243	0.228733	0.177763	0.227697	KIN14N
1594	TraesCS2A02G344600	0.0608689	6.86042e-21	2.96798e-19	Down	95.9407	61.5769	59.3126	1.67134	1.82995	0.331125	GAPA
1595	TraesCS2A02G344900	0.464667	0.00312983	0.0139004	Down	9.74735	5.06947	7.38329	1.74615	1.35597	2.05947	H0219H12.3
1596	TraesCS2A02G345300	0.104082	0.000334309	0.00199379	Down	0.557991	1.18078	0.731043	0.0895712	0	0.0371444	RECQL5
1597	TraesCS2A02G345600	0.0943952	0.00113504	0.00582878	Down	1.69741	1.11002	1.15694	0	0	0
1598	TraesCS2A02G348000	0.289767	0.000289593	0.00175414	Down	6.51376	10.1566	9.56296	0.921604	0.214448	1.18526
1599	TraesCS2A02G348500	0.107516	0.00953991	0.0356506	Down	4.55399	1.49866	2.04658	0.104822	0.145936	0.191024	PGLP1A
1600	TraesCS2A02G348900	0.0274192	1.64035e-10	2.93175e-09	Down	11.2494	7.38976	8.67183	0.204832	0	0.111989	BBX24
1601	TraesCS2A02G349700	0.461755	0.00252341	0.0115842	Down	35.1598	46.4961	45.6673	8.01666	8.0704	7.96864	MPC1
1602	TraesCS2A02G351300	0.046481	0.000130865	0.000872899	Down	3.65782	1.10496	2.62854	0.117965	0.0261938	0.0608925	At1g78280
1603	TraesCS2A02G352000	0.0881777	5.15331e-14	1.32172e-12	Down	10.7184	10.4755	9.39279	0.111445	0.436565	0.390242	At3g07570
1604	TraesCS2A02G353100	0.133393	0.000142627	0.000941316	Down	7.32542	7.57159	8.97539	0.219291	0.131778	0.575623	FLA1
1605	TraesCS2A02G353400	0.15516	4.3309e-07	4.77596e-06	Down	48.4344	95.3089	70.1469	2.94015	2.91889	1.48295
1606	TraesCS2A02G353900	0.168656	1.95186e-10	3.45219e-09	Down	34.3477	31.9795	35.8094	2.15084	0.63682	2.59795	COL5
1607	TraesCS2A02G354000	0.2156	5.46616e-06	4.95267e-05	Down	4.05335	6.23992	5.22914	0.471797	0.244778	0.598084
1608	TraesCS2A02G355900	0.0879384	0.00299244	0.0133722	Down	2.90327	0.730277	2.04887	0.0949964	0.0940358	0
1609	TraesCS2A02G356500	0.200113	6.70013e-06	5.96156e-05	Down	8.75466	10.5452	11.9086	0.960093	0.998104	0.899622
1610	TraesCS2A02G358100	0.292433	0.00470443	0.0196973	Down	9.09787	4.10213	6.04649	0.843569	0.903799	1.02154	APT2
1611	TraesCS2A02G358200	0.0615693	0.00647889	0.0258412	Down	4.7359	3.20159	5.29957	0	0.0862029	0.192191
1612	TraesCS2A02G359300	0.0483652	0.00604915	0.0243948	Down	15.7752	2.31788	6.62239	0	0.263673	0.127464	At4g06744
1613	TraesCS2A02G359400	0.0181939	2.39661e-09	3.70193e-08	Down	11.1562	5.48585	11.7215	0	0	0.189451	HD5
1614	TraesCS2A02G360500	0	0.000457526	0.00263051	Down	0.416697	0.320314	0.886304	0	0	0	SPAPB1A10.07c
1615	TraesCS2A02G361200	0.153918	1.19208e-05	0.0001009	Down	2.03828	2.9658	2.59691	0.14394	0.193681	0.316677	RGA5
1616	TraesCS2A02G361700	0.15766	2.6645e-05	0.000209182	Down	1.92482	1.83918	1.89911	0.279006	0.113965	0.0763491	RGA5
1617	TraesCS2A02G362100	0.221794	0.0008758	0.00464498	Down	0.636093	1.06338	0.706998	0.108901	0.0721536	0.0656588	MSH1
1618	TraesCS2A02G362700	0.00964829	4.70413e-18	1.65577e-16	Down	33.5587	62.2801	62.8043	0.210406	0	0.135965	LTL1
1619	TraesCS2A02G362800	0	0.000486821	0.00277932	Down	1.64347	0.899214	0.326049	0	0	0	MENG
1620	TraesCS2A02G364000	0.0684237	2.35254e-13	5.69734e-12	Down	30.0834	58.6924	53.7024	1.01857	1.21339	2.45887	Os02g0805200
1621	TraesCS2A02G365300	0	0.00970088	0.0361651	Down	0	0.637639	0.296271	0	0	0	LTL1
1622	TraesCS2A02G365400	0.0500812	2.24878e-05	0.000179386	Down	3.17003	2.66866	1.81832	0.0522869	0.205073	0	MENG
1623	TraesCS2A02G366100	0.123847	0.000231723	0.00144376	Down	3.09699	1.4008	1.56294	0.0522494	0.0514837	0.264758	BBX24
1624	TraesCS2A02G366900	0.297927	0.000445259	0.00256944	Down	3.52412	7.81185	7.61714	0.81089	0.601045	1.0467
1625	TraesCS2A02G368200	0.240142	6.64102e-05	0.000476295	Down	1.56754	1.19677	2.07633	0.101779	0.23645	0.15349	DDM1
1626	TraesCS2A02G373000	0.129895	5.66702e-06	5.11747e-05	Down	7.84555	8.70973	4.96177	0.315484	0	0.705855	EXPB17
1627	TraesCS2A02G373500	0.316162	1.12773e-05	9.59205e-05	Down	7.34343	6.55021	6.94503	0.960918	0.313049	1.69568	SPBC18H10.05
1628	TraesCS2A02G373600	0.215776	1.12287e-12	2.55697e-11	Down	16.3659	23.4111	19.8481	2.44406	0.873596	3.46151
1629	TraesCS2A02G373900	0.188222	0.00196139	0.00934324	Down	3.87078	3.94956	3.12173	0.10461	0.127258	0.293927	At1g65710
1630	TraesCS2A02G374100	0.251693	3.31495e-07	3.72765e-06	Down	6.76801	5.74488	7.69985	0.586597	0.635043	0.560244	ABCG11
1631	TraesCS2A02G376000	0.0208014	0.000152879	0.00100162	Down	3.66659	21.8905	13.4635	0	0	0.308778	TCP21
1632	TraesCS2A02G376600	0.183417	0.00226362	0.0105615	Down	6.68811	1.91421	5.0201	0.0635881	0.187432	0	At3g19800
1633	TraesCS2A02G377100	0.106914	0.00572953	0.0233212	Down	2.6897	1.58508	0.931119	0	0.0903571	0	PAE3
1634	TraesCS2A02G377500	0	5.5086e-05	0.000402801	Down	8.63845	6.68434	13.2417	0	0	0
1635	TraesCS2A02G378600	0.0500722	7.89461e-11	1.46908e-09	Down	8.57042	5.15089	6.37836	0.225049	0.0686253	0.132673
1636	TraesCS2A02G380000	0.284136	0.00281949	0.0127194	Down	3.07199	4.16254	3.01422	0.418058	0.296779	0.515319	At3g22670
1637	TraesCS2A02G380300	0.33693	0.0024673	0.0113614	Down	10.3482	7.36923	7.6253	1.15893	0.425649	0.821914	ARF10
1638	TraesCS2A02G382200	0.293434	0.00724409	0.0283841	Down	7.01533	7.96208	9.00567	1.38103	0.570184	0.705432
1639	TraesCS2A02G383200	0.0460856	1.19922e-05	0.00010146	Down	18.243	4.60889	0	0	0	1.2752
1640	TraesCS2A02G383300	0.146686	0.00156499	0.00770568	Down	3.88662	3.55255	5.02185	0	0.0520102	0.734009
1641	TraesCS2A02G384200	0.182773	0.000340076	0.00202462	Down	4.5722	1.32449	3.3469	0.201776	0.0787033	0.71992	PTAC5
1642	TraesCS2A02G384600	0	0.00145219	0.00721816	Down	3.71671	0.67448	1.07496	0	0	0	BGLU14
1643	TraesCS2A02G384900	0.0758134	2.30154e-08	3.11609e-07	Down	1.55686	2.54861	2.46229	0.04579	0.0883106	0.0508317	BARD1
1644	TraesCS2A02G385000	0	6.3026e-07	6.77259e-06	Down	7.65454	2.26885	3.12796	0	0	0	ARPC2B
1645	TraesCS2A02G385200	0	1.00177e-07	1.22883e-06	Down	0.805315	1.50325	0.678822	0	0	0	CER1
1646	TraesCS2A02G385300	0.0688398	1.78396e-06	1.76869e-05	Down	1.02823	1.63246	1.81704	0.0274749	0.0263935	0.0940429	JASON
1647	TraesCS2A02G386200	0.0706257	2.83295e-07	3.22695e-06	Down	17.7313	9.41242	13.2758	0.521144	0	0.223963	YAB5
1648	TraesCS2A02G387000	0.185153	2.55644e-08	3.43502e-07	Down	3.39919	4.10211	4.03923	0.447258	0.282894	0.429957	fusA2
1649	TraesCS2A02G387400	0.133362	0.00373359	0.0161855	Down	5.09653	1.84337	2.36991	0.178689	0.0975549	0.329669	KIN7F
1650	TraesCS2A02G387800	0.0696853	2.64096e-08	3.54433e-07	Down	11.8784	10.5491	8.93017	0.28947	0.437341	0	ndhM
1651	TraesCS2A02G388900	0.0626359	2.58696e-21	1.14581e-19	Down	28.4088	26.5897	26.6947	0.5573	0.385451	0.650374	ALDH3F1
1652	TraesCS2A02G390600	0.394891	0.00205285	0.00971146	Down	1.22792	1.36748	1.79401	0.371525	0.136172	0.39506	EIF4G
1653	TraesCS2A02G390700	0.404993	0.00156467	0.00770457	Down	5.11992	6.05512	5.51621	0.967581	1.02869	0.941776
1654	TraesCS2A02G390800	0.32452	0.00193922	0.00925506	Down	25.1726	11.5061	20.1453	2.59846	1.282	2.27767	YSL16
1655	TraesCS2A02G391000	0.279272	0.000852854	0.00453427	Down	6.40378	3.22582	3.65073	0.494332	0.741144	0.8898	YSL9
1656	TraesCS2A02G391100	0.109667	1.65653e-09	2.6135e-08	Down	4.53981	2.9732	4.75298	0.413187	0.103447	0.152264	YSL9
1657	TraesCS2A02G391200	0.0887981	0.00059009	0.0032861	Down	4.21533	1.85689	3.94095	0	0.123625	0.202199
1658	TraesCS2A02G391300	0.277989	0.000507526	0.00288447	Down	2.02438	2.41418	3.22345	0.297128	0.243972	0.444129	PUB57
1659	TraesCS2A02G393400	0.356761	0.00323665	0.0143114	Down	25.1533	57.5541	45.076	4.18359	3.85004	6.37015
1660	TraesCS2A02G393600	0.124541	6.87972e-14	1.74845e-12	Down	117.101	116.656	111.744	3.66896	7.55107	1.35693	hh4
1661	TraesCS2A02G393900	0.182714	0.000712061	0.00387181	Down	3.38834	1.77095	2.37567	0.133517	0	0.0994025	At5g13770
1662	TraesCS2A02G397200	0.0718762	1.31187e-20	5.54053e-19	Down	12.7644	18.1596	17.6581	0.668745	0.135621	0.348111	XIAO
1663	TraesCS2A02G397400	0.0536562	6.47172e-08	8.19713e-07	Down	16.0181	37.7503	37.3852	0.617843	0.490203	0.37563
1664	TraesCS2A02G398900	0.373023	0.00018123	0.00116348	Down	16.9892	29.5409	29.4887	2.29405	2.88629	2.92951	SBT1.3
1665	TraesCS2A02G399200	0.246781	5.7902e-07	6.26243e-06	Down	4.752	4.92155	4.73492	0.479477	0.536739	0.445257	Os04g0573000
1666	TraesCS2A02G399700	0.0541566	2.68875e-05	0.000210825	Down	2.94242	2.72206	2.51405	0	0	0.336527	ATL59
1667	TraesCS2A02G403100	0.490294	0.00213368	0.0100379	Down	5.50942	4.9154	5.7123	0.914106	0.835222	1.65066	AGO1B
1668	TraesCS2A02G404100	0.306113	6.0868e-09	8.90244e-08	Down	100.49	109.983	101.778	15.7192	10.4665	16.0798
1669	TraesCS2A02G404800	0.350159	0.00994234	0.0368991	Down	2.28197	2.95115	2.36636	0.299262	0.360865	0.313748	CYCB2-1
1670	TraesCS2A02G405700	0.0603194	0.0001049	0.000714148	Down	1.23584	0.845353	1.15941	0.0139716	0	0.0619863	NRG2
1671	TraesCS2A02G407200	0.205588	0.0118477	0.0427567	Down	5.71164	1.92661	2.99182	0.433321	0.174941	0.371222	CPK12
1672	TraesCS2A02G407700	0.129735	2.60776e-23	1.31101e-21	Down	47.7435	52.4794	51.1771	2.43164	2.98772	2.31924	PIP1-2
1673	TraesCS2A02G409700	0.040256	5.04636e-08	6.49595e-07	Down	2.86841	2.67617	2.85585	0.0685383	0	0.101424	PYRP2
1674	TraesCS2A02G410100	0	7.91912e-05	0.000557075	Down	2.84269	1.76376	1.56746	0	0	0	SB20O07.14
1675	TraesCS2A02G410300	0	8.03402e-09	1.15495e-07	Down	4.1014	4.68069	5.72801	0	0	0	CISZOG2
1676	TraesCS2A02G410500	0.275557	0.00285691	0.0128563	Down	4.04246	4.04243	3.3261	0.579391	0.293717	0.674581	OsI_16936
1677	TraesCS2A02G412400	0	0.00013332	0.000887535	Down	0.373518	0.301829	0.330695	0	0	0	SCPL18
1678	TraesCS2A02G412600	0.173581	0.00021812	0.00136817	Down	6.96999	7.48397	3.4181	0.527319	0.327759	0.260838	PME68
1679	TraesCS2A02G414800	0.127357	0.00810071	0.0311898	Down	0.684746	0.4885	0.186678	0.0197442	0.0578317	0	AGO7
1680	TraesCS2A02G416100	0.216131	0.00431744	0.0183144	Down	0	1.12461	1.20757	0.361064	0	0
1681	TraesCS2A02G417800	0.042616	0.000236491	0.00146856	Down	0	0	0	0	0	0	hh4
1682	TraesCS2A02G417900	0.222435	3.04991e-07	3.45345e-06	Down	4.11729	5.57297	4.92613	0.449638	0.845422	0.323999	SDE5
1683	TraesCS2A02G419600	0.350325	0.00573719	0.0233467	Down	3.8989	2.73835	3.97891	0.418022	0.649138	0.394702
1684	TraesCS2A02G420600	0.13302	0.00362612	0.0157818	Down	0.887675	0.696308	0.658309	0.0929452	0	0.068568	APO1
1685	TraesCS2A02G421100	0.346953	1.7468e-05	0.000142603	Down	5.75809	10.9498	9.192	1.43857	1.45307	1.30946
1686	TraesCS2A02G424200	0.0247141	8.27742e-06	7.22115e-05	Down	27.81	11.8837	11.4018	0.135079	0.328224	0.149612	ZIP3
1687	TraesCS2A02G424600	0.0287419	1.02434e-18	3.76482e-17	Down	22.8742	24.0339	28.189	0.347739	0	0.288427	CAD7
1688	TraesCS2A02G424800	0	2.03703e-07	2.3792e-06	Down	13.4276	7.60679	9.57629	0	0	0	TPRP-F1
1689	TraesCS2A02G424861	0	6.29474e-07	6.76507e-06	Down	2.47373	4.75452	6.52252	0	0	0	TPRP-F1
1690	TraesCS2A02G425500	0.15205	4.08544e-06	3.78501e-05	Down	4.36053	2.45632	2.77226	0.146531	0.294793	0.365786	TPS1
1691	TraesCS2A02G429000	0	0.00264398	0.0120573	Down	28.1915	1.74932	8.5616	0	0	0	HCT1
1692	TraesCS2A02G431500	0.126304	3.51886e-19	1.34058e-17	Down	13.8364	20.0328	18.8895	1.33236	0.775846	1.19148	At1g16860
1693	TraesCS2A02G434600	0.340026	0.000249235	0.00153793	Down	2.34957	2.10841	1.7651	0.352282	0.502692	0.342588	VLN4
1694	TraesCS2A02G436500	0.225892	0.00276151	0.0124964	Down	2.23099	2.03953	2.94086	0.437544	0.18932	0	At1g09390
1695	TraesCS2A02G437600	0.180046	1.97767e-08	2.70098e-07	Down	24.937	23.7419	25.5703	1.25007	1.07717	2.61398	MORF5
1696	TraesCS2A02G437700	0.0580144	1.11757e-21	5.05299e-20	Down	14.9274	11.733	13.9969	0.327586	0.0911295	0.915689	CLEB3J9
1697	TraesCS2A02G440000	0.386748	0.000825084	0.0044031	Down	8.11533	7.38366	6.88822	1.17088	1.32948	0.952077	CDC20-1
1698	TraesCS2A02G441300	0.192309	0.00039897	0.0023328	Down	4.44139	3.44868	2.37676	0.220819	0.562032	0.0621775	PHL11
1699	TraesCS2A02G442900	0.218997	0.00127695	0.006457	Down	1.95208	1.2869	1.49719	0.12143	0.083825	0.363697	WAK2
1700	TraesCS2A02G443400	0.177693	1.43031e-14	3.87036e-13	Down	6.66067	7.70196	7.60813	0.604244	0.289356	0.608487
1701	TraesCS2A02G443700	0.0838661	0.00516298	0.0213429	Down	16.7016	4.57531	6.43448	0.463578	0.316997	0.0911224	NPF8.3
1702	TraesCS2A02G446200	0	0.0037688	0.0163052	Down	0.191755	0.465081	0.331121	0	0	0
1703	TraesCS2A02G446600	0.0667183	1.17334e-05	9.94315e-05	Down	3.925	3.01074	6.85998	0	0	0.121889	NCS2
1704	TraesCS2A02G448000	0.442166	0.00102287	0.00533052	Down	6.06223	6.82772	8.07471	1.59238	0.692324	1.66241	At4g27595
1705	TraesCS2A02G451200	0.047291	0.00587309	0.0238076	Down	1.23738	1.85886	0.607207	0	0.062376	0
1706	TraesCS2A02G451500	0.0257715	0.00757748	0.029477	Down	0.0557977	0.103403	0.261232	0	0	0	ABCC9
1707	TraesCS2A02G451600	0.0302405	0.000397367	0.00232586	Down	0.700154	1.42639	1.51043	0	0	0.0712818
1708	TraesCS2A02G451900	0.034422	9.36253e-06	8.08389e-05	Down	0.153472	0.688057	0.614826	0.00718234	0.0207637	0	dna2
1709	TraesCS2A02G452100	0.146796	3.57381e-13	8.5412e-12	Down	12.577	15.452	13.3841	0.881981	0.638874	0.985604	FDM4
[truncated: 8,778 more rows]

## Sheet: All
Table S2. Differentially expressed genes in T. controversa infected and mock plants.
[truncated: 21,355 more rows]

[truncated: 1 more sheets: Sheet2]
