# Supplementary material for: Transcriptome analysis of wheat spikes in response to Tilletia controversa Kühn which cause wheat dwarf bunt
Source: Sci Rep. 2020 Dec 9;10:21567. doi: 10.1038/s41598-020-78628-0 (PMC7725808; doi:10.1038/s41598-020-78628-0)
Supplement: Supplementary file 4 — Supplementary Table S3. [file 41598_2020_78628_MOESM4_ESM.xlsx]

## Sheet: Sheet1
Table S3. KEGG pathway analysis in T. controversa infected and mock plants
Id	Term	List Hits	List Total	Pop Hits	Pop Total	pval	FDR	Enrichment_score	Gene
ko01053	Biosynthesis of siderophore group nonribosomal peptides	3	4337	3	19303	0	0	4.45077	TraesCS5A02G193800; TraesCS5B02G189100; TraesCS5D02G196200
ko01200	Carbon metabolism	323	4337	796	19303	4.13375e-32	4.23709e-30	1.80603	TraesCS1A02G085600; TraesCS1A02G099500; TraesCS1A02G122800; TraesCS1A02G174000; TraesCS1A02G190800; TraesCS1A02G213000; TraesCS1A02G218700; TraesCS1A02G221000; TraesCS1A02G273900; TraesCS1A02G313300; TraesCS1A02G348500; TraesCS1A02G355200; TraesCS1B02G053600; TraesCS1B02G102700; TraesCS1B02G141700; TraesCS1B02G142000; TraesCS1B02G166200; TraesCS1B02G190400; TraesCS1B02G206000; TraesCS1B02G232200;…
ko00196	Photosynthesis - antenna proteins	62	4337	93	19303	1.33247e-20	9.10524e-19	2.96718	TraesCS1A02G306600; TraesCS1A02G403300; TraesCS1A02G403800; TraesCS1B02G388200; TraesCS1B02G388300; TraesCS1B02G388500; TraesCS1B02G432700; TraesCS1B02G433300; TraesCS1B02G451100; TraesCS1D02G306200; TraesCS1D02G375100; TraesCS1D02G411300; TraesCS1D02G411600; TraesCS1D02G428200; TraesCS2A02G187200; TraesCS2A02G204800; TraesCS2A02G206200; TraesCS2A02G342600; TraesCS2B02G220100; TraesCS2B02G233400;…
ko00710	Carbon fixation in photosynthetic organisms	115	4337	238	19303	3.33973e-19	1.71161e-17	2.15058	TraesCS1A02G085600; TraesCS1A02G174000; TraesCS1A02G273900; TraesCS1A02G313300; TraesCS1A02G348500; TraesCS1B02G102700; TraesCS1B02G141700; TraesCS1B02G190400; TraesCS1B02G283600; TraesCS1B02G325100; TraesCS1D02G086700; TraesCS1D02G164800; TraesCS1D02G274000; TraesCS1D02G274200; TraesCS1D02G313800; TraesCS1D02G351500; TraesCS2A02G066900; TraesCS2A02G067200; TraesCS2A02G067300; TraesCS2A02G075200;…
ko00630	Glyoxylate and dicarboxylate metabolism	111	4337	231	19303	2.27235e-18	9.31663e-17	2.13868	TraesCS1A02G099500; TraesCS1A02G218700; TraesCS1A02G348500; TraesCS1B02G232200; TraesCS1D02G067500; TraesCS1D02G107400; TraesCS1D02G220400; TraesCS1D02G351500; TraesCS2A02G034800; TraesCS2A02G036300; TraesCS2A02G066900; TraesCS2A02G067200; TraesCS2A02G067300; TraesCS2A02G219100; TraesCS2A02G345500; TraesCS2A02G467700; TraesCS2A02G467900; TraesCS2A02G500400; TraesCS2B02G047900; TraesCS2B02G079100;…
ko00280	Valine, leucine and isoleucine degradation	72	4337	126	19303	7.44909e-18	2.54511e-16	2.5433	TraesCS1A02G066800; TraesCS1A02G099500; TraesCS1A02G143900; TraesCS1A02G190800; TraesCS1B02G085100; TraesCS1B02G206000; TraesCS1D02G067500; TraesCS1D02G067800; TraesCS1D02G107400; TraesCS1D02G194800; TraesCS2A02G036300; TraesCS2A02G074700; TraesCS2A02G109700; TraesCS2A02G388900; TraesCS2A02G477900; TraesCS2B02G406900; TraesCS2B02G501200; TraesCS2D02G035400; TraesCS2D02G073400; TraesCS2D02G109900;…
ko00071	Fatty acid degradation	75	4337	142	19303	6.93791e-16	2.03182e-14	2.35076	TraesCS1A02G050100; TraesCS1A02G075000; TraesCS1A02G110300; TraesCS1A02G143900; TraesCS1B02G066400; TraesCS1B02G129300; TraesCS1D02G111900; TraesCS2A02G036300; TraesCS2A02G109700; TraesCS2A02G388900; TraesCS2B02G189700; TraesCS2B02G189800; TraesCS2B02G406900; TraesCS2D02G035400; TraesCS2D02G109900; TraesCS2D02G170900; TraesCS2D02G386700; TraesCS3A02G003800; TraesCS3A02G077000; TraesCS3B02G008700;…
ko00500	Starch and sucrose metabolism	274	4337	803	19303	4.53607e-15	1.16237e-13	1.51869	TraesCS1A02G122800; TraesCS1A02G215500; TraesCS1A02G229300; TraesCS1A02G338200; TraesCS1A02G339300; TraesCS1A02G355200; TraesCS1A02G419600; TraesCS1B02G053600; TraesCS1B02G142000; TraesCS1B02G197900; TraesCS1B02G224300; TraesCS1B02G229000; TraesCS1B02G244800; TraesCS1B02G350600; TraesCS1B02G351600; TraesCS1D02G041200; TraesCS1D02G123700; TraesCS1D02G218000; TraesCS1D02G232700; TraesCS1D02G264000;…
ko00010	Glycolysis / Gluconeogenesis	165	4337	427	19303	9.05741e-15	1.91304e-13	1.71985	TraesCS1A02G050100; TraesCS1A02G099500; TraesCS1A02G122800; TraesCS1A02G213000; TraesCS1A02G273900; TraesCS1A02G313300; TraesCS1A02G355200; TraesCS1A02G409900; TraesCS1B02G053600; TraesCS1B02G066400; TraesCS1B02G142000; TraesCS1B02G283600; TraesCS1B02G325100; TraesCS1B02G357000; TraesCS1B02G439900; TraesCS1D02G041200; TraesCS1D02G067500; TraesCS1D02G107400; TraesCS1D02G123700; TraesCS1D02G274000;…
ko03030	DNA replication	82	4337	167	19303	9.33188e-15	1.91304e-13	2.18541	TraesCS1A02G085000; TraesCS1A02G104500; TraesCS1A02G129400; TraesCS1A02G130700; TraesCS1A02G264000; TraesCS1A02G299500; TraesCS1A02G340500; TraesCS1B02G040800; TraesCS1B02G156600; TraesCS1B02G184700; TraesCS1B02G207600; TraesCS1B02G242000; TraesCS1B02G274600; TraesCS1B02G309300; TraesCS1B02G353400; TraesCS1D02G086400; TraesCS1D02G125300; TraesCS1D02G139000; TraesCS1D02G229400; TraesCS1D02G264100;…
ko01230	Biosynthesis of amino acids	242	4337	713	19303	3.43314e-13	6.39813e-12	1.51064	TraesCS1A02G085600; TraesCS1A02G213000; TraesCS1A02G218700; TraesCS1A02G221000; TraesCS1A02G281400; TraesCS1A02G313300; TraesCS1A02G371900; TraesCS1A02G428400; TraesCS1B02G090600; TraesCS1B02G102700; TraesCS1B02G232200; TraesCS1B02G290600; TraesCS1B02G325100; TraesCS1B02G357000; TraesCS1B02G463100; TraesCS1D02G074600; TraesCS1D02G086700; TraesCS1D02G160400; TraesCS1D02G220400; TraesCS1D02G280700;…
ko00680	Methane metabolism	83	4337	183	19303	1.73769e-12	2.96856e-11	2.01866	TraesCS1A02G218700; TraesCS1A02G221000; TraesCS1A02G273900; TraesCS1B02G232200; TraesCS1B02G283600; TraesCS1B02G357000; TraesCS1D02G220400; TraesCS1D02G274000; TraesCS1D02G274200; TraesCS1D02G346200; TraesCS2A02G149300; TraesCS2A02G331700; TraesCS2B02G189700; TraesCS2B02G189800; TraesCS2B02G350500; TraesCS2D02G170900; TraesCS2D02G331200; TraesCS3A02G020300; TraesCS3A02G107600; TraesCS3A02G146800;…
ko00073	Cutin, suberine and wax biosynthesis	62	4337	123	19303	2.75318e-12	4.34156e-11	2.24348	TraesCS1A02G150900; TraesCS1A02G161400; TraesCS1B02G168400; TraesCS1B02G168500; TraesCS1B02G177900; TraesCS1B02G402600; TraesCS1D02G147900; TraesCS1D02G158400; TraesCS2A02G191600; TraesCS2A02G191700; TraesCS2A02G367200; TraesCS2A02G367700; TraesCS2A02G385200; TraesCS2A02G385600; TraesCS2A02G385700; TraesCS2A02G407500; TraesCS2B02G384600; TraesCS2B02G385200; TraesCS2B02G402100; TraesCS2B02G402500;…
ko00620	Pyruvate metabolism	107	4337	264	19303	1.16533e-11	1.70638e-10	1.80391	TraesCS1A02G099500; TraesCS1A02G174000; TraesCS1A02G213000; TraesCS1A02G348500; TraesCS1B02G141700; TraesCS1B02G150200; TraesCS1B02G190400; TraesCS1D02G067500; TraesCS1D02G107400; TraesCS1D02G164800; TraesCS1D02G351500; TraesCS2A02G010100; TraesCS2A02G036300; TraesCS2A02G069400; TraesCS2A02G076600; TraesCS2A02G237000; TraesCS2A02G345500; TraesCS2A02G388900; TraesCS2A02G548000; TraesCS2B02G082500;…
ko04068	FoxO signaling pathway	77	4337	176	19303	8.99146e-11	1.22883e-09	1.94721	TraesCS1A02G080500; TraesCS1A02G080700; TraesCS1A02G264900; TraesCS1A02G308900; TraesCS1A02G309800; TraesCS1B02G098700; TraesCS1B02G275600; TraesCS1B02G320900; TraesCS1D02G082200; TraesCS1D02G082600; TraesCS1D02G265100; TraesCS1D02G308200; TraesCS2A02G098000; TraesCS2A02G404800; TraesCS2A02G468300; TraesCS2A02G537100; TraesCS2B02G113700; TraesCS2B02G175800; TraesCS2B02G422800; TraesCS2B02G491200;…
ko00310	Lysine degradation	59	4337	126	19303	4.11878e-10	5.27719e-09	2.08409	TraesCS1A02G117300; TraesCS1A02G241600; TraesCS1A02G308300; TraesCS1B02G319000; TraesCS1D02G241500; TraesCS2A02G036300; TraesCS2A02G079500; TraesCS2A02G388900; TraesCS2B02G094300; TraesCS2B02G406900; TraesCS2D02G035400; TraesCS2D02G076900; TraesCS2D02G386700; TraesCS3A02G003800; TraesCS3A02G336100; TraesCS3B02G008700; TraesCS3B02G475200; TraesCS3B02G498000; TraesCS3D02G005500; TraesCS3D02G329100;…
ko00625	Chloroalkane and chloroalkene degradation	27	4337	41	19303	4.90247e-10	5.9118e-09	2.931	TraesCS1A02G050100; TraesCS1B02G066400; TraesCS2A02G388900; TraesCS2B02G189700; TraesCS2B02G189800; TraesCS2B02G406900; TraesCS2D02G170900; TraesCS2D02G386700; TraesCS4A02G219900; TraesCS4A02G406200; TraesCS4B02G305600; TraesCS4B02G305700; TraesCS4D02G094500; TraesCS4D02G303800; TraesCS4D02G303900; TraesCS5A02G113200; TraesCS5B02G120100; TraesCS5D02G127300; TraesCS6A02G239600; TraesCS6A02G240000;…
ko04146	Peroxisome	108	4337	287	19303	1.70367e-09	1.94029e-08	1.67486	TraesCS1A02G075000; TraesCS1A02G110300; TraesCS1A02G143900; TraesCS1A02G183800; TraesCS1B02G129300; TraesCS1B02G205300; TraesCS1B02G402600; TraesCS1D02G111900; TraesCS1D02G192900; TraesCS2A02G121200; TraesCS2A02G250900; TraesCS2A02G457600; TraesCS2A02G467700; TraesCS2A02G537100; TraesCS2A02G581000; TraesCS2B02G441000; TraesCS2B02G490700; TraesCS2B02G567600; TraesCS2D02G123300; TraesCS2D02G251900;…
ko00260	Glycine, serine and threonine metabolism	89	4337	227	19303	3.82866e-09	4.13092e-08	1.74502	TraesCS1A02G099500; TraesCS1A02G218700; TraesCS1A02G221000; TraesCS1A02G371900; TraesCS1A02G428400; TraesCS1B02G232200; TraesCS1B02G463100; TraesCS1D02G067500; TraesCS1D02G107400; TraesCS1D02G220400; TraesCS2A02G034800; TraesCS2A02G149300; TraesCS2A02G336000; TraesCS2A02G382700; TraesCS2A02G410500; TraesCS2A02G415800; TraesCS2A02G467900; TraesCS2B02G047900; TraesCS2B02G280600; TraesCS2B02G346000;…
ko00903	Limonene and pinene degradation	18	4337	25	19303	1.96139e-08	2.01043e-07	3.20456	TraesCS2A02G292400; TraesCS2A02G388900; TraesCS2B02G406900; TraesCS2D02G386700; TraesCS4A02G219900; TraesCS4D02G094500; TraesCS5A02G113200; TraesCS5B02G120100; TraesCS5D02G127300; TraesCS6A02G239600; TraesCS6A02G240000; TraesCS6B02G284900; TraesCS6B02G321400; TraesCS6D02G222000; TraesCS6D02G222300; TraesCS6D02G272400; TraesCS7A02G210100; TraesCS7D02G211900
ko00052	Galactose metabolism	112	4337	313	19303	2.38741e-08	2.33057e-07	1.59261	TraesCS1A02G122800; TraesCS1A02G164900; TraesCS1A02G355200; TraesCS1A02G443900; TraesCS1B02G142000; TraesCS1B02G357000; TraesCS1B02G478400; TraesCS1D02G123700; TraesCS1D02G346200; TraesCS1D02G355200; TraesCS1D02G451900; TraesCS2A02G094700; TraesCS2A02G105900; TraesCS2A02G180200; TraesCS2A02G331700; TraesCS2A02G343500; TraesCS2A02G343800; TraesCS2A02G488900; TraesCS2A02G588300; TraesCS2B02G109800;…
ko00053	Ascorbate and aldarate metabolism	55	4337	126	19303	3.41893e-08	3.11439e-07	1.9428	TraesCS1A02G402500; TraesCS1B02G431500; TraesCS1D02G410200; TraesCS2A02G082100; TraesCS2A02G388900; TraesCS2A02G437700; TraesCS2B02G096200; TraesCS2B02G406900; TraesCS2B02G457600; TraesCS2D02G080000; TraesCS2D02G304100; TraesCS2D02G386700; TraesCS2D02G434500; TraesCS3A02G176300; TraesCS3B02G208500; TraesCS3D02G184000; TraesCS4A02G106300; TraesCS4A02G199200; TraesCS4A02G219900; TraesCS4D02G094500;…
ko00410	beta-Alanine metabolism	54	4337	123	19303	3.49419e-08	3.11439e-07	1.954	TraesCS1A02G190800; TraesCS1B02G206000; TraesCS1D02G194800; TraesCS2A02G109700; TraesCS2A02G388900; TraesCS2A02G477900; TraesCS2A02G548100; TraesCS2B02G406900; TraesCS2B02G501200; TraesCS2B02G579000; TraesCS2D02G109900; TraesCS2D02G386700; TraesCS2D02G477100; TraesCS2D02G549200; TraesCS3A02G022600; TraesCS3A02G334000; TraesCS3A02G515300; TraesCS3B02G022900; TraesCS3D02G023900; TraesCS3D02G523200;…
ko00030	Pentose phosphate pathway	66	4337	162	19303	5.3606e-08	4.57885e-07	1.81328	TraesCS1A02G273900; TraesCS1B02G053600; TraesCS1B02G283600; TraesCS1B02G357000; TraesCS1D02G041200; TraesCS1D02G274000; TraesCS1D02G274200; TraesCS1D02G346200; TraesCS2A02G075200; TraesCS2A02G331700; TraesCS2B02G090100; TraesCS2B02G350500; TraesCS2B02G362700; TraesCS2D02G073900; TraesCS2D02G331200; TraesCS3A02G020300; TraesCS3A02G107600; TraesCS3A02G377600; TraesCS3A02G391500; TraesCS3A02G439800;…
ko01212	Fatty acid metabolism	104	4337	296	19303	2.02359e-07	1.65934e-06	1.56378	TraesCS1A02G075000; TraesCS1A02G110300; TraesCS1A02G143900; TraesCS1B02G129300; TraesCS1D02G111900; TraesCS1D02G284600; TraesCS1D02G344900; TraesCS1D02G386800; TraesCS2A02G036300; TraesCS2A02G069400; TraesCS2A02G075300; TraesCS2A02G109700; TraesCS2A02G168500; TraesCS2A02G278900; TraesCS2A02G313500; TraesCS2A02G321300; TraesCS2A02G321400; TraesCS2B02G082500; TraesCS2B02G296500; TraesCS2B02G361100;…
ko00051	Fructose and mannose metabolism	80	4337	214	19303	2.37002e-07	1.86867e-06	1.66384	TraesCS1A02G122800; TraesCS1A02G273900; TraesCS1A02G355200; TraesCS1B02G142000; TraesCS1B02G283600; TraesCS1B02G357000; TraesCS1D02G123700; TraesCS1D02G274000; TraesCS1D02G274200; TraesCS1D02G346200; TraesCS1D02G355200; TraesCS2A02G117300; TraesCS2A02G331700; TraesCS2B02G137300; TraesCS2B02G350500; TraesCS2D02G117900; TraesCS2D02G331200; TraesCS2D02G593400; TraesCS3A02G020300; TraesCS3A02G044800;…
ko00650	Butanoate metabolism	33	4337	67	19303	3.73043e-07	2.83236e-06	2.19217	TraesCS2A02G036300; TraesCS2A02G421400; TraesCS2B02G440400; TraesCS2D02G035400; TraesCS3A02G003800; TraesCS3A02G022600; TraesCS3A02G185500; TraesCS3A02G205100; TraesCS3A02G515300; TraesCS3B02G008700; TraesCS3B02G022900; TraesCS3B02G215100; TraesCS3B02G237200; TraesCS3B02G357200; TraesCS3D02G005500; TraesCS3D02G023900; TraesCS3D02G189400; TraesCS3D02G210300; TraesCS3D02G321200; TraesCS3D02G523200;…
ko04152	AMPK signaling pathway	102	4337	296	19303	7.49169e-07	5.48499e-06	1.53371	TraesCS1A02G080500; TraesCS1A02G080700; TraesCS1A02G118300; TraesCS1A02G273900; TraesCS1A02G286200; TraesCS1A02G308900; TraesCS1A02G382900; TraesCS1A02G443100; TraesCS1B02G098700; TraesCS1B02G283600; TraesCS1B02G357000; TraesCS1B02G408600; TraesCS1D02G082200; TraesCS1D02G082600; TraesCS1D02G274000; TraesCS1D02G274200; TraesCS1D02G308200; TraesCS1D02G346200; TraesCS1D02G390600; TraesCS2A02G069400;…
ko00250	Alanine, aspartate and glutamate metabolism	61	4337	165	19303	7.66468e-06	5.41813e-05	1.64544	TraesCS1A02G085600; TraesCS1A02G422100; TraesCS1B02G102700; TraesCS1B02G166200; TraesCS1B02G374500; TraesCS1B02G453600; TraesCS1D02G086700; TraesCS2A02G421400; TraesCS2A02G500400; TraesCS2B02G280600; TraesCS2B02G440400; TraesCS2B02G528300; TraesCS2D02G262400; TraesCS2D02G500600; TraesCS3A02G022600; TraesCS3A02G077100; TraesCS3A02G305400; TraesCS3A02G515300; TraesCS3B02G022900; TraesCS3B02G331100;…
ko00340	Histidine metabolism	28	4337	60	19303	9.17629e-06	6.27047e-05	2.07703	TraesCS2A02G292100; TraesCS2A02G388900; TraesCS2B02G315300; TraesCS2B02G406900; TraesCS2D02G296800; TraesCS2D02G386700; TraesCS3A02G176300; TraesCS3B02G208500; TraesCS3D02G184000; TraesCS4A02G084400; TraesCS4A02G219900; TraesCS4B02G219800; TraesCS4D02G094500; TraesCS5A02G113200; TraesCS5A02G213600; TraesCS5B02G120100; TraesCS5B02G210100; TraesCS5D02G127300; TraesCS5D02G218400; TraesCS6A02G239600;…
ko00561	Glycerolipid metabolism	80	4337	233	19303	1.13195e-05	7.4855e-05	1.52816	TraesCS1A02G164900; TraesCS1A02G171200; TraesCS1A02G195200; TraesCS1A02G241900; TraesCS1A02G321900; TraesCS1B02G144000; TraesCS1B02G186100; TraesCS1B02G209900; TraesCS1B02G253500; TraesCS1B02G296800; TraesCS1D02G168900; TraesCS1D02G198700; TraesCS1D02G241800; TraesCS1D02G322100; TraesCS2A02G105900; TraesCS2A02G268700; TraesCS2A02G388900; TraesCS2A02G515700; TraesCS2B02G122900; TraesCS2B02G158000;…
ko03410	Base excision repair	50	4337	130	19303	1.20469e-05	7.71753e-05	1.71184	TraesCS1A02G130700; TraesCS1A02G328000; TraesCS1A02G340500; TraesCS1B02G156600; TraesCS1B02G184700; TraesCS1B02G341700; TraesCS1B02G353400; TraesCS1D02G139000; TraesCS1D02G330500; TraesCS1D02G342500; TraesCS2A02G022000; TraesCS2A02G364000; TraesCS2B02G030800; TraesCS2B02G382000; TraesCS2B02G582400; TraesCS2D02G022800; TraesCS2D02G361800; TraesCS2D02G528800; TraesCS2D02G552400; TraesCS3A02G118400;…
ko00230	Purine metabolism	162	4337	540	19303	1.52085e-05	9.44768e-05	1.33523	TraesCS1A02G114600; TraesCS1A02G130700; TraesCS1A02G152900; TraesCS1A02G183800; TraesCS1A02G213000; TraesCS1A02G225000; TraesCS1A02G340500; TraesCS1A02G444300; TraesCS1B02G090800; TraesCS1B02G126800; TraesCS1B02G140200; TraesCS1B02G156600; TraesCS1B02G161200; TraesCS1B02G170300; TraesCS1B02G205300; TraesCS1B02G238200; TraesCS1B02G242000; TraesCS1B02G248100; TraesCS1B02G297700; TraesCS1B02G353400;…
ko00720	Carbon fixation pathways in prokaryotes	33	4337	77	19303	1.90029e-05	0.000114576	1.90747	TraesCS2A02G036300; TraesCS2D02G035400; TraesCS3A02G003800; TraesCS3A02G166600; TraesCS3A02G184000; TraesCS3A02G193900; TraesCS3A02G306700; TraesCS3B02G008700; TraesCS3B02G168000; TraesCS3B02G213900; TraesCS3B02G221800; TraesCS3D02G005500; TraesCS3D02G150500; TraesCS3D02G188200; TraesCS3D02G195700; TraesCS4B02G335100; TraesCS5A02G232800; TraesCS5A02G468400; TraesCS5B02G231100; TraesCS5B02G481000;…
ko01051	Biosynthesis of ansamycins	6	4337	7	19303	2.87953e-05	0.000168658	3.81495	TraesCS2A02G075200; TraesCS2B02G090100; TraesCS2D02G073900; TraesCS7A02G071100; TraesCS7D02G066500; TraesCSU02G063400
ko00270	Cysteine and methionine metabolism	106	4337	336	19303	4.12545e-05	0.000234922	1.40411	TraesCS1A02G089600; TraesCS1A02G181000; TraesCS1A02G348500; TraesCS1D02G098100; TraesCS1D02G351500; TraesCS1D02G383100; TraesCS2A02G076600; TraesCS2A02G235900; TraesCS2A02G489600; TraesCS2A02G493600; TraesCS2B02G260800; TraesCS2B02G521600; TraesCS2D02G241800; TraesCS2D02G493500; TraesCS3A02G305400; TraesCS3A02G322600; TraesCS3A02G442100; TraesCS3B02G331100; TraesCS3B02G343000; TraesCS3B02G370200;…
ko00511	Other glycan degradation	28	4337	64	19303	4.26032e-05	0.000236045	1.94721	TraesCS1A02G222200; TraesCS1A02G259800; TraesCS1B02G106400; TraesCS1B02G169600; TraesCS1B02G205400; TraesCS1D02G088800; TraesCS1D02G149100; TraesCS2A02G451000; TraesCS2D02G201900; TraesCS3B02G357000; TraesCS4A02G065600; TraesCS4A02G226400; TraesCS4B02G253500; TraesCS4D02G087100; TraesCS4D02G253500; TraesCS5A02G309000; TraesCS5A02G483300; TraesCS5B02G309300; TraesCS5B02G309700; TraesCS5B02G496400;…
ko04140	Regulation of autophagy	39	4337	99	19303	4.61721e-05	0.000249087	1.75333	TraesCS1A02G080500; TraesCS1A02G080700; TraesCS1B02G098700; TraesCS1B02G233500; TraesCS1D02G082200; TraesCS1D02G082600; TraesCS1D02G221700; TraesCS2A02G468300; TraesCS2B02G175800; TraesCS2B02G491200; TraesCS2D02G155700; TraesCS2D02G300300; TraesCS3A02G220600; TraesCS3A02G282800; TraesCS3B02G250900; TraesCS3B02G316500; TraesCS3B02G544300; TraesCS3B02G544400; TraesCS3B02G544700; TraesCS3B02G545400;…
ko01040	Biosynthesis of unsaturated fatty acids	61	4337	175	19303	6.11998e-05	0.000321691	1.55141	TraesCS1A02G110300; TraesCS1A02G143900; TraesCS1B02G129300; TraesCS1D02G111900; TraesCS1D02G284600; TraesCS1D02G344900; TraesCS1D02G386800; TraesCS2A02G075300; TraesCS2A02G278900; TraesCS2A02G321300; TraesCS2A02G321400; TraesCS2B02G296500; TraesCS2B02G361100; TraesCS2B02G361200; TraesCS2B02G427700; TraesCS2D02G074000; TraesCS2D02G278000; TraesCS2D02G342100; TraesCS2D02G342200; TraesCS3A02G075500;…
ko01210	2-Oxocarboxylic acid metabolism	64	4337	188	19303	9.52624e-05	0.00048822	1.51516	TraesCS1A02G085600; TraesCS1B02G090600; TraesCS1B02G102700; TraesCS1D02G074600; TraesCS1D02G086700; TraesCS1D02G419800; TraesCS2A02G325600; TraesCS2B02G280600; TraesCS2B02G356300; TraesCS2D02G262400; TraesCS2D02G337100; TraesCS3A02G166600; TraesCS3A02G184000; TraesCS3A02G305400; TraesCS3A02G442100; TraesCS3B02G213900; TraesCS3B02G331100; TraesCS3B02G338700; TraesCS3B02G475900; TraesCS3D02G188200;…
ko03430	Mismatch repair	51	4337	144	19303	0.000132935	0.000664677	1.57632	TraesCS1A02G085000; TraesCS1A02G104500; TraesCS1A02G340500; TraesCS1B02G040800; TraesCS1B02G184700; TraesCS1B02G207600; TraesCS1B02G353400; TraesCS1D02G086400; TraesCS1D02G131600; TraesCS1D02G342500; TraesCS2A02G364000; TraesCS2A02G587900; TraesCS2B02G382000; TraesCS2B02G595300; TraesCS2D02G361800; TraesCS2D02G565300; TraesCS3A02G117500; TraesCS3B02G203200; TraesCS3B02G327400; TraesCS3B02G346600;…
ko04110	Cell cycle	135	4337	457	19303	0.000151149	0.00073775	1.31478	TraesCS1A02G129400; TraesCS1A02G225100; TraesCS1A02G264000; TraesCS1A02G264900; TraesCS1A02G299500; TraesCS1A02G309800; TraesCS1A02G407700; TraesCS1A02G420000; TraesCS1B02G095200; TraesCS1B02G230600; TraesCS1B02G238300; TraesCS1B02G274600; TraesCS1B02G275600; TraesCS1B02G298500; TraesCS1B02G309300; TraesCS1B02G320900; TraesCS1D02G125300; TraesCS1D02G219200; TraesCS1D02G226500; TraesCS1D02G264100;…
ko00640	Propanoate metabolism	33	4337	84	19303	0.000159538	0.000760586	1.74852	TraesCS1A02G099500; TraesCS1A02G190800; TraesCS1B02G206000; TraesCS1D02G067500; TraesCS1D02G107400; TraesCS1D02G194800; TraesCS2A02G036300; TraesCS2A02G069400; TraesCS2A02G074700; TraesCS2A02G076600; TraesCS2A02G109700; TraesCS2A02G477900; TraesCS2B02G082500; TraesCS2B02G501200; TraesCS2D02G035400; TraesCS2D02G068100; TraesCS2D02G073400; TraesCS2D02G109900; TraesCS2D02G477100; TraesCS3A02G003800;…
ko00240	Pyrimidine metabolism	128	4337	431	19303	0.000168688	0.000785932	1.32181	TraesCS1A02G114600; TraesCS1A02G130700; TraesCS1A02G340500; TraesCS1A02G411600; TraesCS1A02G427100; TraesCS1A02G444300; TraesCS1B02G090800; TraesCS1B02G126800; TraesCS1B02G156600; TraesCS1B02G161200; TraesCS1B02G242000; TraesCS1B02G248100; TraesCS1B02G353400; TraesCS1B02G441900; TraesCS1B02G462000; TraesCS1D02G114400; TraesCS1D02G139000; TraesCS1D02G229400; TraesCS1D02G342500; TraesCS1D02G419400;…
ko00232	Caffeine metabolism	7	4337	10	19303	0.000186502	0.000849622	3.11554	TraesCS1A02G183800; TraesCS1B02G205300; TraesCS1D02G192900; TraesCS3A02G376400; TraesCS3B02G408900; TraesCS3D02G369200; TraesCS6D02G078500
ko00730	Thiamine metabolism	19	4337	42	19303	0.00028472	0.00126886	2.01344	TraesCS1A02G255800; TraesCS1B02G266500; TraesCS1D02G255100; TraesCS3A02G449200; TraesCS3A02G466700; TraesCS3B02G435500; TraesCS3B02G485900; TraesCS3B02G512800; TraesCS3D02G463300; TraesCS3D02G465600; TraesCS4A02G290400; TraesCS4B02G023800; TraesCS4D02G021400; TraesCS5B02G184100; TraesCS5D02G191100; TraesCS6B02G175200; TraesCS6D02G136300; TraesCS7B02G278200; TraesCS7D02G373100
ko04540	Gap junction	22	4337	52	19303	0.000397824	0.00173519	1.88302	TraesCS1A02G101000; TraesCS1A02G258800; TraesCS1A02G309700; TraesCS1B02G269400; TraesCS1B02G320800; TraesCS1D02G258800; TraesCS1D02G309200; TraesCS3D02G326900; TraesCS4A02G065700; TraesCS4A02G257800; TraesCS4A02G396700; TraesCS4B02G056700; TraesCS4B02G366500; TraesCS4D02G057000; TraesCS5A02G407800; TraesCS5A02G416400; TraesCS5A02G534300; TraesCS5B02G412700; TraesCS5B02G418700; TraesCS5D02G417700;…
ko00430	Taurine and hypotaurine metabolism	20	4337	46	19303	0.00041724	0.00178196	1.93512	TraesCS1B02G472200; TraesCS2A02G342800; TraesCS2A02G540000; TraesCS2B02G340500; TraesCS2B02G570400; TraesCS2D02G321200; TraesCS2D02G541600; TraesCS3A02G022600; TraesCS3A02G515300; TraesCS3B02G022900; TraesCS3D02G023900; TraesCS3D02G523200; TraesCS4A02G262600; TraesCS4B02G052300; TraesCS4D02G052500; TraesCS5A02G025200; TraesCS5B02G023000; TraesCS5B02G023100; TraesCS5D02G031600; TraesCS5D02G031700
ko00220	Arginine biosynthesis	38	4337	106	19303	0.000568549	0.00237862	1.59556	TraesCS1A02G085600; TraesCS1B02G090600; TraesCS1B02G102700; TraesCS1B02G166200; TraesCS1D02G074600; TraesCS1D02G086700; TraesCS2A02G500400; TraesCS2B02G048700; TraesCS2B02G280600; TraesCS2B02G528300; TraesCS2D02G034900; TraesCS2D02G262400; TraesCS2D02G500600; TraesCS3A02G305400; TraesCS3B02G331100; TraesCS4A02G266900; TraesCS4B02G047400; TraesCS4D02G047400; TraesCS5A02G216200; TraesCS5A02G434100;…
ko00330	Arginine and proline metabolism	61	4337	189	19303	0.000676497	0.00277364	1.43649	TraesCS1A02G281400; TraesCS1A02G333700; TraesCS1A02G417900; TraesCS1B02G290600; TraesCS1B02G374500; TraesCS1D02G160400; TraesCS1D02G280700; TraesCS1D02G336300; TraesCS2A02G334600; TraesCS2A02G388900; TraesCS2A02G548100; TraesCS2B02G048700; TraesCS2B02G347800; TraesCS2B02G406900; TraesCS2B02G579000; TraesCS2D02G026900; TraesCS2D02G027200; TraesCS2D02G034900; TraesCS2D02G328900; TraesCS2D02G386700;…
ko00020	Citrate cycle (TCA cycle)	54	4337	165	19303	0.000863687	0.00347168	1.45662	TraesCS1A02G099500; TraesCS1A02G348500; TraesCS1D02G067500; TraesCS1D02G107400; TraesCS1D02G351500; TraesCS2A02G010100; TraesCS2A02G079500; TraesCS2A02G255100; TraesCS2A02G325600; TraesCS2B02G094300; TraesCS2B02G356300; TraesCS2D02G018700; TraesCS2D02G076900; TraesCS2D02G255500; TraesCS2D02G337100; TraesCS3A02G166600; TraesCS3A02G184000; TraesCS3A02G193900; TraesCS3B02G213900; TraesCS3B02G221800;…
ko00750	Vitamin B6 metabolism	15	4337	33	19303	0.000891983	0.00351647	2.02308	TraesCS1A02G180800; TraesCS1A02G371900; TraesCS1B02G199700; TraesCS1D02G184400; TraesCS3A02G259700; TraesCS3B02G292900; TraesCS3D02G259800; TraesCS4A02G032100; TraesCS4A02G178700; TraesCS4B02G138900; TraesCS4B02G273500; TraesCS4D02G133600; TraesCS4D02G272500; TraesCS6A02G084600; TraesCS7D02G460300
ko00130	Ubiquinone and other terpenoid-quinone biosynthesis	53	4337	163	19303	0.00112282	0.004343	1.44718	TraesCS1A02G136100; TraesCS1A02G223300; TraesCS1A02G320500; TraesCS1A02G362700; TraesCS1B02G155100; TraesCS1B02G236600; TraesCS1B02G379800; TraesCS1D02G224900; TraesCS2A02G362800; TraesCS2A02G365400; TraesCS2B02G146000; TraesCS2B02G284300; TraesCS2B02G380700; TraesCS2D02G264400; TraesCS2D02G300200; TraesCS2D02G360200; TraesCS3A02G136100; TraesCS3A02G323800; TraesCS3A02G342900; TraesCS3B02G268700;…
ko00362	Benzoate degradation	7	4337	12	19303	0.00132004	0.00501125	2.59628	TraesCS2A02G036300; TraesCS2D02G035400; TraesCS3A02G003800; TraesCS3B02G008700; TraesCS3B02G357200; TraesCS3D02G005500; TraesCS3D02G321200
ko00061	Fatty acid biosynthesis	49	4337	150	19303	0.00144305	0.00537863	1.45392	TraesCS1A02G075000; TraesCS1D02G344900; TraesCS1D02G386800; TraesCS2A02G069400; TraesCS2A02G075300; TraesCS2A02G168500; TraesCS2A02G278900; TraesCS2A02G313500; TraesCS2B02G082500; TraesCS2B02G296500; TraesCS2D02G068100; TraesCS2D02G074000; TraesCS2D02G176000; TraesCS2D02G278000; TraesCS2D02G379400; TraesCS3A02G408700; TraesCS3D02G421700; TraesCS3D02G479900; TraesCS4A02G336500; TraesCS4A02G363100;…
ko00460	Cyanoamino acid metabolism	82	4337	274	19303	0.00153557	0.0056213	1.33198	TraesCS1A02G218700; TraesCS1A02G229300; TraesCS1B02G232200; TraesCS1B02G244800; TraesCS1D02G220400; TraesCS1D02G232700; TraesCS2A02G039400; TraesCS2A02G134300; TraesCS2A02G329000; TraesCS2A02G342800; TraesCS2A02G384600; TraesCS2A02G521000; TraesCS2B02G157800; TraesCS2B02G340500; TraesCS2B02G600200; TraesCS2D02G037400; TraesCS2D02G095600; TraesCS2D02G136500; TraesCS2D02G321200; TraesCS2D02G381100;…
ko00626	Naphthalene degradation	10	4337	20	19303	0.00157199	0.00565364	2.22539	TraesCS1A02G050100; TraesCS1B02G066400; TraesCS2B02G189700; TraesCS2B02G189800; TraesCS2D02G170900; TraesCS4A02G406200; TraesCS4B02G305600; TraesCS4B02G305700; TraesCS4D02G303800; TraesCS4D02G303900
ko04075	Plant hormone signal transduction	246	4337	933	19303	0.0017651	0.0062387	1.17352	TraesCS1A02G068900; TraesCS1A02G083000; TraesCS1A02G096600; TraesCS1A02G178700; TraesCS1A02G190200; TraesCS1A02G215900; TraesCS1A02G279100; TraesCS1A02G396400; TraesCS1A02G411200; TraesCS1A02G413800; TraesCS1B02G095900; TraesCS1B02G138100; TraesCS1B02G141500; TraesCS1B02G145800; TraesCS1B02G192300; TraesCS1B02G229400; TraesCS1B02G265900; TraesCS1B02G282800; TraesCS1B02G285800; TraesCS1B02G288100;…
ko03420	Nucleotide excision repair	62	4337	201	19303	0.00219914	0.00764107	1.37288	TraesCS1A02G085000; TraesCS1A02G104500; TraesCS1A02G130700; TraesCS1A02G340500; TraesCS1B02G040800; TraesCS1B02G044000; TraesCS1B02G156600; TraesCS1B02G184700; TraesCS1B02G207600; TraesCS1B02G353400; TraesCS1B02G473400; TraesCS1D02G086400; TraesCS1D02G139000; TraesCS1D02G342500; TraesCS2A02G253300; TraesCS2A02G364000; TraesCS2B02G382000; TraesCS2B02G382600; TraesCS2D02G361800; TraesCS2D02G528800;…
ko00140	Steroid hormone biosynthesis	30	4337	85	19303	0.00233681	0.00798409	1.57086	TraesCS1A02G334700; TraesCS1B02G347700; TraesCS1D02G337100; TraesCS1D02G337300; TraesCS2A02G046000; TraesCS2A02G321300; TraesCS2A02G321400; TraesCS2B02G057900; TraesCS2B02G058100; TraesCS2B02G361100; TraesCS2B02G361200; TraesCS2B02G415600; TraesCS2D02G044700; TraesCS2D02G342100; TraesCS2D02G342200; TraesCS4B02G213800; TraesCS6B02G125800; TraesCS6B02G241000; TraesCS6D02G194600; TraesCS7A02G221300;…
ko04151	PI3K-Akt signaling pathway	71	4337	237	19303	0.00277815	0.00922641	1.33335	TraesCS1A02G080500; TraesCS1A02G080700; TraesCS1A02G118300; TraesCS1A02G129300; TraesCS1A02G333600; TraesCS1A02G382900; TraesCS1A02G407700; TraesCS1B02G095200; TraesCS1B02G098700; TraesCS1B02G408600; TraesCS1D02G082200; TraesCS1D02G082600; TraesCS1D02G125400; TraesCS1D02G336200; TraesCS1D02G390600; TraesCS2A02G033700; TraesCS2A02G337300; TraesCS2B02G047400; TraesCS2B02G175800; TraesCS2B02G344600;…
ko01220	Degradation of aromatic compounds	15	4337	36	19303	0.00279043	0.00922641	1.85449	TraesCS1A02G050100; TraesCS1B02G066400; TraesCS2B02G189700; TraesCS2B02G189800; TraesCS2D02G170900; TraesCS2D02G300200; TraesCS3A02G136100; TraesCS3A02G342900; TraesCS4A02G406200; TraesCS4B02G305600; TraesCS4B02G305700; TraesCS4D02G303800; TraesCS4D02G303900; TraesCS7A02G398900; TraesCS7D02G393100
ko00906	Carotenoid biosynthesis	33	4337	98	19303	0.00380325	0.0123757	1.49873	TraesCS1B02G220700; TraesCS1D02G074300; TraesCS1D02G210200; TraesCS2A02G012300; TraesCS2A02G250600; TraesCS2A02G280500; TraesCS2A02G317000; TraesCS2B02G270600; TraesCS2B02G335400; TraesCS2D02G013000; TraesCS2D02G248700; TraesCS2D02G314900; TraesCS2D02G393900; TraesCS5A02G020900; TraesCS5A02G356300; TraesCS5B02G029300; TraesCS5B02G375900; TraesCS5B02G476900; TraesCS5D02G038800; TraesCS6A02G392000;…
ko00562	Inositol phosphate metabolism	51	4337	164	19303	0.0038965	0.0124491	1.38408	TraesCS1A02G330900; TraesCS1B02G209100; TraesCS2A02G477900; TraesCS2A02G497700; TraesCS2A02G559200; TraesCS2B02G098500; TraesCS2B02G501200; TraesCS2B02G621000; TraesCS2D02G477100; TraesCS3A02G176300; TraesCS3A02G385500; TraesCS3A02G492100; TraesCS3B02G208500; TraesCS3B02G417700; TraesCS3B02G553200; TraesCS3D02G184000; TraesCS3D02G378500; TraesCS4A02G038500; TraesCS4A02G246500; TraesCS4A02G271600;…
ko00040	Pentose and glucuronate interconversions	60	4337	198	19303	0.00394729	0.0124491	1.34872	TraesCS1A02G143600; TraesCS1D02G264000; TraesCS2A02G016500; TraesCS2A02G100400; TraesCS2A02G109600; TraesCS2A02G117300; TraesCS2A02G146800; TraesCS2A02G173200; TraesCS2A02G388900; TraesCS2B02G024500; TraesCS2B02G137300; TraesCS2B02G172100; TraesCS2B02G199400; TraesCS2B02G376500; TraesCS2B02G406900; TraesCS2B02G423200; TraesCS2D02G018000; TraesCS2D02G099900; TraesCS2D02G109800; TraesCS2D02G117900;…
ko00860	Porphyrin and chlorophyll metabolism	49	4337	158	19303	0.0047803	0.0148479	1.3803	TraesCS1A02G057200; TraesCS1A02G135700; TraesCS1A02G171000; TraesCS1A02G224700; TraesCS1A02G241000; TraesCS1A02G369400; TraesCS1A02G378600; TraesCS1B02G186300; TraesCS1B02G252900; TraesCS1B02G356800; TraesCS1D02G058300; TraesCS1D02G131200; TraesCS1D02G168700; TraesCS1D02G226100; TraesCS1D02G241000; TraesCS2A02G134000; TraesCS2A02G347900; TraesCS2B02G157600; TraesCS2D02G136200; TraesCS3A02G191700;…
ko00290	Valine, leucine and isoleucine biosynthesis	19	4337	51	19303	0.0052192	0.0157633	1.65813	TraesCS1D02G419800; TraesCS3B02G338700; TraesCS4A02G059800; TraesCS4B02G235400; TraesCS4D02G236800; TraesCS5A02G131300; TraesCS5B02G133500; TraesCS5D02G027400; TraesCS5D02G139800; TraesCS6A02G080600; TraesCS6A02G243600; TraesCS6A02G288000; TraesCS6B02G108100; TraesCS6B02G280700; TraesCS6B02G317400; TraesCS6D02G074300; TraesCS6D02G268700; TraesCS7B02G180500; TraesCS7D02G279300
ko00400	Phenylalanine, tyrosine and tryptophan biosynthesis	44	4337	140	19303	0.0052288	0.0157633	1.39881	TraesCS1A02G428400; TraesCS1B02G463100; TraesCS2A02G082200; TraesCS2A02G335200; TraesCS2B02G096300; TraesCS2B02G189300; TraesCS2B02G348500; TraesCS2D02G080100; TraesCS2D02G170400; TraesCS2D02G329500; TraesCS3A02G305400; TraesCS3B02G331100; TraesCS3D02G300200; TraesCS4A02G089800; TraesCS4A02G106500; TraesCS4A02G145400; TraesCS4B02G214500; TraesCS4B02G318900; TraesCS4D02G153400; TraesCS4D02G215100;…
ko00670	One carbon pool by folate	18	4337	48	19303	0.0056838	0.0168866	1.66904	TraesCS1A02G218700; TraesCS1B02G232200; TraesCS1B02G297700; TraesCS1D02G220400; TraesCS1D02G287300; TraesCS2A02G467900; TraesCS2B02G490900; TraesCS2D02G467900; TraesCS3B02G297000; TraesCS4A02G246100; TraesCS4B02G069300; TraesCS4B02G373600; TraesCS5A02G232800; TraesCS5A02G468400; TraesCS5B02G231100; TraesCS5B02G481000; TraesCS5D02G235400; TraesCS5D02G481300
ko03440	Homologous recombination	56	4337	186	19303	0.00587032	0.0171917	1.34002	TraesCS1A02G085000; TraesCS1A02G104500; TraesCS1A02G340500; TraesCS1B02G040800; TraesCS1B02G256700; TraesCS1B02G353400; TraesCS1D02G086400; TraesCS1D02G342500; TraesCS2A02G140400; TraesCS2A02G182200; TraesCS2A02G304900; TraesCS2A02G514800; TraesCS2B02G164300; TraesCS2B02G208700; TraesCS2B02G321700; TraesCS2B02G542900; TraesCS2B02G543100; TraesCS2D02G143100; TraesCS2D02G189900; TraesCS2D02G303500;…
ko00520	Amino sugar and nucleotide sugar metabolism	129	4337	474	19303	0.0059614	0.0172125	1.21129	TraesCS1A02G122800; TraesCS1A02G241900; TraesCS1A02G259800; TraesCS1A02G355200; TraesCS1A02G402500; TraesCS1A02G419600; TraesCS1A02G443900; TraesCS1B02G053600; TraesCS1B02G064600; TraesCS1B02G065000; TraesCS1B02G142000; TraesCS1B02G253500; TraesCS1B02G431500; TraesCS1B02G478400; TraesCS1D02G041200; TraesCS1D02G123700; TraesCS1D02G241800; TraesCS1D02G249600; TraesCS1D02G355200; TraesCS1D02G410200;…
ko00350	Tyrosine metabolism	58	4337	195	19303	0.00691542	0.0196897	1.32382	TraesCS1A02G050100; TraesCS1B02G066400; TraesCS2A02G468200; TraesCS2A02G468500; TraesCS2B02G189700; TraesCS2B02G189800; TraesCS2B02G491000; TraesCS2B02G491100; TraesCS2B02G491400; TraesCS2D02G170900; TraesCS2D02G468200; TraesCS2D02G468600; TraesCS3A02G305400; TraesCS3B02G331100; TraesCS4A02G145400; TraesCS4A02G202100; TraesCS4A02G406200; TraesCS4B02G106300; TraesCS4B02G305600; TraesCS4B02G305700;…
ko04150	mTOR signaling pathway	54	4337	181	19303	0.00808032	0.0226913	1.32785	TraesCS1A02G080500; TraesCS1A02G080700; TraesCS1A02G264900; TraesCS1A02G407700; TraesCS1B02G095200; TraesCS1B02G098700; TraesCS1B02G275600; TraesCS1D02G082200; TraesCS1D02G082600; TraesCS1D02G265100; TraesCS1D02G449200; TraesCS2A02G520400; TraesCS2B02G175800; TraesCS2D02G155700; TraesCS3A02G282800; TraesCS3A02G383400; TraesCS3A02G407700; TraesCS3B02G280000; TraesCS3B02G316500; TraesCS3B02G440600;…
ko00983	Drug metabolism - other enzymes	19	4337	53	19303	0.00855564	0.0237014	1.59556	TraesCS1A02G183800; TraesCS1B02G140200; TraesCS1B02G161200; TraesCS1B02G205300; TraesCS1D02G192900; TraesCS3A02G249300; TraesCS3A02G334000; TraesCS3D02G249300; TraesCS3D02G493700; TraesCS5A02G284600; TraesCS5A02G416300; TraesCS5B02G283800; TraesCS5B02G418600; TraesCS5D02G292000; TraesCS5D02G424000; TraesCS6A02G299200; TraesCS6B02G328700; TraesCS6D02G078500; TraesCS6D02G278900
ko00643	Styrene degradation	16	4337	43	19303	0.00878653	0.0240165	1.6561	TraesCS1A02G417900; TraesCS2D02G026900; TraesCS2D02G027200; TraesCS5A02G051800; TraesCS5A02G302900; TraesCS5A02G303000; TraesCS5B02G055900; TraesCS5B02G057800; TraesCS5B02G303200; TraesCS5B02G303300; TraesCS5D02G062900; TraesCS5D02G309700; TraesCS5D02G309800; TraesCS6A02G232400; TraesCS7A02G468400; TraesCS7D02G004100
ko00960	Tropane, piperidine and pyridine alkaloid biosynthesis	30	4337	92	19303	0.00890442	0.0240185	1.45134	TraesCS1B02G410300; TraesCS3A02G305400; TraesCS3A02G401900; TraesCS3A02G402000; TraesCS3A02G448300; TraesCS3B02G331100; TraesCS3B02G434900; TraesCS3B02G435100; TraesCS3B02G484300; TraesCS3D02G396800; TraesCS3D02G440700; TraesCS4A02G094400; TraesCS4A02G145400; TraesCS4B02G210000; TraesCS4D02G153400; TraesCS4D02G210700; TraesCS4D02G210800; TraesCS4D02G309300; TraesCS5A02G029700; TraesCS5B02G531600;…
ko04010	MAPK signaling pathway	41	4337	133	19303	0.00948671	0.0252568	1.37204	TraesCS1A02G285000; TraesCS1A02G333600; TraesCS1A02G352200; TraesCS1B02G294300; TraesCS1B02G370900; TraesCS1D02G284000; TraesCS1D02G336200; TraesCS2A02G507000; TraesCS3A02G208300; TraesCS3B02G235500; TraesCS3B02G390700; TraesCS3D02G211300; TraesCS3D02G351900; TraesCS3D02G352400; TraesCS4A02G097900; TraesCS4A02G098600; TraesCS4A02G175100; TraesCS4A02G245500; TraesCS4A02G396700; TraesCS4B02G069900;…
ko00072	Synthesis and degradation of ketone bodies	9	4337	21	19303	0.00964924	0.0253602	1.90747	TraesCS2A02G036300; TraesCS2D02G035400; TraesCS3A02G003800; TraesCS3A02G185500; TraesCS3B02G008700; TraesCS3B02G215100; TraesCS3D02G005500; TraesCS3D02G189400; TraesCS7B02G167300
ko00254	Aflatoxin biosynthesis	5	4337	10	19303	0.0115455	0.0299599	2.22539	TraesCS2A02G069400; TraesCS2B02G082500; TraesCS2D02G068100; TraesCS3D02G479900; TraesCS4A02G363100
ko00521	Streptomycin biosynthesis	13	4337	35	19303	0.0149045	0.0381928	1.65314	TraesCS1A02G122800; TraesCS1A02G355200; TraesCS1B02G142000; TraesCS1D02G123700; TraesCS1D02G355200; TraesCS3A02G108500; TraesCS3A02G286200; TraesCS3B02G127500; TraesCS3B02G320500; TraesCS3D02G110300; TraesCS4A02G038500; TraesCS4B02G267200; TraesCS4D02G266700
ko03460	Fanconi anemia pathway	47	4337	163	19303	0.0225754	0.0571353	1.28335	TraesCS1A02G085000; TraesCS1A02G104500; TraesCS1B02G040800; TraesCS1B02G298500; TraesCS1D02G086400; TraesCS2A02G117400; TraesCS2A02G285200; TraesCS2A02G304900; TraesCS2A02G514800; TraesCS2B02G137400; TraesCS2B02G321700; TraesCS2B02G542900; TraesCS2B02G543100; TraesCS2D02G303500; TraesCS2D02G516300; TraesCS3A02G487200; TraesCS3B02G203200; TraesCS3B02G327400; TraesCS3B02G534900; TraesCS3B02G535000;…
ko04141	Protein processing in endoplasmic reticulum	211	4337	836	19303	0.0235676	0.0585284	1.12334	TraesCS1A02G133300; TraesCS1A02G230000; TraesCS1A02G285000; TraesCS1A02G285200; TraesCS1A02G340400; TraesCS1B02G017900; TraesCS1B02G142200; TraesCS1B02G169900; TraesCS1B02G217000; TraesCS1B02G294300; TraesCS1B02G294400; TraesCS1B02G465700; TraesCS1D02G232000; TraesCS1D02G284000; TraesCS1D02G284200; TraesCS1D02G439900; TraesCS1D02G440100; TraesCS2A02G033700; TraesCS2A02G312900; TraesCS2A02G349200;…
ko04024	cAMP signaling pathway	52	4337	183	19303	0.0236969	0.0585284	1.2647	TraesCS1A02G110300; TraesCS1A02G333600; TraesCS1B02G128100; TraesCS1B02G129300; TraesCS1D02G035800; TraesCS1D02G111900; TraesCS1D02G336200; TraesCS1D02G370600; TraesCS2A02G098100; TraesCS2B02G113800; TraesCS2D02G038100; TraesCS2D02G097500; TraesCS3A02G130000; TraesCS3A02G425700; TraesCS3A02G425900; TraesCS3A02G426200; TraesCS3B02G219900; TraesCS3B02G462600; TraesCS3D02G130900; TraesCS3D02G194500;…
ko02024	Quorum sensing	57	4337	203	19303	0.0244324	0.0596267	1.24972	TraesCS1A02G075000; TraesCS1A02G143600; TraesCS1A02G189800; TraesCS1B02G197300; TraesCS1B02G197400; TraesCS1B02G197500; TraesCS1D02G186700; TraesCS2A02G016500; TraesCS2B02G024500; TraesCS2B02G189300; TraesCS2B02G617500; TraesCS2D02G018000; TraesCS2D02G170400; TraesCS3A02G022600; TraesCS3A02G492100; TraesCS3A02G498300; TraesCS3A02G515300; TraesCS3B02G022900; TraesCS3B02G553200; TraesCS3B02G561300;…
ko00281	Geraniol degradation	3	4337	6	19303	0.0257502	0.0621035	2.22539	TraesCS3A02G185500; TraesCS3B02G215100; TraesCS3D02G189400
ko00380	Tryptophan metabolism	57	4337	204	19303	0.0268489	0.0640004	1.2436	TraesCS1A02G113600; TraesCS1A02G417900; TraesCS1B02G133500; TraesCS1D02G238100; TraesCS2A02G036300; TraesCS2A02G079500; TraesCS2A02G388900; TraesCS2B02G094300; TraesCS2B02G406900; TraesCS2D02G026900; TraesCS2D02G027200; TraesCS2D02G035400; TraesCS2D02G076900; TraesCS2D02G386700; TraesCS3A02G003800; TraesCS3A02G092900; TraesCS3B02G008700; TraesCS3B02G108100; TraesCS3D02G005500; TraesCS3D02G093200;…
ko04066	HIF-1 signaling pathway	45	4337	157	19303	0.0273812	0.064519	1.2757	TraesCS1A02G122800; TraesCS1A02G355200; TraesCS1B02G142000; TraesCS1D02G123700; TraesCS1D02G355200; TraesCS2A02G010100; TraesCS2D02G038100; TraesCS3A02G108500; TraesCS3A02G286200; TraesCS3A02G425700; TraesCS3A02G425900; TraesCS3A02G426200; TraesCS3B02G127500; TraesCS3B02G320500; TraesCS3B02G462600; TraesCS3D02G110300; TraesCS3D02G421200; TraesCS4A02G134300; TraesCS4A02G396700; TraesCS4B02G170700;…
ko04012	ErbB signaling pathway	9	4337	24	19303	0.0277147	0.0645628	1.66904	TraesCS1A02G407700; TraesCS1B02G095200; TraesCS4A02G134300; TraesCS4A02G345500; TraesCS4A02G396700; TraesCS4B02G170700; TraesCS4D02G172700; TraesCS5B02G529300; TraesCS5D02G528400
ko00590	Arachidonic acid metabolism	16	4337	48	19303	0.0281813	0.064912	1.48359	TraesCS1B02G068200; TraesCS1D02G053500; TraesCS2A02G342800; TraesCS2B02G340500; TraesCS2B02G429100; TraesCS2D02G321200; TraesCS3A02G303600; TraesCS3B02G332700; TraesCS3D02G298200; TraesCS4A02G270800; TraesCS5A02G474300; TraesCS5B02G487400; TraesCS5D02G487100; TraesCS6A02G246400; TraesCS6B02G278100; TraesCS6D02G228800
ko00660	C5-Branched dibasic acid metabolism	8	4337	21	19303	0.0298468	0.0679845	1.69553	TraesCS6A02G080600; TraesCS6A02G243600; TraesCS6A02G288000; TraesCS6B02G108100; TraesCS6B02G280700; TraesCS6B02G317400; TraesCS6D02G074300; TraesCS6D02G268700
ko00591	Linoleic acid metabolism	23	4337	74	19303	0.0312198	0.0703304	1.38335	TraesCS2A02G315100; TraesCS2A02G525500; TraesCS2B02G333600; TraesCS2D02G313400; TraesCS3A02G303600; TraesCS3B02G332700; TraesCS3D02G298200; TraesCS4A02G270800; TraesCS4B02G037700; TraesCS4B02G037800; TraesCS4B02G037900; TraesCS4D02G035100; TraesCS4D02G035200; TraesCS5A02G378700; TraesCS5A02G378900; TraesCS5B02G382600; TraesCS5D02G388800; TraesCS6A02G166000; TraesCS6B02G193400; TraesCS6D02G154600;…
ko00524	Neomycin, kanamycin and gentamicin biosynthesis	10	4337	28	19303	0.033731	0.0751377	1.58956	TraesCS1A02G122800; TraesCS1A02G355200; TraesCS1B02G142000; TraesCS1D02G123700; TraesCS1D02G355200; TraesCS3A02G108500; TraesCS3A02G286200; TraesCS3B02G127500; TraesCS3B02G320500; TraesCS3D02G110300
ko04130	SNARE interactions in vesicular transport	36	4337	124	19303	0.0340869	0.0751377	1.29216	TraesCS1A02G363100; TraesCS1A02G363200; TraesCS1B02G380300; TraesCS1D02G368100; TraesCS2A02G187500; TraesCS2A02G213400; TraesCS2B02G238200; TraesCS2B02G389700; TraesCS2D02G200400; TraesCS2D02G368900; TraesCS3A02G074700; TraesCS3A02G175000; TraesCS3A02G252300; TraesCS3B02G283800; TraesCS3B02G431300; TraesCS3D02G180500; TraesCS3D02G207900; TraesCS3D02G252800; TraesCS4A02G247700; TraesCS4A02G299300;…
ko04550	Signaling pathways regulating pluripotency of stem cells	6	4337	16	19303	0.0477992	0.104243	1.66904	TraesCS1A02G407700; TraesCS1B02G095200; TraesCS4A02G345500; TraesCS4A02G396700; TraesCS5B02G529300; TraesCS5D02G528400
ko04113	Meiosis - yeast	63	4337	235	19303	0.0484889	0.104634	1.19319	TraesCS1A02G118300; TraesCS1A02G129400; TraesCS1A02G225100; TraesCS1A02G264000; TraesCS1A02G299500; TraesCS1A02G382900; TraesCS1B02G128100; TraesCS1B02G230600; TraesCS1B02G238300; TraesCS1B02G274600; TraesCS1B02G309300; TraesCS1B02G408600; TraesCS1D02G125300; TraesCS1D02G219200; TraesCS1D02G226500; TraesCS1D02G264100; TraesCS1D02G298400; TraesCS1D02G390600; TraesCS2A02G440000; TraesCS2B02G183200;…
ko04510	Focal adhesion	19	4337	63	19303	0.0570234	0.121769	1.3423	TraesCS1A02G333600; TraesCS1A02G407700; TraesCS1B02G095200; TraesCS1B02G128100; TraesCS1D02G336200; TraesCS3A02G383400; TraesCS4A02G093600; TraesCS4A02G345500; TraesCS4A02G396700; TraesCS4B02G210800; TraesCS4D02G211500; TraesCS5B02G529300; TraesCS5B02G565000; TraesCS5D02G528400; TraesCS6A02G309000; TraesCS6B02G338000; TraesCS6D02G288300; TraesCS7A02G191400; TraesCS7B02G096200
ko00565	Ether lipid metabolism	27	4337	94	19303	0.060302	0.127442	1.27841	TraesCS1A02G227000; TraesCS1B02G241100; TraesCS1D02G035800; TraesCS1D02G228600; TraesCS1D02G370600; TraesCS3A02G130000; TraesCS3A02G303600; TraesCS3A02G492100; TraesCS3B02G332700; TraesCS3B02G553200; TraesCS3D02G130900; TraesCS3D02G298200; TraesCS4A02G270800; TraesCS5A02G202000; TraesCS5A02G337100; TraesCS5A02G489800; TraesCS5B02G336100; TraesCS5B02G525600; TraesCS5D02G208300; TraesCS5D02G341800;…
ko04630	Jak-STAT signaling pathway	10	4337	31	19303	0.0689386	0.144208	1.43573	TraesCS2D02G038100; TraesCS3A02G425700; TraesCS3A02G425900; TraesCS3A02G426200; TraesCS3B02G462600; TraesCS3D02G421200; TraesCS6D02G317200; TraesCS7A02G414500; TraesCS7B02G314400; TraesCS7D02G407600
ko00592	alpha-Linolenic acid metabolism	59	4337	224	19303	0.0719187	0.148923	1.1723	TraesCS1A02G110300; TraesCS1A02G143900; TraesCS1B02G129300; TraesCS1D02G013000; TraesCS1D02G111900; TraesCS2A02G311200; TraesCS2A02G315100; TraesCS2B02G328100; TraesCS2B02G333600; TraesCS2D02G309400; TraesCS2D02G313400; TraesCS3A02G077000; TraesCS3A02G303600; TraesCS3B02G091200; TraesCS3B02G332700; TraesCS3D02G077200; TraesCS3D02G086900; TraesCS3D02G298200; TraesCS4A02G202100; TraesCS4A02G270800;…
ko04115	p53 signaling pathway	49	4337	185	19303	0.0821529	0.168178	1.17885	TraesCS1A02G309800; TraesCS1B02G159900; TraesCS1B02G298500; TraesCS1B02G320900; TraesCS2A02G404800; TraesCS2B02G151100; TraesCS2B02G422800; TraesCS2D02G566900; TraesCS3A02G028800; TraesCS3A02G029300; TraesCS3A02G029400; TraesCS3A02G032100; TraesCS3A02G048300; TraesCS3A02G065900; TraesCS3A02G288900; TraesCS3A02G333000; TraesCS3B02G031100; TraesCS3B02G050900; TraesCS3B02G052300; TraesCS3B02G054000;…
ko00062	Fatty acid elongation	59	4337	226	19303	0.0828582	0.168178	1.16193	TraesCS1A02G039800; TraesCS1A02G152100; TraesCS1B02G052800; TraesCS1D02G148900; TraesCS1D02G284600; TraesCS1D02G414600; TraesCS2A02G321300; TraesCS2A02G321400; TraesCS2B02G361100; TraesCS2B02G361200; TraesCS2B02G427700; TraesCS2D02G342100; TraesCS2D02G342200; TraesCS3A02G075500; TraesCS3A02G451100; TraesCS3A02G531900; TraesCS3B02G089500; TraesCS3B02G089600; TraesCS3D02G075500; TraesCS3D02G075600;…
ko00770	Pantothenate and CoA biosynthesis	22	4337	78	19303	0.0908515	0.182594	1.25535	TraesCS1D02G419800; TraesCS3A02G334000; TraesCS3B02G177600; TraesCS3B02G338700; TraesCS3D02G158500; TraesCS4A02G059800; TraesCS4A02G328200; TraesCS4B02G235400; TraesCS4D02G125600; TraesCS4D02G236800; TraesCS5A02G284600; TraesCS5B02G283800; TraesCS5B02G542300; TraesCS5D02G292000; TraesCS6A02G288000; TraesCS6A02G299200; TraesCS6B02G317400; TraesCS6B02G328700; TraesCS6D02G268700; TraesCS6D02G278900;…
ko04210	Apoptosis	26	4337	95	19303	0.104007	0.207005	1.21811	TraesCS1A02G328000; TraesCS1B02G341700; TraesCS1D02G330500; TraesCS2A02G187400; TraesCS2B02G219900; TraesCS2D02G160700; TraesCS2D02G200500; TraesCS2D02G566900; TraesCS3A02G383400; TraesCS4A02G065700; TraesCS4A02G257800; TraesCS4A02G396700; TraesCS4B02G056700; TraesCS4B02G062500; TraesCS4D02G057000; TraesCS4D02G061400; TraesCS5A02G210100; TraesCS5A02G326100; TraesCS5A02G407800; TraesCS5B02G208100;…
ko02020	Two-component system	17	4337	60	19303	0.108794	0.21445	1.26105	TraesCS2A02G036300; TraesCS2A02G193800; TraesCS2A02G500400; TraesCS2B02G213000; TraesCS2B02G528300; TraesCS2D02G035400; TraesCS2D02G194000; TraesCS2D02G500600; TraesCS2D02G566900; TraesCS3A02G003800; TraesCS3B02G008700; TraesCS3D02G005500; TraesCS4A02G266900; TraesCS4B02G047400; TraesCS4D02G047400; TraesCS7B02G175500; TraesCS7D02G236800
ko04111	Cell cycle - yeast	89	4337	358	19303	0.124006	0.239555	1.10648	TraesCS1A02G129400; TraesCS1A02G225100; TraesCS1A02G264000; TraesCS1A02G299500; TraesCS1A02G314100; TraesCS1A02G420000; TraesCS1B02G230600; TraesCS1B02G238300; TraesCS1B02G274600; TraesCS1B02G309300; TraesCS1B02G326400; TraesCS1D02G125300; TraesCS1D02G219200; TraesCS1D02G226500; TraesCS1D02G264100; TraesCS1D02G298400; TraesCS1D02G314600; TraesCS2A02G129900; TraesCS2A02G440000; TraesCS2B02G152100;…
ko00450	Selenocompound metabolism	19	4337	69	19303	0.125417	0.239555	1.22558	TraesCS1A02G181000; TraesCS2A02G032500; TraesCS2A02G132200; TraesCS2B02G046500; TraesCS2B02G154700; TraesCS2D02G031800; TraesCS4A02G051900; TraesCS4A02G159700; TraesCS4A02G237000; TraesCS4A02G298700; TraesCS4B02G014700; TraesCS4B02G157700; TraesCS4B02G252400; TraesCS4D02G012900; TraesCS4D02G159500; TraesCS4D02G252700; TraesCS5A02G024900; TraesCS6A02G278000; TraesCS6B02G306300
ko04520	Adherens junction	19	4337	69	19303	0.125417	0.239555	1.22558	TraesCS1A02G333600; TraesCS1D02G336200; TraesCS2D02G038100; TraesCS3A02G425700; TraesCS3A02G425900; TraesCS3A02G426200; TraesCS3B02G462600; TraesCS3D02G421200; TraesCS5A02G545600; TraesCS6A02G309000; TraesCS6B02G338000; TraesCS6D02G288300; TraesCS6D02G317200; TraesCS7A02G191400; TraesCS7A02G292000; TraesCS7A02G414500; TraesCS7B02G096200; TraesCS7B02G314400; TraesCS7D02G407600
ko04122	Sulfur relay system	11	4337	38	19303	0.126205	0.239555	1.28838	TraesCS5A02G059400; TraesCS5A02G068500; TraesCS5A02G191300; TraesCS5A02G214500; TraesCS5B02G066700; TraesCS5B02G184100; TraesCS5B02G191900; TraesCS5D02G070900; TraesCS5D02G080500; TraesCS5D02G191100; TraesCS5D02G199800
ko00791	Atrazine degradation	1	4337	3	19303	0.128744	0.239933	1.48359	TraesCS5D02G497800
ko00523	Polyketide sugar unit biosynthesis	1	4337	3	19303	0.128744	0.239933	1.48359	TraesCS6D02G238800
ko00361	Chlorocyclohexane and chlorobenzene degradation	3	4337	10	19303	0.168178	0.305102	1.33523	TraesCS1A02G250100; TraesCS1A02G268600; TraesCS1B02G260800
ko00364	Fluorobenzoate degradation	3	4337	10	19303	0.168178	0.305102	1.33523	TraesCS1A02G250100; TraesCS1A02G268600; TraesCS1B02G260800
ko00623	Toluene degradation	3	4337	10	19303	0.168178	0.305102	1.33523	TraesCS1A02G250100; TraesCS1A02G268600; TraesCS1B02G260800
ko00830	Retinol metabolism	17	4337	64	19303	0.173545	0.312039	1.18224	TraesCS1A02G050100; TraesCS1B02G066400; TraesCS1B02G144000; TraesCS2B02G189700; TraesCS2B02G189800; TraesCS2D02G170900; TraesCS4A02G406200; TraesCS4B02G305600; TraesCS4B02G305700; TraesCS4D02G303800; TraesCS4D02G303900; TraesCS5A02G164400; TraesCS5D02G169300; TraesCS6B02G125800; TraesCS7A02G358900; TraesCS7B02G268300; TraesCS7D02G363600
ko04145	Phagosome	71	4337	289	19303	0.175046	0.312039	1.09344	TraesCS1A02G101000; TraesCS1A02G258800; TraesCS1A02G309700; TraesCS1A02G333600; TraesCS1A02G358000; TraesCS1B02G269400; TraesCS1B02G320800; TraesCS1B02G374600; TraesCS1D02G258800; TraesCS1D02G309200; TraesCS1D02G336200; TraesCS1D02G362800; TraesCS1D02G449200; TraesCS2A02G520400; TraesCS2A02G559200; TraesCS2B02G389700; TraesCS2B02G621000; TraesCS2D02G160700; TraesCS2D02G368900; TraesCS3A02G175000;…
ko00514	Other types of O-glycan biosynthesis	2	4337	7	19303	0.192937	0.340965	1.27165	TraesCS2A02G196000; TraesCS2D02G204100
ko00401	Novobiocin biosynthesis	5	4337	18	19303	0.200389	0.351109	1.23633	TraesCS4A02G145400; TraesCS4D02G153400; TraesCS6A02G338600; TraesCS6B02G194400; TraesCS6D02G155500
ko03070	Bacterial secretion system	16	4337	62	19303	0.21358	0.369305	1.14859	TraesCS1A02G189800; TraesCS1B02G197300; TraesCS1B02G197400; TraesCS1B02G197500; TraesCS1D02G186700; TraesCS3A02G498300; TraesCS3B02G561300; TraesCS3D02G075800; TraesCS4A02G197600; TraesCS4A02G197700; TraesCS4B02G117800; TraesCS4B02G117900; TraesCS4D02G115500; TraesCS4D02G115600; TraesCS5A02G378000; TraesCSU02G058200
ko00360	Phenylalanine metabolism	45	4337	183	19303	0.215825	0.369305	1.09445	TraesCS1A02G417900; TraesCS1B02G122800; TraesCS1D02G103500; TraesCS2B02G224300; TraesCS2B02G398400; TraesCS2D02G026900; TraesCS2D02G027200; TraesCS2D02G300200; TraesCS2D02G377600; TraesCS3A02G136100; TraesCS3A02G305400; TraesCS3A02G342900; TraesCS3B02G331100; TraesCS3B02G357200; TraesCS3D02G321200; TraesCS4A02G145400; TraesCS4D02G153400; TraesCS4D02G268400; TraesCS5A02G151700; TraesCS5A02G257600;…
ko04070	Phosphatidylinositol signaling system	49	4337	200	19303	0.216719	0.369305	1.09044	TraesCS1A02G330900; TraesCS1B02G209100; TraesCS1D02G016500; TraesCS2A02G098100; TraesCS2A02G497700; TraesCS2A02G559200; TraesCS2B02G098500; TraesCS2B02G113800; TraesCS2B02G562300; TraesCS2B02G621000; TraesCS2D02G097500; TraesCS3A02G176300; TraesCS3A02G319100; TraesCS3A02G385500; TraesCS3B02G208500; TraesCS3B02G219900; TraesCS3B02G347000; TraesCS3B02G417700; TraesCS3D02G184000; TraesCS3D02G194500;…
ko00363	Bisphenol degradation	1	4337	4	19303	0.219781	0.369305	1.11269	TraesCS2A02G292400
ko00624	Polycyclic aromatic hydrocarbon degradation	1	4337	4	19303	0.219781	0.369305	1.11269	TraesCS2A02G292400
ko04015	Rap1 signaling pathway	20	4337	79	19303	0.225461	0.375768	1.12678	TraesCS1A02G333600; TraesCS1D02G336200; TraesCS2A02G098100; TraesCS2B02G113800; TraesCS2D02G097500; TraesCS3A02G108200; TraesCS3B02G127200; TraesCS3B02G219900; TraesCS3D02G110000; TraesCS3D02G194500; TraesCS3D02G328300; TraesCS4A02G126700; TraesCS4A02G396700; TraesCS4B02G178200; TraesCS5D02G246200; TraesCS6A02G309000; TraesCS6B02G338000; TraesCS6D02G288300; TraesCS7A02G191400; TraesCS7B02G096200
ko00600	Sphingolipid metabolism	29	4337	117	19303	0.234675	0.387971	1.10318	TraesCS1A02G164900; TraesCS1B02G169600; TraesCS1B02G205400; TraesCS1D02G149100; TraesCS2A02G105900; TraesCS2A02G158400; TraesCS2B02G122900; TraesCS2B02G389900; TraesCS2D02G105500; TraesCS2D02G165300; TraesCS3B02G267100; TraesCS3B02G357000; TraesCS3D02G085400; TraesCS4A02G226400; TraesCS4D02G087100; TraesCS4D02G222600; TraesCS5A02G014200; TraesCS5A02G194400; TraesCS5A02G205900; TraesCS5B02G189800;…
ko00564	Glycerophospholipid metabolism	80	4337	335	19303	0.242902	0.398359	1.06287	TraesCS1A02G113300; TraesCS1A02G171200; TraesCS1A02G195200; TraesCS1A02G196600; TraesCS1A02G227000; TraesCS1A02G321900; TraesCS1A02G356900; TraesCS1A02G369600; TraesCS1A02G381500; TraesCS1B02G186100; TraesCS1B02G209900; TraesCS1B02G211200; TraesCS1B02G241100; TraesCS1B02G296800; TraesCS1B02G373100; TraesCS1B02G388700; TraesCS1B02G404000; TraesCS1D02G016500; TraesCS1D02G035800; TraesCS1D02G168900;…
ko00480	Glutathione metabolism	109	4337	462	19303	0.258298	0.420246	1.05007	TraesCS1A02G078800; TraesCS1A02G102700; TraesCS1A02G102900; TraesCS1A02G103000; TraesCS1A02G186700; TraesCS1A02G187000; TraesCS1A02G203900; TraesCS1B02G090800; TraesCS1B02G113500; TraesCS1B02G113700; TraesCS1D02G189600; TraesCS1D02G189800; TraesCS1D02G190000; TraesCS1D02G191100; TraesCS2A02G045400; TraesCS2A02G082100; TraesCS2A02G342800; TraesCS2A02G437700; TraesCS2A02G504300; TraesCS2B02G096200;…
ko04370	VEGF signaling pathway	18	4337	73	19303	0.272275	0.439499	1.09745	TraesCS1A02G333600; TraesCS1A02G352200; TraesCS1B02G370900; TraesCS1D02G336200; TraesCS3A02G208300; TraesCS3B02G235500; TraesCS3D02G211300; TraesCS4A02G245500; TraesCS4A02G396700; TraesCS4B02G069900; TraesCS4D02G068700; TraesCS5A02G545500; TraesCS6A02G309000; TraesCS6B02G338000; TraesCS6D02G288300; TraesCS6D02G350800; TraesCS7A02G191400; TraesCS7B02G096200
ko00402	Benzoxazinoid biosynthesis	8	4337	32	19303	0.280399	0.449077	1.11269	TraesCS5A02G008700; TraesCS5A02G008800; TraesCS5B02G007100; TraesCS5D02G014100; TraesCS5D02G014200; TraesCS7D02G116700; TraesCSU02G005100; TraesCSU02G093300
ko02010	ABC transporters	23	4337	95	19303	0.292207	0.46436	1.07756	TraesCS1B02G099000; TraesCS1D02G082900; TraesCS2A02G344300; TraesCS2A02G521400; TraesCS2B02G341800; TraesCS2B02G550700; TraesCS2D02G322600; TraesCS3A02G117600; TraesCS3A02G143800; TraesCS3A02G258300; TraesCS3A02G258400; TraesCS3B02G607600; TraesCS3D02G258200; TraesCS3D02G258300; TraesCS6A02G264900; TraesCS6D02G250000; TraesCS7A02G284900; TraesCS7A02G380900; TraesCS7B02G052900; TraesCS7B02G181700;…
ko00790	Folate biosynthesis	12	4337	49	19303	0.296829	0.46675	1.08999	TraesCS1B02G350700; TraesCS1D02G340500; TraesCS2A02G492900; TraesCS2D02G174400; TraesCS2D02G493100; TraesCS5A02G059400; TraesCS5A02G191300; TraesCS5B02G066700; TraesCS5B02G191900; TraesCS5D02G070900; TraesCS5D02G199800; TraesCS7B02G174600
ko04022	cGMP-PKG signaling pathway	37	4337	155	19303	0.298265	0.46675	1.06244	TraesCS1A02G352200; TraesCS1A02G441600; TraesCS1B02G128100; TraesCS1B02G370900; TraesCS1D02G450600; TraesCS2A02G098100; TraesCS2B02G113800; TraesCS2D02G097500; TraesCS3A02G208300; TraesCS3B02G219900; TraesCS3B02G235500; TraesCS3D02G194500; TraesCS3D02G211300; TraesCS3D02G328300; TraesCS4A02G046000; TraesCS4A02G093600; TraesCS4A02G126700; TraesCS4A02G245500; TraesCS4A02G396700; TraesCS4B02G061900;…
ko04020	Calcium signaling pathway	33	4337	139	19303	0.316623	0.491726	1.05666	TraesCS1A02G352200; TraesCS1A02G441600; TraesCS1B02G370900; TraesCS1D02G450600; TraesCS2A02G098100; TraesCS2B02G098500; TraesCS2B02G113800; TraesCS2D02G097500; TraesCS3A02G208300; TraesCS3B02G219900; TraesCS3B02G235500; TraesCS3D02G194500; TraesCS3D02G211300; TraesCS3D02G328300; TraesCS4A02G046000; TraesCS4A02G126700; TraesCS4A02G245500; TraesCS4B02G061900; TraesCS4B02G069900; TraesCS4B02G178200;…
ko04014	Ras signaling pathway	32	4337	137	19303	0.355996	0.548716	1.0396	TraesCS1A02G333600; TraesCS1D02G035800; TraesCS1D02G336200; TraesCS1D02G370600; TraesCS2A02G098100; TraesCS2B02G113800; TraesCS2D02G097500; TraesCS3A02G130000; TraesCS3B02G219900; TraesCS3D02G130900; TraesCS3D02G194500; TraesCS3D02G328300; TraesCS4A02G126700; TraesCS4A02G270800; TraesCS4A02G396700; TraesCS4B02G019900; TraesCS4B02G178200; TraesCS5A02G202000; TraesCS5A02G337100; TraesCS5B02G336100;…
ko00440	Phosphonate and phosphinate metabolism	5	4337	22	19303	0.371682	0.568618	1.01154	TraesCS1A02G196600; TraesCS1B02G211200; TraesCS6A02G072500; TraesCS6B02G097500; TraesCS6D02G070500
ko00965	Betalain biosynthesis	3	4337	14	19303	0.388586	0.590075	0.953737	TraesCS3A02G387800; TraesCS3B02G421000; TraesCS3D02G381800
ko04810	Regulation of actin cytoskeleton	42	4337	184	19303	0.412587	0.621914	1.01594	TraesCS1A02G333600; TraesCS1B02G128100; TraesCS1B02G197600; TraesCS1D02G336200; TraesCS2A02G385000; TraesCS2A02G559200; TraesCS2B02G402000; TraesCS2B02G621000; TraesCS2D02G381700; TraesCS3A02G108200; TraesCS3A02G385500; TraesCS3B02G127200; TraesCS3B02G417700; TraesCS3D02G110000; TraesCS3D02G378500; TraesCS4A02G093600; TraesCS4A02G271600; TraesCS4A02G396700; TraesCS4B02G157800; TraesCS4B02G210800;…
ko04071	Sphingolipid signaling pathway	41	4337	180	19303	0.418685	0.626499	1.01379	TraesCS1A02G118300; TraesCS1A02G333600; TraesCS1A02G382900; TraesCS1B02G408600; TraesCS1D02G035800; TraesCS1D02G336200; TraesCS1D02G370600; TraesCS1D02G390600; TraesCS2B02G389900; TraesCS3A02G121400; TraesCS3A02G130000; TraesCS3A02G383400; TraesCS3B02G245100; TraesCS3D02G085400; TraesCS3D02G130900; TraesCS4A02G396700; TraesCS4D02G222600; TraesCS5A02G014200; TraesCS5A02G194400; TraesCS5A02G202000;…
ko00908	Zeatin biosynthesis	19	4337	85	19303	0.448995	0.666985	0.994879	TraesCS1A02G159600; TraesCS1B02G176000; TraesCS1B02G248700; TraesCS2A02G410100; TraesCS2A02G410300; TraesCS2A02G474700; TraesCS2B02G498300; TraesCS2D02G407600; TraesCS3A02G109500; TraesCS3A02G263300; TraesCS3B02G128700; TraesCS5A02G460000; TraesCS5B02G203900; TraesCS5B02G469600; TraesCS5D02G471100; TraesCS7A02G536900; TraesCS7B02G369200; TraesCS7B02G455000; TraesCSU02G106300
ko00540	Lipopolysaccharide biosynthesis	5	4337	24	19303	0.460877	0.675708	0.927244	TraesCS2A02G098500; TraesCS2A02G256000; TraesCS2D02G098000; TraesCS6A02G131600; TraesCS6D02G121400
ko00904	Diterpenoid biosynthesis	25	4337	112	19303	0.461459	0.675708	0.993476	TraesCS1A02G126400; TraesCS1B02G145600; TraesCS1D02G127000; TraesCS2A02G540400; TraesCS2B02G570800; TraesCS2B02G570900; TraesCS3A02G133400; TraesCS3A02G294000; TraesCS3A02G399800; TraesCS3B02G141800; TraesCS3B02G166100; TraesCS3B02G432800; TraesCS3D02G149600; TraesCS3D02G293800; TraesCS3D02G393900; TraesCS4A02G319100; TraesCS4A02G460100; TraesCS5B02G560300; TraesCS5D02G566200; TraesCS7A02G029600;…
ko00261	Monobactam biosynthesis	7	4337	33	19303	0.470335	0.68382	0.944103	TraesCS2A02G032500; TraesCS2B02G046500; TraesCS2D02G031800; TraesCS3A02G442100; TraesCS3B02G475900; TraesCS5B02G547400; TraesCS5D02G487000
ko04139	Regulation of mitophagy - yeast	37	4337	166	19303	0.478153	0.68627	0.99204	TraesCS1A02G002700; TraesCS1A02G239800; TraesCS1A02G442500; TraesCS1B02G002000; TraesCS1B02G463900; TraesCS1B02G464000; TraesCS1D02G004900; TraesCS1D02G240000; TraesCS1D02G450300; TraesCS2A02G468300; TraesCS2B02G491200; TraesCS3A02G205300; TraesCS3B02G005900; TraesCS3B02G237400; TraesCS3B02G252900; TraesCS3B02G433500; TraesCS3D02G007600; TraesCS3D02G210100; TraesCS3D02G230100; TraesCS3D02G394900;…
ko00780	Biotin metabolism	16	4337	73	19303	0.478715	0.68627	0.975512	TraesCS1B02G445000; TraesCS1D02G344900; TraesCS1D02G386800; TraesCS2A02G168500; TraesCS2A02G278900; TraesCS2A02G313500; TraesCS2B02G296500; TraesCS2D02G176000; TraesCS2D02G278000; TraesCS2D02G379400; TraesCS5A02G172700; TraesCS5A02G386700; TraesCS5A02G496000; TraesCS5B02G170100; TraesCS5D02G396500; TraesCS7D02G151600
ko00760	Nicotinate and nicotinamide metabolism	11	4337	51	19303	0.482097	0.686318	0.959971	TraesCS2A02G153300; TraesCS2A02G302400; TraesCS2D02G301100; TraesCS3A02G495300; TraesCS5A02G186600; TraesCS5A02G355300; TraesCS5B02G185000; TraesCS5D02G123200; TraesCS5D02G191900; TraesCS5D02G362600; TraesCS7A02G278600
ko04330	Notch signaling pathway	13	4337	60	19303	0.486243	0.687447	0.964334	TraesCS2D02G038100; TraesCS3A02G189100; TraesCS3A02G425700; TraesCS3A02G425900; TraesCS3A02G426200; TraesCS3B02G462600; TraesCS3D02G421200; TraesCS6B02G345700; TraesCS6D02G294500; TraesCS6D02G317200; TraesCS7A02G414500; TraesCS7B02G314400; TraesCS7D02G407600
ko00471	D-Glutamine and D-glutamate metabolism	3	4337	16	19303	0.499786	0.701754	0.83452	TraesCS1B02G166200; TraesCS5A02G434100; TraesCS7D02G412300
ko00944	Flavone and flavonol biosynthesis	9	4337	43	19303	0.509966	0.708542	0.931557	TraesCS1A02G442300; TraesCS1B02G476400; TraesCS3A02G534900; TraesCS3B02G612000; TraesCS3D02G540200; TraesCS4D02G224700; TraesCS7A02G411700; TraesCS7B02G245500; TraesCS7D02G036900
ko00910	Nitrogen metabolism	37	4337	168	19303	0.511532	0.708542	0.98023	TraesCS1A02G151000; TraesCS1A02G443500; TraesCS1B02G166200; TraesCS1B02G168600; TraesCS2A02G500400; TraesCS2B02G311300; TraesCS2B02G528300; TraesCS2D02G292600; TraesCS2D02G500600; TraesCS3A02G230100; TraesCS3A02G254000; TraesCS3A02G301100; TraesCS3B02G259300; TraesCS3B02G285900; TraesCS3B02G335400; TraesCS3D02G254900; TraesCS3D02G300700; TraesCS4A02G266900; TraesCS4B02G047400; TraesCS4B02G297300;…
ko00603	Glycosphingolipid biosynthesis - globo series	7	4337	35	19303	0.543771	0.748141	0.890154	TraesCS1A02G164900; TraesCS1A02G259800; TraesCS2A02G105900; TraesCS2B02G122900; TraesCS2D02G105500; TraesCS2D02G201900; TraesCS4A02G065600
ko00531	Glycosaminoglycan degradation	8	4337	40	19303	0.559655	0.764861	0.890154	TraesCS1A02G259800; TraesCS2B02G537300; TraesCS2D02G201900; TraesCS4A02G065600; TraesCS5A02G400400; TraesCS5B02G405200; TraesCS6D02G350300; TraesCS7A02G141400
ko00740	Riboflavin metabolism	6	4337	31	19303	0.563861	0.765507	0.86144	TraesCS1A02G146600; TraesCS1B02G164900; TraesCS5A02G353800; TraesCS5A02G492300; TraesCS6D02G189100; TraesCS7B02G315700
ko00982	Drug metabolism - cytochrome P450	82	4337	375	19303	0.58266	0.785824	0.973236	TraesCS1A02G050100; TraesCS1A02G078800; TraesCS1A02G102700; TraesCS1A02G102900; TraesCS1A02G103000; TraesCS1A02G186700; TraesCS1A02G187000; TraesCS1A02G203900; TraesCS1B02G066400; TraesCS1B02G113500; TraesCS1B02G113700; TraesCS1D02G189600; TraesCS1D02G189800; TraesCS1D02G190000; TraesCS1D02G191100; TraesCS2A02G045400; TraesCS2A02G071500; TraesCS2A02G071600; TraesCS2A02G504300; TraesCS2B02G085300;…
ko00900	Terpenoid backbone biosynthesis	37	4337	173	19303	0.592868	0.794365	0.951899	TraesCS1A02G255800; TraesCS1A02G420900; TraesCS1B02G266500; TraesCS1B02G269500; TraesCS1B02G452100; TraesCS1D02G255100; TraesCS1D02G428800; TraesCS2A02G036300; TraesCS2A02G425500; TraesCS2B02G239200; TraesCS2D02G035400; TraesCS2D02G220000; TraesCS2D02G423400; TraesCS2D02G502400; TraesCS3A02G003800; TraesCS3A02G258600; TraesCS3B02G008700; TraesCS3B02G260300; TraesCS3D02G005500; TraesCS3D02G258500;…
ko00604	Glycosphingolipid biosynthesis - ganglio series	3	4337	18	19303	0.601183	0.795113	0.741795	TraesCS1A02G259800; TraesCS2D02G201900; TraesCS4A02G065600
ko00785	Lipoic acid metabolism	3	4337	18	19303	0.601183	0.795113	0.741795	TraesCS1A02G330200; TraesCS1D02G332600; TraesCS2B02G339600
ko04390	Hippo signaling pathway	19	4337	95	19303	0.668647	0.878671	0.890154	TraesCS1A02G407700; TraesCS1B02G095200; TraesCS1B02G128100; TraesCS2A02G337300; TraesCS2B02G344600; TraesCS2D02G325600; TraesCS3B02G245100; TraesCS4A02G093600; TraesCS4A02G345500; TraesCS4B02G045500; TraesCS4B02G210800; TraesCS4D02G211500; TraesCS5B02G529300; TraesCS5B02G565000; TraesCS5D02G528400; TraesCS6B02G062900; TraesCS6B02G206100; TraesCS6D02G054000; TraesCS7A02G295500
ko04013	MAPK signaling pathway - fly	43	4337	206	19303	0.675526	0.882057	0.929045	TraesCS1A02G333600; TraesCS1D02G336200; TraesCS2A02G537100; TraesCS2B02G151100; TraesCS2B02G567600; TraesCS2D02G538300; TraesCS3A02G028800; TraesCS3A02G029300; TraesCS3A02G029400; TraesCS3A02G032100; TraesCS3A02G048300; TraesCS3A02G065900; TraesCS3A02G108200; TraesCS3B02G031100; TraesCS3B02G050900; TraesCS3B02G052300; TraesCS3B02G054000; TraesCS3B02G054400; TraesCS3B02G079200; TraesCS3B02G127200;…
ko00980	Metabolism of xenobiotics by cytochrome P450	71	4337	335	19303	0.687443	0.891936	0.943298	TraesCS1A02G050100; TraesCS1A02G078800; TraesCS1A02G102700; TraesCS1A02G102900; TraesCS1A02G103000; TraesCS1A02G186700; TraesCS1A02G187000; TraesCS1A02G203900; TraesCS1B02G066400; TraesCS1B02G113500; TraesCS1B02G113700; TraesCS1D02G189600; TraesCS1D02G189800; TraesCS1D02G190000; TraesCS1D02G191100; TraesCS2A02G045400; TraesCS2A02G504300; TraesCS2B02G189700; TraesCS2B02G189800; TraesCS2B02G532600;…
ko00902	Monoterpenoid biosynthesis	10	4337	54	19303	0.695174	0.896294	0.824217	TraesCS1B02G437500; TraesCS1D02G415900; TraesCS2A02G099800; TraesCS2A02G371000; TraesCS2A02G371500; TraesCS2A02G516200; TraesCS2B02G388300; TraesCS2D02G367400; TraesCS2D02G367800; TraesCS2D02G477300
ko00950	Isoquinoline alkaloid biosynthesis	24	4337	120	19303	0.700397	0.897384	0.890154	TraesCS2A02G468200; TraesCS2A02G468500; TraesCS2B02G491000; TraesCS2B02G491100; TraesCS2B02G491400; TraesCS2D02G468200; TraesCS2D02G468600; TraesCS3A02G305400; TraesCS3B02G331100; TraesCS4A02G145400; TraesCS4D02G153400; TraesCS5A02G131000; TraesCS5B02G130900; TraesCS5D02G138500; TraesCS6A02G338600; TraesCS6A02G360700; TraesCS6B02G056900; TraesCS6B02G194400; TraesCS6B02G393600; TraesCS6D02G155500;…
ko03020	RNA polymerase	35	4337	172	19303	0.714239	0.909136	0.90568	TraesCS1A02G114600; TraesCS1B02G126800; TraesCS1B02G248100; TraesCS1D02G114400; TraesCS2A02G168800; TraesCS2A02G558100; TraesCS2B02G195100; TraesCS2B02G622300; TraesCS2D02G571500; TraesCS3A02G268200; TraesCS3A02G455500; TraesCS3B02G494500; TraesCS3D02G397500; TraesCS3D02G448000; TraesCS4A02G243400; TraesCS4B02G071400; TraesCS4B02G071600; TraesCS4B02G374000; TraesCS4D02G070300; TraesCS4D02G128200;…
ko04214	Apoptosis - fly	10	4337	55	19303	0.719372	0.909136	0.809231	TraesCS1A02G328000; TraesCS1B02G298500; TraesCS1B02G341700; TraesCS1D02G330500; TraesCS2B02G313700; TraesCS2D02G566900; TraesCS6B02G318800; TraesCS6D02G109000; TraesCS7D02G407800; TraesCS7D02G529300
ko00920	Sulfur metabolism	22	4337	112	19303	0.722874	0.909136	0.874259	TraesCS1B02G336300; TraesCS2A02G032500; TraesCS2A02G206300; TraesCS2B02G046500; TraesCS2D02G031800; TraesCS2D02G566900; TraesCS3B02G272000; TraesCS3B02G370200; TraesCS3D02G244100; TraesCS3D02G332100; TraesCS4A02G159700; TraesCS4A02G212400; TraesCS4A02G401700; TraesCS4B02G157700; TraesCS4D02G159500; TraesCS5A02G300400; TraesCS5B02G018700; TraesCS5B02G300800; TraesCS5D02G027600; TraesCS6A02G233100;…
ko00942	Anthocyanin biosynthesis	1	4337	11	19303	0.745242	0.925907	0.404616	TraesCS1D02G019200
ko04215	Apoptosis - multiple species	1	4337	11	19303	0.745242	0.925907	0.404616	TraesCS2D02G566900
ko03450	Non-homologous end-joining	5	4337	32	19303	0.756698	0.934476	0.695433	TraesCS2A02G431800; TraesCS2B02G453300; TraesCS2D02G429800; TraesCS5B02G384400; TraesCS5B02G559300
ko00300	Lysine biosynthesis	8	4337	48	19303	0.781909	0.959828	0.741795	TraesCS3A02G442100; TraesCS3B02G475900; TraesCS5A02G213600; TraesCS5B02G089300; TraesCS5B02G210100; TraesCS5B02G547400; TraesCS5D02G218400; TraesCS5D02G487000
ko04668	TNF signaling pathway	1	4337	13	19303	0.825704	1	0.342367	TraesCS4A02G396700
ko00945	Stilbenoid, diarylheptanoid and gingerol biosynthesis	23	4337	124	19303	0.826205	1	0.825546	TraesCS1D02G021600; TraesCS2A02G292400; TraesCS2D02G300200; TraesCS3A02G136100; TraesCS3A02G331800; TraesCS3A02G342900; TraesCS3B02G361900; TraesCS4A02G003300; TraesCS4D02G359800; TraesCS5A02G222900; TraesCS5A02G257600; TraesCS5D02G230700; TraesCS5D02G265900; TraesCS6A02G022100; TraesCS6D02G203000; TraesCS6D02G278200; TraesCS7A02G398900; TraesCS7A02G537300; TraesCS7B02G455100; TraesCS7D02G126000;…
ko04011	MAPK signaling pathway - yeast	21	4337	116	19303	0.846019	1	0.805743	TraesCS2A02G337300; TraesCS2B02G344600; TraesCS2D02G325600; TraesCS3A02G383400; TraesCS3A02G523900; TraesCS4A02G271600; TraesCS4B02G019900; TraesCS4B02G045500; TraesCS4B02G157800; TraesCS4B02G286700; TraesCS4B02G325800; TraesCS4D02G039700; TraesCS5A02G498000; TraesCS6B02G451200; TraesCS6D02G390100; TraesCS7A02G244000; TraesCS7A02G295500; TraesCS7A02G549800; TraesCS7A02G569400; TraesCS7B02G473400;…
ko04310	Wnt signaling pathway	81	4337	401	19303	0.850947	1	0.899034	TraesCS1A02G333600; TraesCS1A02G352200; TraesCS1A02G407700; TraesCS1B02G095200; TraesCS1B02G370900; TraesCS1D02G336200; TraesCS2A02G377100; TraesCS2B02G151100; TraesCS2B02G457000; TraesCS2D02G038100; TraesCS3A02G028800; TraesCS3A02G029300; TraesCS3A02G029400; TraesCS3A02G032100; TraesCS3A02G048300; TraesCS3A02G065900; TraesCS3A02G189100; TraesCS3A02G208300; TraesCS3A02G425700; TraesCS3A02G425900;…
ko00940	Phenylpropanoid biosynthesis	242	4337	1148	19303	0.870122	1	0.938229	TraesCS1A02G019900; TraesCS1A02G079400; TraesCS1A02G104200; TraesCS1A02G177800; TraesCS1A02G229300; TraesCS1A02G310600; TraesCS1A02G319000; TraesCS1B02G115900; TraesCS1B02G122800; TraesCS1B02G202400; TraesCS1B02G244800; TraesCS1B02G321900; TraesCS1D02G021600; TraesCS1D02G080300; TraesCS1D02G080400; TraesCS1D02G096300; TraesCS1D02G103500; TraesCS1D02G130200; TraesCS1D02G203700; TraesCS1D02G232700;…
ko04144	Endocytosis	100	4337	495	19303	0.879599	1	0.899146	TraesCS1A02G131500; TraesCS1A02G174400; TraesCS1A02G193000; TraesCS1A02G285000; TraesCS1A02G286200; TraesCS1A02G358000; TraesCS1B02G008200; TraesCS1B02G207900; TraesCS1B02G294300; TraesCS1B02G374600; TraesCS1D02G035800; TraesCS1D02G136900; TraesCS1D02G196700; TraesCS1D02G216700; TraesCS1D02G284000; TraesCS1D02G362800; TraesCS1D02G370600; TraesCS2A02G153500; TraesCS2A02G203600; TraesCS2A02G385000;…
ko04072	Phospholipase D signaling pathway	26	4337	144	19303	0.881252	1	0.803612	TraesCS1D02G035800; TraesCS1D02G216700; TraesCS1D02G370600; TraesCS2B02G562300; TraesCS3A02G130000; TraesCS3D02G130900; TraesCS3D02G315700; TraesCS4A02G271600; TraesCS4A02G396700; TraesCS4B02G157800; TraesCS4D02G039700; TraesCS5A02G202000; TraesCS5A02G337100; TraesCS5B02G336100; TraesCS5B02G525600; TraesCS5D02G208300; TraesCS5D02G341800; TraesCS6B02G451200; TraesCS6D02G390100; TraesCS7A02G376500;…
ko00905	Brassinosteroid biosynthesis	9	4337	59	19303	0.88245	1	0.678931	TraesCS2A02G331800; TraesCS2B02G004700; TraesCS2D02G014700; TraesCS2D02G331100; TraesCS3A02G127700; TraesCS3B02G146900; TraesCS3B02G397800; TraesCS3D02G128700; TraesCS5D02G139900
ko00627	Aminobenzoate degradation	5	4337	38	19303	0.885157	1	0.585628	TraesCS1A02G417900; TraesCS2A02G292400; TraesCS2D02G026900; TraesCS2D02G027200; TraesCS6A02G232400
ko03018	RNA degradation	70	4337	359	19303	0.904116	1	0.867839	TraesCS1A02G137000; TraesCS1A02G243100; TraesCS1A02G273400; TraesCS1A02G304400; TraesCS1B02G283200; TraesCS1B02G314900; TraesCS1B02G357000; TraesCS1D02G303900; TraesCS1D02G346200; TraesCS1D02G365800; TraesCS1D02G451800; TraesCS2A02G103300; TraesCS2A02G239200; TraesCS2A02G311700; TraesCS2A02G331700; TraesCS2A02G583000; TraesCS2B02G005200; TraesCS2B02G120600; TraesCS2B02G257300; TraesCS2B02G328500;…
ko03060	Protein export	46	4337	245	19303	0.907907	1	0.835655	TraesCS1A02G189800; TraesCS1A02G233200; TraesCS1B02G197300; TraesCS1B02G197400; TraesCS1B02G197500; TraesCS1B02G249800; TraesCS1D02G186700; TraesCS1D02G238300; TraesCS2B02G617500; TraesCS2D02G312700; TraesCS2D02G600900; TraesCS3A02G041000; TraesCS3A02G207800; TraesCS3A02G354600; TraesCS3A02G498300; TraesCS3B02G042600; TraesCS3B02G234900; TraesCS3B02G561300; TraesCS3D02G039200; TraesCS3D02G075800;…
ko00909	Sesquiterpenoid and triterpenoid biosynthesis	5	4337	40	19303	0.912638	1	0.556347	TraesCS2A02G425500; TraesCS2D02G423400; TraesCS4A02G000600; TraesCS4D02G299800; TraesCS5B02G464600
ko04142	Lysosome	47	4337	256	19303	0.936939	1	0.817134	TraesCS1A02G259800; TraesCS1A02G365600; TraesCS2A02G187400; TraesCS2A02G385900; TraesCS2A02G386600; TraesCS2A02G386700; TraesCS2B02G191200; TraesCS2B02G219900; TraesCS2B02G402800; TraesCS2B02G404300; TraesCS2B02G422700; TraesCS2B02G537300; TraesCS2D02G160700; TraesCS2D02G200500; TraesCS2D02G201900; TraesCS2D02G383400; TraesCS2D02G383500; TraesCS2D02G401600; TraesCS3A02G528900; TraesCS3B02G597900;…
ko04392	Hippo signaling pathway -multiple species	3	4337	31	19303	0.940751	1	0.43072	TraesCS6B02G062900; TraesCS6B02G206100; TraesCS6D02G054000
ko04391	Hippo signaling pathway - fly	13	4337	90	19303	0.960414	1	0.642889	TraesCS2A02G337300; TraesCS2B02G344600; TraesCS2D02G325600; TraesCS3A02G438700; TraesCS3B02G245100; TraesCS3B02G472600; TraesCS3D02G431100; TraesCS4B02G045500; TraesCS6B02G062900; TraesCS6B02G206100; TraesCS6D02G054000; TraesCS7A02G295500; TraesCS7A02G326300
ko04112	Cell cycle - Caulobacter	7	4337	57	19303	0.960544	1	0.546586	TraesCS1A02G437500; TraesCS2B02G516000; TraesCS2D02G488700; TraesCS4A02G374600; TraesCS4D02G184400; TraesCS6B02G262000; TraesCS7A02G076400
ko04120	Ubiquitin mediated proteolysis	113	4337	583	19303	0.962628	1	0.862671	TraesCS1A02G133300; TraesCS1A02G225100; TraesCS1A02G264900; TraesCS1A02G285200; TraesCS1B02G017900; TraesCS1B02G159900; TraesCS1B02G238300; TraesCS1B02G275600; TraesCS1B02G294400; TraesCS1B02G473400; TraesCS1D02G226500; TraesCS1D02G265100; TraesCS1D02G284200; TraesCS2A02G064700; TraesCS2A02G088900; TraesCS2A02G440000; TraesCS2A02G520700; TraesCS2B02G076900; TraesCS2B02G151100; TraesCS2B02G220200;…
ko04350	TGF-beta signaling pathway	27	4337	165	19303	0.9669	1	0.728308	TraesCS2D02G038100; TraesCS3A02G425700; TraesCS3A02G425900; TraesCS3A02G426200; TraesCS3B02G462600; TraesCS3D02G421200; TraesCS4A02G134300; TraesCS4A02G379700; TraesCS4B02G170700; TraesCS4D02G172700; TraesCS5A02G093500; TraesCS5A02G331300; TraesCS5A02G480900; TraesCS5B02G099600; TraesCS5B02G494100; TraesCS5D02G105800; TraesCS5D02G337200; TraesCS5D02G494300; TraesCS5D02G494400; TraesCS6B02G024700;…
ko04114	Oocyte meiosis	67	4337	380	19303	0.988332	1	0.784741	TraesCS1A02G118300; TraesCS1A02G225100; TraesCS1A02G352200; TraesCS1A02G382900; TraesCS1B02G128100; TraesCS1B02G238300; TraesCS1B02G370900; TraesCS1B02G408600; TraesCS1D02G226500; TraesCS1D02G390600; TraesCS2A02G098100; TraesCS2A02G337300; TraesCS2A02G440000; TraesCS2B02G113800; TraesCS2B02G327800; TraesCS2B02G344600; TraesCS2B02G461400; TraesCS2D02G097500; TraesCS2D02G309000; TraesCS2D02G325600;…
ko00100	Steroid biosynthesis	26	4337	180	19303	0.995419	1	0.642889	TraesCS1A02G204700; TraesCS1B02G218300; TraesCS1D02G208000; TraesCS1D02G423500; TraesCS3A02G303600; TraesCS3B02G332700; TraesCS3D02G298200; TraesCS4A02G192500; TraesCS4A02G218400; TraesCS4A02G240100; TraesCS4B02G097200; TraesCS4B02G122800; TraesCS4B02G340700; TraesCS4B02G398800; TraesCS4D02G093600; TraesCS4D02G120900; TraesCS4D02G336800; TraesCS5A02G004600; TraesCS5A02G414500; TraesCS5A02G503700;…
ko03015	mRNA surveillance pathway	63	4337	373	19303	0.995516	1	0.751739	TraesCS1A02G118300; TraesCS1A02G235000; TraesCS1A02G355100; TraesCS1A02G382900; TraesCS1A02G443400; TraesCS1B02G128100; TraesCS1B02G135000; TraesCS1B02G248600; TraesCS1B02G383300; TraesCS1B02G408600; TraesCS1D02G237100; TraesCS1D02G355400; TraesCS1D02G390600; TraesCS2A02G096500; TraesCS2A02G160300; TraesCS2A02G190400; TraesCS2A02G444100; TraesCS2B02G112000; TraesCS2B02G186600; TraesCS2B02G599000;…
ko00195	Photosynthesis	92	4337	523	19303	0.996728	1	0.782927	TraesCS1A02G326100; TraesCS1A02G392000; TraesCS1B02G420100; TraesCS1D02G400100; TraesCS2A02G114400; TraesCS2A02G200900; TraesCS2A02G207900; TraesCS2A02G223600; TraesCS2A02G247300; TraesCS2A02G252600; TraesCS2A02G254600; TraesCS2A02G296400; TraesCS2B02G228300; TraesCS2B02G234500; TraesCS2B02G267500; TraesCS2B02G270300; TraesCS2B02G272300; TraesCS2B02G272900; TraesCS2B02G273900; TraesCS2B02G312600;…
ko00970	Aminoacyl-tRNA biosynthesis	37	4337	243	19303	0.996967	1	0.67769	TraesCS1A02G235200; TraesCS1A02G369400; TraesCS1B02G113400; TraesCS1B02G129900; TraesCS1B02G210000; TraesCS1B02G342200; TraesCS1B02G356800; TraesCS2A02G017200; TraesCS2A02G262700; TraesCS2A02G288100; TraesCS2B02G279400; TraesCS2D02G261300; TraesCS2D02G286400; TraesCS3A02G023800; TraesCS3A02G111500; TraesCS3A02G419600; TraesCS3B02G132300; TraesCS3B02G215800; TraesCS3B02G297000; TraesCS3D02G022400;…
ko04530	Tight junction	6	4337	68	19303	0.997189	1	0.392715	TraesCS3B02G245100; TraesCS5A02G545600; TraesCS6A02G186100; TraesCS6B02G215100; TraesCS6D02G173100; TraesCS7B02G181500
ko03022	Basal transcription factors	27	4337	193	19303	0.997991	1	0.622647	TraesCS1A02G024500; TraesCS1A02G131200; TraesCS1A02G138600; TraesCS1B02G044000; TraesCS1B02G151700; TraesCS2A02G253300; TraesCS2B02G363400; TraesCS2B02G382600; TraesCS2D02G343800; TraesCS3A02G234400; TraesCS3A02G261300; TraesCS3A02G267300; TraesCS3A02G513700; TraesCS3B02G265400; TraesCS3B02G582400; TraesCS3D02G234800; TraesCS3D02G267500; TraesCS3D02G307800; TraesCS3D02G521600; TraesCS3D02G530700;…
ko04064	NF-kappa B signaling pathway	12	4337	111	19303	0.998803	1	0.481165	TraesCS1A02G383900; TraesCS1D02G392100; TraesCS2A02G334300; TraesCS2B02G114900; TraesCS2D02G067300; TraesCS2D02G067800; TraesCS2D02G098200; TraesCS4B02G328400; TraesCS4D02G325400; TraesCS5A02G545600; TraesCS5B02G415000; TraesCS7A02G223700
ko00510	N-Glycan biosynthesis	16	4337	136	19303	0.99897	1	0.52362	TraesCS1A02G340400; TraesCS2B02G355800; TraesCS2B02G616300; TraesCS2D02G336600; TraesCS3A02G476000; TraesCS3B02G308200; TraesCS3D02G150400; TraesCS5A02G486600; TraesCS5B02G051200; TraesCS5D02G500800; TraesCS6A02G116000; TraesCS6A02G209000; TraesCS6B02G143800; TraesCS6D02G104800; TraesCS6D02G250200; TraesCSU02G026800
ko03040	Spliceosome	116	4337	668	19303	0.999426	1	0.772889	TraesCS1A02G049700; TraesCS1A02G161900; TraesCS1A02G170500; TraesCS1A02G229900; TraesCS1A02G273400; TraesCS1A02G285000; TraesCS1A02G376100; TraesCS1A02G443400; TraesCS1B02G065900; TraesCS1B02G127700; TraesCS1B02G130200; TraesCS1B02G160900; TraesCS1B02G178500; TraesCS1B02G244200; TraesCS1B02G283200; TraesCS1B02G294300; TraesCS1B02G396600; TraesCS1D02G142300; TraesCS1D02G232100; TraesCS1D02G284000;…
ko03050	Proteasome	27	4337	204	19303	0.999436	1	0.589073	TraesCS1B02G141900; TraesCS1B02G363000; TraesCS1D02G307800; TraesCS1D02G351400; TraesCS2A02G213000; TraesCS2A02G257000; TraesCS2B02G237900; TraesCS2B02G285600; TraesCS2B02G446400; TraesCS2D02G218800; TraesCS2D02G424200; TraesCS2D02G476000; TraesCS2D02G496100; TraesCS3D02G187900; TraesCS4A02G167300; TraesCS4B02G049700; TraesCS4D02G050100; TraesCS5B02G299900; TraesCS5D02G307400; TraesCS7A02G416000;…
ko00513	Various types of N-glycan biosynthesis	10	4337	104	19303	0.999481	1	0.427959	TraesCS1A02G340400; TraesCS2B02G616300; TraesCS3B02G308200; TraesCS3D02G150400; TraesCS4A02G401800; TraesCS5B02G339600; TraesCS6D02G250200; TraesCS7A02G101800; TraesCS7B02G093500; TraesCS7B02G183900
ko00941	Flavonoid biosynthesis	35	4337	250	19303	0.999523	1	0.623108	TraesCS1A02G442300; TraesCS1B02G476400; TraesCS1D02G021600; TraesCS2A02G493500; TraesCS2B02G507500; TraesCS2B02G521500; TraesCS2D02G300200; TraesCS2D02G481600; TraesCS2D02G481800; TraesCS2D02G483100; TraesCS2D02G493400; TraesCS3A02G136100; TraesCS3A02G331800; TraesCS3A02G342900; TraesCS3B02G361900; TraesCS4A02G003300; TraesCS4D02G224700; TraesCS4D02G359800; TraesCS5A02G222900; TraesCS5A02G257600;…
ko03008	Ribosome biogenesis in eukaryotes	35	4337	309	19303	1	1	0.504133	TraesCS1B02G160800; TraesCS1D02G142200; TraesCS2A02G147400; TraesCS2A02G424900; TraesCS2B02G444700; TraesCS2B02G578600; TraesCS2D02G072800; TraesCS2D02G413500; TraesCS2D02G422900; TraesCS3A02G191100; TraesCS3A02G403100; TraesCS3B02G436600; TraesCS3D02G398000; TraesCS4A02G154000; TraesCS4A02G358600; TraesCS4A02G463300; TraesCS4D02G022000; TraesCS5A02G370800; TraesCS5A02G373600; TraesCS5A02G545600;…
ko00563	Glycosylphosphatidylinositol(GPI)-anchor biosynthesis	2	4337	84	19303	1	1	0.105971	TraesCS3B02G367800; TraesCS6B02G214200
ko03013	RNA transport	50	4337	535	19303	1	1	0.41596	TraesCS1A02G033000; TraesCS1A02G065400; TraesCS1A02G222800; TraesCS1A02G316900; TraesCS1A02G443400; TraesCS1B02G236100; TraesCS1D02G316900; TraesCS1D02G446400; TraesCS2A02G160300; TraesCS2A02G390600; TraesCS2A02G474500; TraesCS2A02G483600; TraesCS2B02G186600; TraesCS2B02G373600; TraesCS2B02G599000; TraesCS2D02G167700; TraesCS2D02G320200; TraesCS2D02G341200; TraesCS2D02G388100; TraesCS2D02G593700;…
ko04340	Hedgehog signaling pathway	24	4337	616	19303	1	1	0.173407	TraesCS1A02G070700; TraesCS1A02G378700; TraesCS1A02G407700; TraesCS1B02G095200; TraesCS1D02G102100; TraesCS2A02G135800; TraesCS2A02G472700; TraesCS2A02G520700; TraesCS2B02G159700; TraesCS2B02G262200; TraesCS2B02G550000; TraesCS2D02G522400; TraesCS3B02G147700; TraesCS4A02G345500; TraesCS5B02G529300; TraesCS5D02G528400; TraesCS6A02G401700; TraesCS6D02G256000; TraesCS7A02G236400; TraesCS7A02G472200;…
ko04341	Hedgehog signaling pathway - fly	40	4337	717	19303	1	1	0.2483	TraesCS1A02G070700; TraesCS1A02G378700; TraesCS1A02G407700; TraesCS1B02G095200; TraesCS1D02G102100; TraesCS2A02G095300; TraesCS2A02G135800; TraesCS2A02G472700; TraesCS2A02G520700; TraesCS2B02G159700; TraesCS2B02G262200; TraesCS2B02G550000; TraesCS2D02G093700; TraesCS2D02G522400; TraesCS3B02G147700; TraesCS4A02G345500; TraesCS4A02G379700; TraesCS5A02G093500; TraesCS5A02G331300; TraesCS5A02G480900;…
ko00190	Oxidative phosphorylation	56	4337	887	19303	1	1	0.280996	TraesCS1A02G107200; TraesCS1A02G352800; TraesCS1A02G353000; TraesCS1B02G124600; TraesCS1B02G249700; TraesCS1B02G283300; TraesCS1D02G107600; TraesCS1D02G273500; TraesCS1D02G357100; TraesCS1D02G357200; TraesCS1D02G449200; TraesCS2A02G223600; TraesCS2A02G255100; TraesCS2A02G520400; TraesCS2A02G576400; TraesCS2B02G273900; TraesCS2D02G229600; TraesCS2D02G255500; TraesCS2D02G587100; TraesCS3A02G534700;…
ko03010	Ribosome	110	4337	1198	19303	1	1	0.408669	TraesCS1A02G166000; TraesCS1A02G363900; TraesCS1B02G031500; TraesCS1B02G076400; TraesCS1B02G130900; TraesCS1B02G132700; TraesCS1B02G182600; TraesCS1B02G254000; TraesCS1B02G415900; TraesCS1B02G432900; TraesCS1D02G003700; TraesCS1D02G361700; TraesCS2A02G458100; TraesCS2A02G458600; TraesCS2B02G623400; TraesCS2D02G179300; TraesCS2D02G459200; TraesCS2D02G587700; TraesCS3A02G168800; TraesCS3A02G226800;…
