# Supplementary material for: Transcriptome analysis of wheat spikes in response to Tilletia controversa Kühn which cause wheat dwarf bunt
Source: Sci Rep. 2020 Dec 9;10:21567. doi: 10.1038/s41598-020-78628-0 (PMC7725808; doi:10.1038/s41598-020-78628-0)
Supplement: Supplementary file 5 — Supplementary Table S4. [file 41598_2020_78628_MOESM5_ESM.xlsx]

## Sheet: Pathogenesis related genes
Table S4. Differential expression of pathogenesis related genes in plants after T. controversa infection
Number	Gene_id	Fold Change	log2FoldChange	pval	FDR	up_down	gene_symbol	description	GO_id	GO_term	pathway	pathway_description
	Pathogenesis-related protein
1	TraesCS3A02G525700	Inf	Inf	0.000465197	0.00266854	Up		Pathogenesis-related protein 1	GO:0005576,GO:0006952,GO:0009607	extracellular region|defense response|response to biotic stimulus	ko04075	Plant hormone signal transduction
2	TraesCS4D02G238200	Inf	Inf	0.00974262	0.0362819	Up	At1g75040	Pathogenesis-related protein 5	GO:0005618,GO:0005773,GO:0009615,GO:0009627,GO:0010224,GO:0031540,GO:0046686,GO:0048046	cell wall|vacuole|response to virus|systemic acquired resistance|response to UV-B|regulation of anthocyanin biosynthetic process|response to cadmium ion|apoplast
3	TraesCS5B02G181500	42.5008	5.40942	5.67349e-20	2.28621e-18	Up		Pathogenesis-related protein PRB1-2	GO:0005576,GO:0006952,GO:0009607	extracellular region|defense response|response to biotic stimulus	ko04075	Plant hormone signal transduction
4	TraesCS6B02G379800	Inf	Inf	0.0058554	0.0237494	Up	PR-1	Pathogenesis-related protein PR-1	GO:0005576,GO:0006952,GO:0009607	extracellular region|defense response|response to biotic stimulus
5	TraesCS7D02G161200	0.0968399	-3.36825	0.00343349	0.015049	Down		Pathogenesis-related protein PRB1-3	GO:0005576,GO:0006952,GO:0009607	extracellular region|defense response|response to biotic stimulus	ko04075	Plant hormone signal transduction
6	TraesCS7D02G201300	4.79947	2.26287	0.000166507	0.00108049	Up		Pathogenesis-related protein PRB1-2	GO:0005576,GO:0006952,GO:0009607	extracellular region|defense response|response to biotic stimulus	ko04075	Plant hormone signal transduction
7	TraesCS7D02G201400	12.46	3.63924	3.70193e-10	6.37021e-09	Up		Pathogenesis-related protein PRB1-2	GO:0005576,GO:0006952,GO:0009607	extracellular region|defense response|response to biotic stimulus	ko04075	Plant hormone signal transduction
	Thaumatin-like protein
1	TraesCS1D02G100800	171.037	7.41816	7.2622e-12	1.5083e-10	Up	At1g18250	Thaumatin-like protein
2	TraesCS2A02G180000	0.143954	-2.79632	7.40268e-05	0.000525617	Down	TLP1	Thaumatin-like protein 1	GO:0006952,GO:0009617,GO:0009723	defense response|response to bacterium|response to ethylene
3	TraesCS2B02G207200	0.0315183	-4.98767	2.62281e-05	0.000206276	Down	TLP1	Thaumatin-like protein 1	GO:0006952,GO:0009617,GO:0009723	defense response|response to bacterium|response to ethylene
4	TraesCS4A02G070800	0.045823	-4.44779	0.00026371	0.00161501	Down	TLP1	Thaumatin-like protein 1	GO:0006952,GO:0009617,GO:0009723	defense response|response to bacterium|response to ethylene
5	TraesCS4D02G227400	2.10082	1.07095	0.010582	0.038902	Up		Thaumatin-like protein 1	GO:0005576,GO:0006952	extracellular region|defense response
6	TraesCS4D02G227500	0.0408928	-4.61201	0.00095792	0.00502586	Down	TLP1	Thaumatin-like protein 1	GO:0006952,GO:0009617,GO:0009723	defense response|response to bacterium|response to ethylene
7	TraesCS5A02G017900	379.99	8.56982	1.72099e-127	1.319e-124	Up	tlp	Thaumatin-like protein	GO:0005576,GO:0031640,GO:0050832	extracellular region|killing of cells of other organism|defense response to fungus
8	TraesCS5A02G018000	12.3986	3.6321	3.13795e-10	5.44164e-09	Up	tlp	Thaumatin-like protein	GO:0005576,GO:0031640,GO:0050832	extracellular region|killing of cells of other organism|defense response to fungus
9	TraesCS5A02G018200	8.74767	3.1289	2.65491e-08	3.56121e-07	Up	RASTL-4	Thaumatin-like pathogenesis-related protein 4	GO:0031640,GO:0050832	killing of cells of other organism|defense response to fungus
10	TraesCS5A02G018600	Inf	Inf	3.2999e-59	5.40817e-57	Up	Os12g0628600	Thaumatin-like protein	GO:0005576	extracellular region
11	TraesCS5A02G018700	Inf	Inf	1.33353e-35	1.12458e-33	Up	RASTL-4	Thaumatin-like pathogenesis-related protein 4	GO:0031640,GO:0050832	killing of cells of other organism|defense response to fungus
12	TraesCS5A02G018800	Inf	Inf	1.30488e-05	0.0001093	Up	Os12g0628600	Thaumatin-like protein	GO:0005576	extracellular region
13	TraesCS5A02G018900	Inf	Inf	1.97914e-08	2.70252e-07	Up	Os12g0628600	Thaumatin-like protein	GO:0005576	extracellular region
14	TraesCS5A02G019000	Inf	Inf	0.000413351	0.00240662	Up	Os12g0628600	Thaumatin-like protein	GO:0005576	extracellular region
15	TraesCS5A02G019100	Inf	Inf	6.17985e-22	2.84852e-20	Up	Os12g0628600	Thaumatin-like protein	GO:0005576	extracellular region
16	TraesCS5B02G015500	428.758	8.74402	8.91847e-138	8.93848e-135	Up	tlp	Thaumatin-like protein	GO:0005576,GO:0031640,GO:0050832	extracellular region|killing of cells of other organism|defense response to fungus
17	TraesCS5B02G015700	13.9282	3.79993	3.60279e-08	4.73597e-07	Up	tlp	Thaumatin-like protein	GO:0005576,GO:0031640,GO:0050832	extracellular region|killing of cells of other organism|defense response to fungus
18	TraesCS5D02G334400	Inf	Inf	0.00652377	0.025995	Up	TLP1	Thaumatin-like protein 1	GO:0006952,GO:0009617,GO:0009723	defense response|response to bacterium|response to ethylene
19	TraesCS7A02G436600	0.14207	-2.81533	0.00184154	0.0088636	Down	At1g18250	Thaumatin-like protein
20	TraesCS7B02G335600	0.114604	-3.12527	2.98807e-16	9.23655e-15	Down	At1g18250	Thaumatin-like protein
21	TraesCS7B02G417700	60.6213	5.92175	3.67468e-17	1.21108e-15	Up	tlp	Thaumatin-like protein	GO:0005576,GO:0031640,GO:0050832	extracellular region|killing of cells of other organism|defense response to fungus
22	TraesCS7D02G272100	0.358371	-1.48047	0.00512562	0.0212172	Down	TLP1	Thaumatin-like protein 1	GO:0006952,GO:0009617,GO:0009723	defense response|response to bacterium|response to ethylene
23	TraesCS7D02G426600	0.107736	-3.21443	8.45089e-06	7.35853e-05	Down	At1g18250	Thaumatin-like protein
	Chitinase
1	TraesCS1A02G284900	999.222	9.96466	1.12317e-07	1.36744e-06	Up		Chitinase 1	GO:0000272,GO:0004568,GO:0006032,GO:0008061	polysaccharide catabolic process|chitinase activity|chitin catabolic process|chitin binding
2	TraesCS1D02G249600	38.4482	5.26484	4.68223e-05	0.000347841	Up	Cht2	Chitinase 2	GO:0000272,GO:0004568,GO:0006032,GO:0008061,GO:0016998,GO:0050832	polysaccharide catabolic process|chitinase activity|chitin catabolic process|chitin binding|cell wall macromolecule catabolic process|defense response to fungus	ko00520	Amino sugar and nucleotide sugar metabolism
3	TraesCS1D02G283900	15.1506	3.9213	4.61854e-05	0.000343632	Up		Chitinase 1	GO:0000272,GO:0004568,GO:0006032,GO:0008061	polysaccharide catabolic process|chitinase activity|chitin catabolic process|chitin binding
4	TraesCS2A02G033600	0.0402392	-4.63525	3.0743e-14	8.05136e-13	Down		26 kDa endochitinase 1	GO:0000272,GO:0004568,GO:0006032,GO:0006952,GO:0008061,GO:0016998	polysaccharide catabolic process|chitinase activity|chitin catabolic process|defense response|chitin binding|cell wall macromolecule catabolic process	ko00520	Amino sugar and nucleotide sugar metabolism
5	TraesCS2A02G350400	Inf	Inf	7.73672e-27	4.52031e-25	Up	Cht5	Chitinase 5	GO:0000272,GO:0004568,GO:0006032,GO:0006952,GO:0008061,GO:0016998	polysaccharide catabolic process|chitinase activity|chitin catabolic process|defense response|chitin binding|cell wall macromolecule catabolic process
6	TraesCS2A02G350500	Inf	Inf	8.31443e-27	4.84698e-25	Up	Cht5	Chitinase 5	GO:0000272,GO:0004568,GO:0006032,GO:0006952,GO:0008061,GO:0016998	polysaccharide catabolic process|chitinase activity|chitin catabolic process|defense response|chitin binding|cell wall macromolecule catabolic process
7	TraesCS2A02G350600	Inf	Inf	5.94376e-40	5.8447e-38	Up	Cht5	Chitinase 5	GO:0000272,GO:0004568,GO:0006032,GO:0006952,GO:0008061,GO:0016998	polysaccharide catabolic process|chitinase activity|chitin catabolic process|defense response|chitin binding|cell wall macromolecule catabolic process
8	TraesCS2A02G350700	3.29932	1.72217	9.47963e-06	8.17778e-05	Up	Cht4	Chitinase 4	GO:0000272,GO:0004568,GO:0006032,GO:0006952,GO:0008061,GO:0016998	polysaccharide catabolic process|chitinase activity|chitin catabolic process|defense response|chitin binding|cell wall macromolecule catabolic process	ko00520	Amino sugar and nucleotide sugar metabolism
9	TraesCS2B02G368900	Inf	Inf	0.000376736	0.00221689	Up	Cht5	Chitinase 5	GO:0000272,GO:0004568,GO:0006032,GO:0006952,GO:0008061,GO:0016998	polysaccharide catabolic process|chitinase activity|chitin catabolic process|defense response|chitin binding|cell wall macromolecule catabolic process
10	TraesCS2B02G369000	8.1123	3.02011	1.91198e-08	2.61539e-07	Up	Cht4	Chitinase 4	GO:0000272,GO:0004568,GO:0006032,GO:0006952,GO:0008061,GO:0016998	polysaccharide catabolic process|chitinase activity|chitin catabolic process|defense response|chitin binding|cell wall macromolecule catabolic process	ko00520	Amino sugar and nucleotide sugar metabolism
11	TraesCS2D02G348700	Inf	Inf	1.428e-28	9.03188e-27	Up	Cht5	Chitinase 5	GO:0000272,GO:0004568,GO:0006032,GO:0006952,GO:0008061,GO:0016998	polysaccharide catabolic process|chitinase activity|chitin catabolic process|defense response|chitin binding|cell wall macromolecule catabolic process
12	TraesCS2D02G348800	3.65366	1.86934	1.39421e-07	1.67525e-06	Up	Cht4	Chitinase 4	GO:0000272,GO:0004568,GO:0006032,GO:0006952,GO:0008061,GO:0016998	polysaccharide catabolic process|chitinase activity|chitin catabolic process|defense response|chitin binding|cell wall macromolecule catabolic process	ko00520	Amino sugar and nucleotide sugar metabolism
13	TraesCS3A02G260100	4.68827	2.22906	0.0102051	0.0377112	Up		26 kDa endochitinase 1	GO:0000272,GO:0004568,GO:0006032,GO:0006952,GO:0008061,GO:0016998	polysaccharide catabolic process|chitinase activity|chitin catabolic process|defense response|chitin binding|cell wall macromolecule catabolic process	ko00520	Amino sugar and nucleotide sugar metabolism
14	TraesCS3D02G261700	Inf	Inf	0.00505782	0.0209692	Up	CHIT3	Acidic endochitinase	GO:0000272,GO:0004568,GO:0006032	polysaccharide catabolic process|chitinase activity|chitin catabolic process
15	TraesCS4D02G325400	0.0416755	-4.58466	0.000145959	0.000960955	Down	Cht11	Chitinase 11	GO:0000272,GO:0004568,GO:0006032,GO:0016998	polysaccharide catabolic process|chitinase activity|chitin catabolic process|cell wall macromolecule catabolic process	ko04064	NF-kappa B signaling pathway
16	TraesCS5A02G272400	0.309848	-1.69037	3.41518e-06	3.20545e-05	Down	CTL1	Chitinase-like protein 1	GO:0005794,GO:0006032,GO:0009408,GO:0009414,GO:0009651,GO:0009735,GO:0009825,GO:0009873,GO:0010053,GO:0010167,GO:0010337,GO:0016998,GO:0030244,GO:0030247,GO:0048046	Golgi apparatus|chitin catabolic process|response to heat|response to water deprivation|response to salt stress|response to cytokinin|multidimensional cell growth|ethylene-activated signaling pathway|root epidermal cell differentiation|response to nitrate|regulation of salicylic acid metabolic process|cell wall macromolecule catabolic process|cellulose biosynthetic process|polysaccharide binding|…
17	TraesCS5A02G500200	0.00876149	-6.83461	0.000161854	0.00105459	Down	Cht11	Chitinase 11	GO:0000272,GO:0004568,GO:0006032,GO:0016998	polysaccharide catabolic process|chitinase activity|chitin catabolic process|cell wall macromolecule catabolic process	ko00520	Amino sugar and nucleotide sugar metabolism
18	TraesCS5B02G272600	0.310381	-1.68789	5.03114e-05	0.000371362	Down	CTL1	Chitinase-like protein 1	GO:0005794,GO:0006032,GO:0009408,GO:0009414,GO:0009651,GO:0009735,GO:0009825,GO:0009873,GO:0010053,GO:0010167,GO:0010337,GO:0016998,GO:0030244,GO:0030247,GO:0048046	Golgi apparatus|chitin catabolic process|response to heat|response to water deprivation|response to salt stress|response to cytokinin|multidimensional cell growth|ethylene-activated signaling pathway|root epidermal cell differentiation|response to nitrate|regulation of salicylic acid metabolic process|cell wall macromolecule catabolic process|cellulose biosynthetic process|polysaccharide binding|…
19	TraesCS5D02G280400	0.244569	-2.03169	2.19592e-07	2.54507e-06	Down	CTL1	Chitinase-like protein 1	GO:0005794,GO:0006032,GO:0009408,GO:0009414,GO:0009651,GO:0009735,GO:0009825,GO:0009873,GO:0010053,GO:0010167,GO:0010337,GO:0016998,GO:0030244,GO:0030247,GO:0048046	Golgi apparatus|chitin catabolic process|response to heat|response to water deprivation|response to salt stress|response to cytokinin|multidimensional cell growth|ethylene-activated signaling pathway|root epidermal cell differentiation|response to nitrate|regulation of salicylic acid metabolic process|cell wall macromolecule catabolic process|cellulose biosynthetic process|polysaccharide binding|…
20	TraesCS7A02G371600	331.956	8.37485	2.04144e-54	2.95536e-52	Up		Chitinase 1	GO:0000272,GO:0004568,GO:0006032,GO:0008061	polysaccharide catabolic process|chitinase activity|chitin catabolic process|chitin binding
21	TraesCS7A02G548000	Inf	Inf	1.06829e-202	4.63962e-199	Up		26 kDa endochitinase 1	GO:0000272,GO:0004568,GO:0006032,GO:0006952,GO:0008061,GO:0016998	polysaccharide catabolic process|chitinase activity|chitin catabolic process|defense response|chitin binding|cell wall macromolecule catabolic process	ko00520	Amino sugar and nucleotide sugar metabolism
22	TraesCS7A02G548100	13044.9	13.6712	3.60456e-218	2.34822e-214	Up		26 kDa endochitinase 2	GO:0000272,GO:0004568,GO:0006032,GO:0006952,GO:0016998	polysaccharide catabolic process|chitinase activity|chitin catabolic process|defense response|cell wall macromolecule catabolic process	ko00520	Amino sugar and nucleotide sugar metabolism
23	TraesCS7B02G140700	0.416589	-1.2633	0.0101384	0.037511	Down	CTL1	Chitinase-like protein 1	GO:0005794,GO:0006032,GO:0009408,GO:0009414,GO:0009651,GO:0009735,GO:0009825,GO:0009873,GO:0010053,GO:0010167,GO:0010337,GO:0016998,GO:0030244,GO:0030247,GO:0048046	Golgi apparatus|chitin catabolic process|response to heat|response to water deprivation|response to salt stress|response to cytokinin|multidimensional cell growth|ethylene-activated signaling pathway|root epidermal cell differentiation|response to nitrate|regulation of salicylic acid metabolic process|cell wall macromolecule catabolic process|cellulose biosynthetic process|polysaccharide binding|…
24	TraesCS7B02G256000	66.0112	6.04464	3.53555e-08	4.65228e-07	Up		Chitinase 1	GO:0000272,GO:0004568,GO:0006032,GO:0008061	polysaccharide catabolic process|chitinase activity|chitin catabolic process|chitin binding
25	TraesCS7B02G471400	5735.18	12.4856	3.11079e-24	1.62449e-22	Up	rscc	Basic endochitinase C	GO:0000272,GO:0004568,GO:0005576,GO:0006032,GO:0008061,GO:0016998,GO:0031640,GO:0050832	polysaccharide catabolic process|chitinase activity|extracellular region|chitin catabolic process|chitin binding|cell wall macromolecule catabolic process|killing of cells of other organism|defense response to fungus	ko00520	Amino sugar and nucleotide sugar metabolism
26	TraesCS7B02G471500	18178.3	14.1499	9.74451e-210	5.07851e-206	Up		26 kDa endochitinase 1	GO:0000272,GO:0004568,GO:0006032,GO:0006952,GO:0008061,GO:0016998	polysaccharide catabolic process|chitinase activity|chitin catabolic process|defense response|chitin binding|cell wall macromolecule catabolic process	ko00520	Amino sugar and nucleotide sugar metabolism
27	TraesCS7D02G351300	61.0408	5.9317	2.47875e-10	4.3467e-09	Up		Chitinase 1	GO:0000272,GO:0004568,GO:0006032,GO:0008061	polysaccharide catabolic process|chitinase activity|chitin catabolic process|chitin binding
28	TraesCS7D02G534700	8203.21	13.002	3.11121e-65	6.00541e-63	Up	rscc	Basic endochitinase C	GO:0000272,GO:0004568,GO:0005576,GO:0006032,GO:0008061,GO:0016998,GO:0031640,GO:0050832	polysaccharide catabolic process|chitinase activity|extracellular region|chitin catabolic process|chitin binding|cell wall macromolecule catabolic process|killing of cells of other organism|defense response to fungus	ko00520	Amino sugar and nucleotide sugar metabolism
	Peroxidase
1	TraesCS1A02G079400	0.0198759	-5.65284	3.44983e-06	3.23602e-05	Down	GSVIVT00037159001	Peroxidase 5	GO:0004601,GO:0005576,GO:0006979,GO:0020037,GO:0042744,GO:0046872	peroxidase activity|extracellular region|response to oxidative stress|heme binding|hydrogen peroxide catabolic process|metal ion binding	ko00940	Phenylpropanoid biosynthesis
2	TraesCS1A02G104200	0.0145177	-6.10605	1.32686e-11	2.67929e-10	Down	HRPN	Peroxidase N	GO:0004601,GO:0005576,GO:0006979,GO:0020037,GO:0042744,GO:0046872	peroxidase activity|extracellular region|response to oxidative stress|heme binding|hydrogen peroxide catabolic process|metal ion binding	ko00940	Phenylpropanoid biosynthesis
3	TraesCS1A02G319000	0.0285358	-5.13108	0.000854201	0.00454081	Down	PRX74	Peroxidase 1	GO:0004601,GO:0005576,GO:0006979,GO:0009505,GO:0009506,GO:0020037,GO:0042744,GO:0046872	peroxidase activity|extracellular region|response to oxidative stress|plant-type cell wall|plasmodesma|heme binding|hydrogen peroxide catabolic process|metal ion binding	ko00940	Phenylpropanoid biosynthesis
4	TraesCS1D02G080300	Inf	Inf	0.001429	0.00711994	Up	GSVIVT00037159001	Peroxidase 5	GO:0004601,GO:0005576,GO:0006979,GO:0020037,GO:0042744,GO:0046872	peroxidase activity|extracellular region|response to oxidative stress|heme binding|hydrogen peroxide catabolic process|metal ion binding	ko00940	Phenylpropanoid biosynthesis
5	TraesCS1D02G080400	7.1728	2.84254	0.00627046	0.0251537	Up	GSVIVT00037159001	Peroxidase 5	GO:0004601,GO:0005576,GO:0006979,GO:0020037,GO:0042744,GO:0046872	peroxidase activity|extracellular region|response to oxidative stress|heme binding|hydrogen peroxide catabolic process|metal ion binding	ko00940	Phenylpropanoid biosynthesis
6	TraesCS1D02G096300	0.0363386	-4.78235	0.00231486	0.0107569	Down	HRPN	Peroxidase N	GO:0004601,GO:0005576,GO:0006979,GO:0020037,GO:0042744,GO:0046872	peroxidase activity|extracellular region|response to oxidative stress|heme binding|hydrogen peroxide catabolic process|metal ion binding	ko00940	Phenylpropanoid biosynthesis
7	TraesCS1D02G130200	0.0778007	-3.68407	2.32773e-05	0.000185079	Down	Sb03g046810	Cationic peroxidase SPC4	GO:0004601,GO:0005576,GO:0006979,GO:0020037,GO:0042744,GO:0046872	peroxidase activity|extracellular region|response to oxidative stress|heme binding|hydrogen peroxide catabolic process|metal ion binding	ko00940	Phenylpropanoid biosynthesis
8	TraesCS1D02G203700	0.0403256	-4.63216	0.00197632	0.00940517	Down	GSVIVT00037159001	Peroxidase 5	GO:0004601,GO:0005576,GO:0006979,GO:0020037,GO:0042744,GO:0046872	peroxidase activity|extracellular region|response to oxidative stress|heme binding|hydrogen peroxide catabolic process|metal ion binding	ko00940	Phenylpropanoid biosynthesis
9	TraesCS2A02G082100	0.293313	-1.76948	7.45612e-11	1.39179e-09	Down	APX2	L-ascorbate peroxidase 2, cytosolic	GO:0000302,GO:0004601,GO:0009507,GO:0016688,GO:0020037,GO:0034599,GO:0042744,GO:0046872	response to reactive oxygen species|peroxidase activity|chloroplast|L-ascorbate peroxidase activity|heme binding|cellular response to oxidative stress|hydrogen peroxide catabolic process|metal ion binding	ko00480,ko00053	Glutathione metabolism|Ascorbate and aldarate metabolism
10	TraesCS2A02G083900	0.146524	-2.77079	0.00316376	0.0140375	Down	PER21	Peroxidase 21	GO:0004601,GO:0005829,GO:0006979,GO:0009505,GO:0009506,GO:0020037,GO:0042744,GO:0046872,GO:0048511,GO:0050832	peroxidase activity|cytosol|response to oxidative stress|plant-type cell wall|plasmodesma|heme binding|hydrogen peroxide catabolic process|metal ion binding|rhythmic process|defense response to fungus	ko00940	Phenylpropanoid biosynthesis
11	TraesCS2A02G107200	17882.4	14.1263	2.15325e-59	3.53635e-57	Up		Peroxidase	GO:0004601,GO:0005576,GO:0006979,GO:0020037,GO:0042744,GO:0046872	peroxidase activity|extracellular region|response to oxidative stress|heme binding|hydrogen peroxide catabolic process|metal ion binding	ko00940	Phenylpropanoid biosynthesis
12	TraesCS2A02G107600	0.0454018	-4.46111	3.88108e-05	0.000293767	Down		Peroxidase	GO:0004601,GO:0005576,GO:0006979,GO:0020037,GO:0042744,GO:0046872	peroxidase activity|extracellular region|response to oxidative stress|heme binding|hydrogen peroxide catabolic process|metal ion binding	ko00940	Phenylpropanoid biosynthesis
13	TraesCS2A02G108000	Inf	Inf	3.16002e-20	1.29745e-18	Up		Peroxidase	GO:0004601,GO:0005576,GO:0006979,GO:0020037,GO:0042744,GO:0046872	peroxidase activity|extracellular region|response to oxidative stress|heme binding|hydrogen peroxide catabolic process|metal ion binding	ko00940	Phenylpropanoid biosynthesis
14	TraesCS2A02G572800	Inf	Inf	4.67559e-56	7.13895e-54	Up	Sb03g046810	Cationic peroxidase SPC4	GO:0004601,GO:0005576,GO:0006979,GO:0020037,GO:0042744,GO:0046872	peroxidase activity|extracellular region|response to oxidative stress|heme binding|hydrogen peroxide catabolic process|metal ion binding
15	TraesCS2A02G573500	Inf	Inf	0.00863476	0.0328398	Up	PER12	Peroxidase 12	GO:0004601,GO:0005576,GO:0005618,GO:0005773,GO:0006979,GO:0009505,GO:0009506,GO:0016020,GO:0020037,GO:0042744,GO:0046872	peroxidase activity|extracellular region|cell wall|vacuole|response to oxidative stress|plant-type cell wall|plasmodesma|membrane|heme binding|hydrogen peroxide catabolic process|metal ion binding	ko00940	Phenylpropanoid biosynthesis
16	TraesCS2A02G573700	Inf	Inf	1.17316e-10	2.1378e-09	Up	Sb03g046810	Cationic peroxidase SPC4	GO:0004601,GO:0005576,GO:0006979,GO:0020037,GO:0042744,GO:0046872	peroxidase activity|extracellular region|response to oxidative stress|heme binding|hydrogen peroxide catabolic process|metal ion binding	ko00940	Phenylpropanoid biosynthesis
17	TraesCS2A02G574400	Inf	Inf	1.12188e-05	9.54327e-05	Up	PER12	Peroxidase 12	GO:0004601,GO:0005576,GO:0005618,GO:0005773,GO:0006979,GO:0009505,GO:0009506,GO:0016020,GO:0020037,GO:0042744,GO:0046872	peroxidase activity|extracellular region|cell wall|vacuole|response to oxidative stress|plant-type cell wall|plasmodesma|membrane|heme binding|hydrogen peroxide catabolic process|metal ion binding	ko00940	Phenylpropanoid biosynthesis
18	TraesCS2B02G096200	0.401993	-1.31476	1.05165e-06	1.08833e-05	Down	APX2	L-ascorbate peroxidase 2, cytosolic	GO:0000302,GO:0004601,GO:0009507,GO:0016688,GO:0020037,GO:0034599,GO:0042744,GO:0046872	response to reactive oxygen species|peroxidase activity|chloroplast|L-ascorbate peroxidase activity|heme binding|cellular response to oxidative stress|hydrogen peroxide catabolic process|metal ion binding	ko00480,ko00053	Glutathione metabolism|Ascorbate and aldarate metabolism
19	TraesCS2B02G098600	0.0538131	-4.2159	6.80687e-08	8.57854e-07	Down	PER21	Peroxidase 21	GO:0004601,GO:0005829,GO:0006979,GO:0009505,GO:0009506,GO:0020037,GO:0042744,GO:0046872,GO:0048511,GO:0050832	peroxidase activity|cytosol|response to oxidative stress|plant-type cell wall|plasmodesma|heme binding|hydrogen peroxide catabolic process|metal ion binding|rhythmic process|defense response to fungus	ko00940	Phenylpropanoid biosynthesis
20	TraesCS2B02G124300	9.9147	3.30957	0.0100347	0.0371907	Up	PNC1	Cationic peroxidase 1	GO:0004601,GO:0005576,GO:0006979,GO:0020037,GO:0042744,GO:0046872	peroxidase activity|extracellular region|response to oxidative stress|heme binding|hydrogen peroxide catabolic process|metal ion binding	ko00940	Phenylpropanoid biosynthesis
21	TraesCS2B02G124400	Inf	Inf	1.00591e-10	1.85028e-09	Up		Peroxidase 1	GO:0004601,GO:0005576,GO:0006979,GO:0020037,GO:0042744,GO:0046872	peroxidase activity|extracellular region|response to oxidative stress|heme binding|hydrogen peroxide catabolic process|metal ion binding
22	TraesCS2B02G126200	59.9184	5.90493	0.00284345	0.0128067	Up	PRX112	Peroxidase 2	GO:0004601,GO:0005576,GO:0006979,GO:0020037,GO:0042744,GO:0046872	peroxidase activity|extracellular region|response to oxidative stress|heme binding|hydrogen peroxide catabolic process|metal ion binding	ko00940	Phenylpropanoid biosynthesis
23	TraesCS2B02G429100	2.34598	1.23019	6.04227e-05	0.00043777	Up	CSA	Probable phospholipid hydroperoxide glutathione peroxidase	GO:0004602,GO:0005737,GO:0006979,GO:0047066	glutathione peroxidase activity|cytoplasm|response to oxidative stress|phospholipid-hydroperoxide glutathione peroxidase activity	ko00480,ko00590	Glutathione metabolism|Arachidonic acid metabolism
24	TraesCS2B02G614000	Inf	Inf	0.0086074	0.0327517	Up	PER12	Peroxidase 12	GO:0004601,GO:0005576,GO:0005618,GO:0005773,GO:0006979,GO:0009505,GO:0009506,GO:0016020,GO:0020037,GO:0042744,GO:0046872	peroxidase activity|extracellular region|cell wall|vacuole|response to oxidative stress|plant-type cell wall|plasmodesma|membrane|heme binding|hydrogen peroxide catabolic process|metal ion binding	ko00940	Phenylpropanoid biosynthesis
25	TraesCS2B02G615100	Inf	Inf	1.11072e-07	1.35419e-06	Up	Sb03g046810	Cationic peroxidase SPC4	GO:0004601,GO:0005576,GO:0006979,GO:0020037,GO:0042744,GO:0046872	peroxidase activity|extracellular region|response to oxidative stress|heme binding|hydrogen peroxide catabolic process|metal ion binding	ko00940	Phenylpropanoid biosynthesis
26	TraesCS2B02G615600	0.317835	-1.65365	0.000597271	0.00332008	Down	Sb03g046810	Cationic peroxidase SPC4	GO:0004601,GO:0005576,GO:0006979,GO:0020037,GO:0042744,GO:0046872	peroxidase activity|extracellular region|response to oxidative stress|heme binding|hydrogen peroxide catabolic process|metal ion binding	ko00940	Phenylpropanoid biosynthesis
27	TraesCS2B02G615700	0.124086	-3.01059	8.65175e-05	0.00060254	Down	Sb03g046810	Cationic peroxidase SPC4	GO:0004601,GO:0005576,GO:0006979,GO:0020037,GO:0042744,GO:0046872	peroxidase activity|extracellular region|response to oxidative stress|heme binding|hydrogen peroxide catabolic process|metal ion binding	ko00940	Phenylpropanoid biosynthesis
28	TraesCS2B02G615800	0.337401	-1.56746	3.83704e-06	3.57351e-05	Down	Sb03g046810	Cationic peroxidase SPC4	GO:0004601,GO:0005576,GO:0006979,GO:0020037,GO:0042744,GO:0046872	peroxidase activity|extracellular region|response to oxidative stress|heme binding|hydrogen peroxide catabolic process|metal ion binding	ko00940	Phenylpropanoid biosynthesis
29	TraesCS2D02G080000	0.490393	-1.02799	0.00014428	0.00095118	Down	APX2	L-ascorbate peroxidase 2, cytosolic	GO:0000302,GO:0004601,GO:0009507,GO:0016688,GO:0020037,GO:0034599,GO:0042744,GO:0046872	response to reactive oxygen species|peroxidase activity|chloroplast|L-ascorbate peroxidase activity|heme binding|cellular response to oxidative stress|hydrogen peroxide catabolic process|metal ion binding	ko00480,ko00053	Glutathione metabolism|Ascorbate and aldarate metabolism
30	TraesCS2D02G081900	0.0488149	-4.35654	6.61219e-15	1.82976e-13	Down	PER21	Peroxidase 21	GO:0004601,GO:0005829,GO:0006979,GO:0009505,GO:0009506,GO:0020037,GO:0042744,GO:0046872,GO:0048511,GO:0050832	peroxidase activity|cytosol|response to oxidative stress|plant-type cell wall|plasmodesma|heme binding|hydrogen peroxide catabolic process|metal ion binding|rhythmic process|defense response to fungus	ko00940	Phenylpropanoid biosynthesis
31	TraesCS2D02G107300	Inf	Inf	4.0846e-06	3.78468e-05	Up	PNC1	Cationic peroxidase 1	GO:0004601,GO:0005576,GO:0006979,GO:0020037,GO:0042744,GO:0046872	peroxidase activity|extracellular region|response to oxidative stress|heme binding|hydrogen peroxide catabolic process|metal ion binding
32	TraesCS2D02G107400	Inf	Inf	5.72565e-31	4.06173e-29	Up		Peroxidase	GO:0004601,GO:0005576,GO:0006979,GO:0020037,GO:0042744,GO:0046872	peroxidase activity|extracellular region|response to oxidative stress|heme binding|hydrogen peroxide catabolic process|metal ion binding	ko00940	Phenylpropanoid biosynthesis
33	TraesCS2D02G108500	Inf	Inf	1.24604e-05	0.00010491	Up	PRX112	Peroxidase 2	GO:0004601,GO:0005576,GO:0006979,GO:0020037,GO:0042744,GO:0046872	peroxidase activity|extracellular region|response to oxidative stress|heme binding|hydrogen peroxide catabolic process|metal ion binding	ko00940	Phenylpropanoid biosynthesis
34	TraesCS2D02G153100	95.4649	6.5769	0.000129544	0.000865193	Up	PER2	Peroxidase 2	GO:0004601,GO:0005576,GO:0006979,GO:0009505,GO:0009506,GO:0020037,GO:0032922,GO:0042744,GO:0042752,GO:0046872,GO:0097167	peroxidase activity|extracellular region|response to oxidative stress|plant-type cell wall|plasmodesma|heme binding|circadian regulation of gene expression|hydrogen peroxide catabolic process|regulation of circadian rhythm|metal ion binding|circadian regulation of translation
35	TraesCS2D02G304100	0.439153	-1.1872	0.00786823	0.0304173	Down	APX8	Probable L-ascorbate peroxidase 8, chloroplastic	GO:0000302,GO:0004601,GO:0006952,GO:0009535,GO:0016021,GO:0016688,GO:0020037,GO:0034599,GO:0042744,GO:0046872	response to reactive oxygen species|peroxidase activity|defense response|chloroplast thylakoid membrane|integral component of membrane|L-ascorbate peroxidase activity|heme binding|cellular response to oxidative stress|hydrogen peroxide catabolic process|metal ion binding	ko00480,ko00053	Glutathione metabolism|Ascorbate and aldarate metabolism
36	TraesCS2D02G566800	Inf	Inf	0.000155967	0.00102005	Up	PER47	Peroxidase 47	GO:0004601,GO:0005576,GO:0006979,GO:0009505,GO:0009506,GO:0020037,GO:0042744,GO:0046872	peroxidase activity|extracellular region|response to oxidative stress|plant-type cell wall|plasmodesma|heme binding|hydrogen peroxide catabolic process|metal ion binding	ko00940	Phenylpropanoid biosynthesis
37	TraesCS2D02G582900	15.3234	3.93766	4.67048e-16	1.42512e-14	Up	Sb03g046810	Cationic peroxidase SPC4	GO:0004601,GO:0005576,GO:0006979,GO:0020037,GO:0042744,GO:0046872	peroxidase activity|extracellular region|response to oxidative stress|heme binding|hydrogen peroxide catabolic process|metal ion binding	ko00940	Phenylpropanoid biosynthesis
38	TraesCS2D02G583000	2.9046	1.53834	9.78822e-08	1.2037e-06	Up	Sb03g046810	Cationic peroxidase SPC4	GO:0004601,GO:0005576,GO:0006979,GO:0020037,GO:0042744,GO:0046872	peroxidase activity|extracellular region|response to oxidative stress|heme binding|hydrogen peroxide catabolic process|metal ion binding	ko00940	Phenylpropanoid biosynthesis
39	TraesCS2D02G583200	0.0835841	-3.58063	0.000130085	0.000868361	Down	Sb03g046810	Cationic peroxidase SPC4	GO:0004601,GO:0005576,GO:0006979,GO:0020037,GO:0042744,GO:0046872	peroxidase activity|extracellular region|response to oxidative stress|heme binding|hydrogen peroxide catabolic process|metal ion binding	ko00940	Phenylpropanoid biosynthesis
40	TraesCS2D02G584100	Inf	Inf	3.14783e-06	2.97415e-05	Up	Sb03g046810	Cationic peroxidase SPC4	GO:0004601,GO:0005576,GO:0006979,GO:0020037,GO:0042744,GO:0046872	peroxidase activity|extracellular region|response to oxidative stress|heme binding|hydrogen peroxide catabolic process|metal ion binding	ko00940	Phenylpropanoid biosynthesis
41	TraesCS2D02G584600	Inf	Inf	1.06453e-06	1.10036e-05	Up	PER12	Peroxidase 12	GO:0004601,GO:0005576,GO:0005618,GO:0005773,GO:0006979,GO:0009505,GO:0009506,GO:0016020,GO:0020037,GO:0042744,GO:0046872	peroxidase activity|extracellular region|cell wall|vacuole|response to oxidative stress|plant-type cell wall|plasmodesma|membrane|heme binding|hydrogen peroxide catabolic process|metal ion binding	ko00940	Phenylpropanoid biosynthesis
42	TraesCS2D02G584700	Inf	Inf	0.000473821	0.00271303	Up	PER12	Peroxidase 12	GO:0004601,GO:0005576,GO:0005618,GO:0005773,GO:0006979,GO:0009505,GO:0009506,GO:0016020,GO:0020037,GO:0042744,GO:0046872	peroxidase activity|extracellular region|cell wall|vacuole|response to oxidative stress|plant-type cell wall|plasmodesma|membrane|heme binding|hydrogen peroxide catabolic process|metal ion binding	ko00940	Phenylpropanoid biosynthesis
43	TraesCS3A02G179800	0.32081	-1.64021	0.00339939	0.0149238	Down	PER9	Peroxidase 9	GO:0004601,GO:0005576,GO:0006979,GO:0020037,GO:0042744,GO:0046872	peroxidase activity|extracellular region|response to oxidative stress|heme binding|hydrogen peroxide catabolic process|metal ion binding
44	TraesCS3A02G182900	2.86051	1.51627	0.000842019	0.00448367	Up	RBOHB	Respiratory burst oxidase homolog protein B	GO:0004601,GO:0005509,GO:0016021,GO:0016174,GO:0043621	peroxidase activity|calcium ion binding|integral component of membrane|NAD(P)H oxidase activity|protein self-association
45	TraesCS3A02G185900	0.422899	-1.24161	0.00250387	0.0115067	Down	PER24	Peroxidase 24	GO:0004601,GO:0005576,GO:0006979,GO:0009505,GO:0009506,GO:0020037,GO:0042744,GO:0046872	peroxidase activity|extracellular region|response to oxidative stress|plant-type cell wall|plasmodesma|heme binding|hydrogen peroxide catabolic process|metal ion binding	ko00940	Phenylpropanoid biosynthesis
46	TraesCS3A02G297200	21.6407	4.43568	1.8406e-10	3.26352e-09	Up	PER2	Peroxidase 2	GO:0004601,GO:0005576,GO:0006979,GO:0009505,GO:0009506,GO:0020037,GO:0032922,GO:0042744,GO:0042752,GO:0046872,GO:0097167	peroxidase activity|extracellular region|response to oxidative stress|plant-type cell wall|plasmodesma|heme binding|circadian regulation of gene expression|hydrogen peroxide catabolic process|regulation of circadian rhythm|metal ion binding|circadian regulation of translation	ko00940	Phenylpropanoid biosynthesis
47	TraesCS3A02G325100	4.92442	2.29995	0.0077023	0.0298941	Up	PRX74	Peroxidase 1	GO:0004601,GO:0005576,GO:0006979,GO:0009505,GO:0009506,GO:0020037,GO:0042744,GO:0046872	peroxidase activity|extracellular region|response to oxidative stress|plant-type cell wall|plasmodesma|heme binding|hydrogen peroxide catabolic process|metal ion binding	ko00940	Phenylpropanoid biosynthesis
48	TraesCS3A02G510600	Inf	Inf	2.795e-125	2.04205e-122	Up	Sb03g046810	Cationic peroxidase SPC4	GO:0004601,GO:0005576,GO:0006979,GO:0020037,GO:0042744,GO:0046872	peroxidase activity|extracellular region|response to oxidative stress|heme binding|hydrogen peroxide catabolic process|metal ion binding	ko00940	Phenylpropanoid biosynthesis
49	TraesCS3B02G034300	Inf	Inf	0.000108357	0.000735695	Up	PER12	Peroxidase 12	GO:0004601,GO:0005576,GO:0005618,GO:0005773,GO:0006979,GO:0009505,GO:0009506,GO:0016020,GO:0020037,GO:0042744,GO:0046872	peroxidase activity|extracellular region|cell wall|vacuole|response to oxidative stress|plant-type cell wall|plasmodesma|membrane|heme binding|hydrogen peroxide catabolic process|metal ion binding	ko00940	Phenylpropanoid biosynthesis
50	TraesCS3B02G209500	0.361938	-1.46618	0.00796692	0.0307441	Down	PER9	Peroxidase 9	GO:0004601,GO:0005576,GO:0006979,GO:0020037,GO:0042744,GO:0046872	peroxidase activity|extracellular region|response to oxidative stress|heme binding|hydrogen peroxide catabolic process|metal ion binding
51	TraesCS3B02G215500	0.365231	-1.45312	0.00352679	0.0154009	Down	PRX74	Peroxidase 1	GO:0004601,GO:0005576,GO:0006979,GO:0009505,GO:0009506,GO:0020037,GO:0042744,GO:0046872	peroxidase activity|extracellular region|response to oxidative stress|plant-type cell wall|plasmodesma|heme binding|hydrogen peroxide catabolic process|metal ion binding	ko00940	Phenylpropanoid biosynthesis
52	TraesCS3B02G339600	2.61587	1.38729	0.0117792	0.0425433	Up	PER2	Peroxidase 2	GO:0004601,GO:0005576,GO:0006979,GO:0009505,GO:0009506,GO:0020037,GO:0032922,GO:0042744,GO:0042752,GO:0046872,GO:0097167	peroxidase activity|extracellular region|response to oxidative stress|plant-type cell wall|plasmodesma|heme binding|circadian regulation of gene expression|hydrogen peroxide catabolic process|regulation of circadian rhythm|metal ion binding|circadian regulation of translation	ko00940	Phenylpropanoid biosynthesis
53	TraesCS3B02G577900	Inf	Inf	2.97454e-12	6.47728e-11	Up	Sb03g046810	Cationic peroxidase SPC4	GO:0004601,GO:0005576,GO:0006979,GO:0020037,GO:0042744,GO:0046872	peroxidase activity|extracellular region|response to oxidative stress|heme binding|hydrogen peroxide catabolic process|metal ion binding	ko00940	Phenylpropanoid biosynthesis
54	TraesCS3B02G578000	Inf	Inf	2.03599e-123	1.38403e-120	Up	Sb03g046810	Cationic peroxidase SPC4	GO:0004601,GO:0005576,GO:0006979,GO:0020037,GO:0042744,GO:0046872	peroxidase activity|extracellular region|response to oxidative stress|heme binding|hydrogen peroxide catabolic process|metal ion binding	ko00940	Phenylpropanoid biosynthesis
55	TraesCS3D02G031800	Inf	Inf	8.36748e-07	8.81931e-06	Up	PER12	Peroxidase 12	GO:0004601,GO:0005576,GO:0005618,GO:0005773,GO:0006979,GO:0009505,GO:0009506,GO:0016020,GO:0020037,GO:0042744,GO:0046872	peroxidase activity|extracellular region|cell wall|vacuole|response to oxidative stress|plant-type cell wall|plasmodesma|membrane|heme binding|hydrogen peroxide catabolic process|metal ion binding	ko00940	Phenylpropanoid biosynthesis
56	TraesCS3D02G249200	6.65587	2.73463	3.90983e-07	4.34287e-06	Up	PER48	Putative Peroxidase 48	GO:0004601,GO:0005576,GO:0006979,GO:0020037,GO:0042744,GO:0046872	peroxidase activity|extracellular region|response to oxidative stress|heme binding|hydrogen peroxide catabolic process|metal ion binding	ko00940	Phenylpropanoid biosynthesis
57	TraesCS3D02G305300	14.5743	3.86536	0.000455441	0.00262045	Up	PER2	Peroxidase 2	GO:0004601,GO:0005576,GO:0006979,GO:0009505,GO:0009506,GO:0020037,GO:0032922,GO:0042744,GO:0042752,GO:0046872,GO:0097167	peroxidase activity|extracellular region|response to oxidative stress|plant-type cell wall|plasmodesma|heme binding|circadian regulation of gene expression|hydrogen peroxide catabolic process|regulation of circadian rhythm|metal ion binding|circadian regulation of translation	ko00940	Phenylpropanoid biosynthesis
58	TraesCS3D02G318500	6.46227	2.69204	0.00129016	0.00651876	Up	PER56	Peroxidase 56	GO:0004601,GO:0005576,GO:0006979,GO:0009505,GO:0009506,GO:0020037,GO:0042744,GO:0046872	peroxidase activity|extracellular region|response to oxidative stress|plant-type cell wall|plasmodesma|heme binding|hydrogen peroxide catabolic process|metal ion binding	ko00940	Phenylpropanoid biosynthesis
59	TraesCS3D02G516900	276.623	8.11178	2.77679e-89	9.77819e-87	Up	Sb03g046810	Cationic peroxidase SPC4	GO:0004601,GO:0005576,GO:0006979,GO:0020037,GO:0042744,GO:0046872	peroxidase activity|extracellular region|response to oxidative stress|heme binding|hydrogen peroxide catabolic process|metal ion binding	ko00940	Phenylpropanoid biosynthesis
60	TraesCS3D02G517000	Inf	Inf	3.36839e-49	4.21318e-47	Up	Sb03g046810	Cationic peroxidase SPC4	GO:0004601,GO:0005576,GO:0006979,GO:0020037,GO:0042744,GO:0046872	peroxidase activity|extracellular region|response to oxidative stress|heme binding|hydrogen peroxide catabolic process|metal ion binding	ko00940	Phenylpropanoid biosynthesis
61	TraesCS4A02G106300	0.22374	-2.1601	1.85927e-13	4.54926e-12	Down	APX1	L-ascorbate peroxidase 1, cytosolic	GO:0000302,GO:0004601,GO:0009507,GO:0016688,GO:0020037,GO:0034599,GO:0042744,GO:0046872	response to reactive oxygen species|peroxidase activity|chloroplast|L-ascorbate peroxidase activity|heme binding|cellular response to oxidative stress|hydrogen peroxide catabolic process|metal ion binding	ko00480,ko00053	Glutathione metabolism|Ascorbate and aldarate metabolism
62	TraesCS4A02G196000	22.6824	4.5035	1.27841e-23	6.48957e-22	Up	GSVIVT00023967001	Peroxidase 4	GO:0004601,GO:0005576,GO:0006979,GO:0020037,GO:0042744,GO:0046872	peroxidase activity|extracellular region|response to oxidative stress|heme binding|hydrogen peroxide catabolic process|metal ion binding	ko00940	Phenylpropanoid biosynthesis
63	TraesCS4A02G196300	8.31466	3.05566	2.85717e-07	3.25313e-06	Up	GSVIVT00023967001	Peroxidase 4	GO:0004601,GO:0005576,GO:0006979,GO:0020037,GO:0042744,GO:0046872	peroxidase activity|extracellular region|response to oxidative stress|heme binding|hydrogen peroxide catabolic process|metal ion binding	ko00940	Phenylpropanoid biosynthesis
64	TraesCS4A02G196400	28.5444	4.83514	3.0802e-12	6.68873e-11	Up	GSVIVT00023967001	Peroxidase 4	GO:0004601,GO:0005576,GO:0006979,GO:0020037,GO:0042744,GO:0046872	peroxidase activity|extracellular region|response to oxidative stress|heme binding|hydrogen peroxide catabolic process|metal ion binding	ko00940	Phenylpropanoid biosynthesis
65	TraesCS4A02G235800	0.0759489	-3.71883	0.000455778	0.002622	Down	PER2	Peroxidase 2	GO:0004601,GO:0005576,GO:0006979,GO:0009505,GO:0009506,GO:0020037,GO:0032922,GO:0042744,GO:0042752,GO:0046872,GO:0097167	peroxidase activity|extracellular region|response to oxidative stress|plant-type cell wall|plasmodesma|heme binding|circadian regulation of gene expression|hydrogen peroxide catabolic process|regulation of circadian rhythm|metal ion binding|circadian regulation of translation	ko00940	Phenylpropanoid biosynthesis
66	TraesCS4A02G389000	2.93793	1.5548	0.000598313	0.00332526	Up	PER1	Peroxidase 1	GO:0004601,GO:0005576,GO:0005773,GO:0006979,GO:0009505,GO:0009506,GO:0020037,GO:0042744,GO:0046872	peroxidase activity|extracellular region|vacuole|response to oxidative stress|plant-type cell wall|plasmodesma|heme binding|hydrogen peroxide catabolic process|metal ion binding	ko00940	Phenylpropanoid biosynthesis
67	TraesCS4A02G419300	Inf	Inf	3.04989e-12	6.62845e-11	Up	Sb03g046810	Cationic peroxidase SPC4	GO:0004601,GO:0005576,GO:0006979,GO:0020037,GO:0042744,GO:0046872	peroxidase activity|extracellular region|response to oxidative stress|heme binding|hydrogen peroxide catabolic process|metal ion binding	ko00940	Phenylpropanoid biosynthesis
68	TraesCS4B02G119000	7.74039	2.95241	0.000815193	0.00435805	Up	GSVIVT00023967001	Peroxidase 4	GO:0004601,GO:0005576,GO:0006979,GO:0020037,GO:0042744,GO:0046872	peroxidase activity|extracellular region|response to oxidative stress|heme binding|hydrogen peroxide catabolic process|metal ion binding
69	TraesCS4B02G347700	0.170322	-2.55366	2.0453e-11	4.05404e-10	Down	GSVIVT00037159001	Peroxidase 5	GO:0004601,GO:0005576,GO:0006979,GO:0020037,GO:0042744,GO:0046872	peroxidase activity|extracellular region|response to oxidative stress|heme binding|hydrogen peroxide catabolic process|metal ion binding	ko00940	Phenylpropanoid biosynthesis
70	TraesCS4D02G116600	Inf	Inf	4.71068e-07	5.16707e-06	Up	GSVIVT00023967001	Peroxidase 4	GO:0004601,GO:0005576,GO:0006979,GO:0020037,GO:0042744,GO:0046872	peroxidase activity|extracellular region|response to oxidative stress|heme binding|hydrogen peroxide catabolic process|metal ion binding	ko00940	Phenylpropanoid biosynthesis
71	TraesCS4D02G116700	15.2252	3.92839	1.96989e-07	2.30809e-06	Up	GSVIVT00023967001	Peroxidase 4	GO:0004601,GO:0005576,GO:0006979,GO:0020037,GO:0042744,GO:0046872	peroxidase activity|extracellular region|response to oxidative stress|heme binding|hydrogen peroxide catabolic process|metal ion binding	ko00940	Phenylpropanoid biosynthesis
72	TraesCS4D02G117100	782.069	9.61115	2.20339e-84	6.59961e-82	Up	GSVIVT00023967001	Peroxidase 4	GO:0004601,GO:0005576,GO:0006979,GO:0020037,GO:0042744,GO:0046872	peroxidase activity|extracellular region|response to oxidative stress|heme binding|hydrogen peroxide catabolic process|metal ion binding	ko00940	Phenylpropanoid biosynthesis
73	TraesCS4D02G117200	5.59709	2.48468	0.000171076	0.00110591	Up	GSVIVT00023967001	Peroxidase 4	GO:0004601,GO:0005576,GO:0006979,GO:0020037,GO:0042744,GO:0046872	peroxidase activity|extracellular region|response to oxidative stress|heme binding|hydrogen peroxide catabolic process|metal ion binding
74	TraesCS4D02G233900	Inf	Inf	1.49537e-15	4.36197e-14	Up	HRPN	Peroxidase N	GO:0004601,GO:0005576,GO:0006979,GO:0020037,GO:0042744,GO:0046872	peroxidase activity|extracellular region|response to oxidative stress|heme binding|hydrogen peroxide catabolic process|metal ion binding	ko00940	Phenylpropanoid biosynthesis
75	TraesCS4D02G234200	21.4529	4.4231	0.00139036	0.0069518	Up	PER54	Peroxidase 54	GO:0004601,GO:0005576,GO:0005774,GO:0006979,GO:0020037,GO:0042744,GO:0046872	peroxidase activity|extracellular region|vacuolar membrane|response to oxidative stress|heme binding|hydrogen peroxide catabolic process|metal ion binding	ko00940	Phenylpropanoid biosynthesis
76	TraesCS4D02G342600	0.119906	-3.06003	5.0483e-10	8.52378e-09	Down	GSVIVT00037159001	Peroxidase 5	GO:0004601,GO:0005576,GO:0006979,GO:0020037,GO:0042744,GO:0046872	peroxidase activity|extracellular region|response to oxidative stress|heme binding|hydrogen peroxide catabolic process|metal ion binding	ko00940	Phenylpropanoid biosynthesis
77	TraesCS5A02G113100	2.01338	1.00962	0.00252479	0.0115885	Up	APX6	Probable L-ascorbate peroxidase 6, chloroplastic/mitochondrial	GO:0000302,GO:0004601,GO:0005739,GO:0009570,GO:0016688,GO:0020037,GO:0034599,GO:0042744,GO:0046872	response to reactive oxygen species|peroxidase activity|mitochondrion|chloroplast stroma|L-ascorbate peroxidase activity|heme binding|cellular response to oxidative stress|hydrogen peroxide catabolic process|metal ion binding	ko00480,ko00053	Glutathione metabolism|Ascorbate and aldarate metabolism
78	TraesCS5A02G516300	0.194908	-2.35913	2.63674e-07	3.02284e-06	Down	GSVIVT00037159001	Peroxidase 5	GO:0004601,GO:0005576,GO:0006979,GO:0020037,GO:0042744,GO:0046872	peroxidase activity|extracellular region|response to oxidative stress|heme binding|hydrogen peroxide catabolic process|metal ion binding	ko00940	Phenylpropanoid biosynthesis
79	TraesCS5B02G405400	2.6641	1.41365	0.000122965	0.000826126	Up	PER35	Peroxidase 35	GO:0004601,GO:0005576,GO:0006979,GO:0020037,GO:0042744,GO:0046872	peroxidase activity|extracellular region|response to oxidative stress|heme binding|hydrogen peroxide catabolic process|metal ion binding	ko00940	Phenylpropanoid biosynthesis
80	TraesCS5D02G144300	0.0638917	-3.96823	0.00017986	0.0011562	Down	GSVIVT00023967001	Peroxidase 4	GO:0004601,GO:0005576,GO:0006979,GO:0020037,GO:0042744,GO:0046872	peroxidase activity|extracellular region|response to oxidative stress|heme binding|hydrogen peroxide catabolic process|metal ion binding	ko00940	Phenylpropanoid biosynthesis
81	TraesCS5D02G256400	12.6948	3.66617	5.13368e-05	0.000378359	Up	PER17	Peroxidase 17	GO:0004601,GO:0005576,GO:0005773,GO:0005829,GO:0006979,GO:0009505,GO:0009809,GO:0010228,GO:0020037,GO:0042744,GO:0046872	peroxidase activity|extracellular region|vacuole|cytosol|response to oxidative stress|plant-type cell wall|lignin biosynthetic process|vegetative to reproductive phase transition of meristem|heme binding|hydrogen peroxide catabolic process|metal ion binding	ko00940	Phenylpropanoid biosynthesis
82	TraesCS6A02G029800	Inf	Inf	2.53622e-14	6.68368e-13	Up	PER45	Peroxidase 45	GO:0004601,GO:0005576,GO:0006979,GO:0020037,GO:0042744,GO:0046872	peroxidase activity|extracellular region|response to oxidative stress|heme binding|hydrogen peroxide catabolic process|metal ion binding	ko00940	Phenylpropanoid biosynthesis
83	TraesCS6A02G118300	4.27217	2.09497	1.68061e-05	0.000137572	Up	PER70	Peroxidase 70	GO:0004601,GO:0005576,GO:0006979,GO:0020037,GO:0042744,GO:0046872	peroxidase activity|extracellular region|response to oxidative stress|heme binding|hydrogen peroxide catabolic process|metal ion binding	ko00940	Phenylpropanoid biosynthesis
84	TraesCS6A02G138000	0.125628	-2.99277	9.62031e-05	0.00066081	Down	PER52	Peroxidase 52	GO:0004601,GO:0005618,GO:0005794,GO:0005829,GO:0006979,GO:0009809,GO:0010089,GO:0020037,GO:0042744,GO:0046872,GO:0048046,GO:1901430	peroxidase activity|cell wall|Golgi apparatus|cytosol|response to oxidative stress|lignin biosynthetic process|xylem development|heme binding|hydrogen peroxide catabolic process|metal ion binding|apoplast|positive regulation of syringal lignin biosynthetic process	ko00940	Phenylpropanoid biosynthesis
85	TraesCS6A02G246400	11.9337	3.57697	1.02975e-32	7.80806e-31	Up	GPX6	Probable phospholipid hydroperoxide glutathione peroxidase 6, mitochondrial	GO:0004602,GO:0005739,GO:0005829,GO:0005886,GO:0006979,GO:0009507,GO:0009651,GO:0046686,GO:0047066,GO:0048046	glutathione peroxidase activity|mitochondrion|cytosol|plasma membrane|response to oxidative stress|chloroplast|response to salt stress|response to cadmium ion|phospholipid-hydroperoxide glutathione peroxidase activity|apoplast	ko00480,ko00590	Glutathione metabolism|Arachidonic acid metabolism
86	TraesCS6B02G042500	Inf	Inf	4.01712e-05	0.000303067	Up	PER45	Peroxidase 45	GO:0004601,GO:0005576,GO:0006979,GO:0020037,GO:0042744,GO:0046872	peroxidase activity|extracellular region|response to oxidative stress|heme binding|hydrogen peroxide catabolic process|metal ion binding	ko00940	Phenylpropanoid biosynthesis
87	TraesCS6B02G042600	Inf	Inf	3.9539e-10	6.76951e-09	Up	PER45	Peroxidase 45	GO:0004601,GO:0005576,GO:0006979,GO:0020037,GO:0042744,GO:0046872	peroxidase activity|extracellular region|response to oxidative stress|heme binding|hydrogen peroxide catabolic process|metal ion binding	ko00940	Phenylpropanoid biosynthesis
88	TraesCS6B02G146500	4.23825	2.08347	1.05266e-06	1.08894e-05	Up	PER70	Peroxidase 70	GO:0004601,GO:0005576,GO:0006979,GO:0020037,GO:0042744,GO:0046872	peroxidase activity|extracellular region|response to oxidative stress|heme binding|hydrogen peroxide catabolic process|metal ion binding	ko00940	Phenylpropanoid biosynthesis
89	TraesCS6B02G166200	0.0630414	-3.98756	3.38977e-07	3.80412e-06	Down	PER52	Peroxidase 52	GO:0004601,GO:0005618,GO:0005794,GO:0005829,GO:0006979,GO:0009809,GO:0010089,GO:0020037,GO:0042744,GO:0046872,GO:0048046,GO:1901430	peroxidase activity|cell wall|Golgi apparatus|cytosol|response to oxidative stress|lignin biosynthetic process|xylem development|heme binding|hydrogen peroxide catabolic process|metal ion binding|apoplast|positive regulation of syringal lignin biosynthetic process	ko00940	Phenylpropanoid biosynthesis
90	TraesCS6B02G278100	7.09462	2.82673	1.65234e-17	5.58702e-16	Up	GPX6	Probable phospholipid hydroperoxide glutathione peroxidase 6, mitochondrial	GO:0004602,GO:0005739,GO:0005829,GO:0005886,GO:0006979,GO:0009507,GO:0009651,GO:0046686,GO:0047066,GO:0048046	glutathione peroxidase activity|mitochondrion|cytosol|plasma membrane|response to oxidative stress|chloroplast|response to salt stress|response to cadmium ion|phospholipid-hydroperoxide glutathione peroxidase activity|apoplast	ko00480,ko00590	Glutathione metabolism|Arachidonic acid metabolism
91	TraesCS6B02G354600	0.06023	-4.05337	2.8929e-06	2.74957e-05	Down	PER56	Peroxidase 56	GO:0004601,GO:0005576,GO:0006979,GO:0009505,GO:0009506,GO:0020037,GO:0042744,GO:0046872	peroxidase activity|extracellular region|response to oxidative stress|plant-type cell wall|plasmodesma|heme binding|hydrogen peroxide catabolic process|metal ion binding	ko00940	Phenylpropanoid biosynthesis
92	TraesCS6B02G462300	0.0729091	-3.77776	0.00778518	0.0301574	Down	APX8	Probable L-ascorbate peroxidase 8, chloroplastic	GO:0000302,GO:0004601,GO:0006952,GO:0009535,GO:0016021,GO:0016688,GO:0020037,GO:0034599,GO:0042744,GO:0046872	response to reactive oxygen species|peroxidase activity|defense response|chloroplast thylakoid membrane|integral component of membrane|L-ascorbate peroxidase activity|heme binding|cellular response to oxidative stress|hydrogen peroxide catabolic process|metal ion binding	ko00480,ko00053	Glutathione metabolism|Ascorbate and aldarate metabolism
93	TraesCS6D02G034200	Inf	Inf	4.98039e-09	7.37391e-08	Up	PER45	Peroxidase 45	GO:0004601,GO:0005576,GO:0006979,GO:0020037,GO:0042744,GO:0046872	peroxidase activity|extracellular region|response to oxidative stress|heme binding|hydrogen peroxide catabolic process|metal ion binding	ko00940	Phenylpropanoid biosynthesis
94	TraesCS6D02G108400	3.42925	1.77789	1.55496e-05	0.00012797	Up	PER70	Peroxidase 70	GO:0004601,GO:0005576,GO:0006979,GO:0020037,GO:0042744,GO:0046872	peroxidase activity|extracellular region|response to oxidative stress|heme binding|hydrogen peroxide catabolic process|metal ion binding	ko00940	Phenylpropanoid biosynthesis
95	TraesCS6D02G127100	0.0658896	-3.92381	0.00328478	0.0144922	Down	PER52	Peroxidase 52	GO:0004601,GO:0005618,GO:0005794,GO:0005829,GO:0006979,GO:0009809,GO:0010089,GO:0020037,GO:0042744,GO:0046872,GO:0048046,GO:1901430	peroxidase activity|cell wall|Golgi apparatus|cytosol|response to oxidative stress|lignin biosynthetic process|xylem development|heme binding|hydrogen peroxide catabolic process|metal ion binding|apoplast|positive regulation of syringal lignin biosynthetic process	ko00940	Phenylpropanoid biosynthesis
96	TraesCS6D02G228800	6.16104	2.62317	4.5781e-17	1.49746e-15	Up	GPX6	Probable phospholipid hydroperoxide glutathione peroxidase 6, mitochondrial	GO:0004602,GO:0005739,GO:0005829,GO:0005886,GO:0006979,GO:0009507,GO:0009651,GO:0046686,GO:0047066,GO:0048046	glutathione peroxidase activity|mitochondrion|cytosol|plasma membrane|response to oxidative stress|chloroplast|response to salt stress|response to cadmium ion|phospholipid-hydroperoxide glutathione peroxidase activity|apoplast	ko00480,ko00590	Glutathione metabolism|Arachidonic acid metabolism
97	TraesCS6D02G303900	0.140833	-2.82794	0.000872056	0.00462754	Down	PER56	Peroxidase 56	GO:0004601,GO:0005576,GO:0006979,GO:0009505,GO:0009506,GO:0020037,GO:0042744,GO:0046872	peroxidase activity|extracellular region|response to oxidative stress|plant-type cell wall|plasmodesma|heme binding|hydrogen peroxide catabolic process|metal ion binding	ko00940	Phenylpropanoid biosynthesis
98	TraesCS6D02G397200	0.124621	-3.00438	0.000146629	0.000965202	Down	APX8	Probable L-ascorbate peroxidase 8, chloroplastic	GO:0000302,GO:0004601,GO:0006952,GO:0009535,GO:0016021,GO:0016688,GO:0020037,GO:0034599,GO:0042744,GO:0046872	response to reactive oxygen species|peroxidase activity|defense response|chloroplast thylakoid membrane|integral component of membrane|L-ascorbate peroxidase activity|heme binding|cellular response to oxidative stress|hydrogen peroxide catabolic process|metal ion binding	ko00480,ko00053	Glutathione metabolism|Ascorbate and aldarate metabolism
99	TraesCS7A02G070900	8806.92	13.1044	5.10141e-39	4.82812e-37	Up	Sb03g046810	Cationic peroxidase SPC4	GO:0004601,GO:0005576,GO:0006979,GO:0020037,GO:0042744,GO:0046872	peroxidase activity|extracellular region|response to oxidative stress|heme binding|hydrogen peroxide catabolic process|metal ion binding	ko00940	Phenylpropanoid biosynthesis
100	TraesCS7A02G319100	0.134952	-2.88948	0.00188869	0.00905486	Down	PER47	Peroxidase 47	GO:0004601,GO:0005576,GO:0006979,GO:0009505,GO:0009506,GO:0020037,GO:0042744,GO:0046872	peroxidase activity|extracellular region|response to oxidative stress|plant-type cell wall|plasmodesma|heme binding|hydrogen peroxide catabolic process|metal ion binding	ko00940	Phenylpropanoid biosynthesis
101	TraesCS7A02G353300	Inf	Inf	9.02806e-43	9.43541e-41	Up	PER52	Peroxidase 52	GO:0004601,GO:0005618,GO:0005794,GO:0005829,GO:0006979,GO:0009809,GO:0010089,GO:0020037,GO:0042744,GO:0046872,GO:0048046,GO:1901430	peroxidase activity|cell wall|Golgi apparatus|cytosol|response to oxidative stress|lignin biosynthetic process|xylem development|heme binding|hydrogen peroxide catabolic process|metal ion binding|apoplast|positive regulation of syringal lignin biosynthetic process	ko00940	Phenylpropanoid biosynthesis
102	TraesCS7A02G353400	3050.73	11.5749	2.76394e-136	2.57228e-133	Up		Peroxidase P7	GO:0004601,GO:0006979,GO:0020037,GO:0042744,GO:0046872	peroxidase activity|response to oxidative stress|heme binding|hydrogen peroxide catabolic process|metal ion binding	ko00940	Phenylpropanoid biosynthesis
103	TraesCS7A02G424100	0.0058545	-7.41624	9.83647e-10	1.59603e-08	Down	PER22	Peroxidase 22	GO:0004601,GO:0005576,GO:0005773,GO:0006979,GO:0009505,GO:0009651,GO:0010043,GO:0020037,GO:0042744,GO:0046872	peroxidase activity|extracellular region|vacuole|response to oxidative stress|plant-type cell wall|response to salt stress|response to zinc ion|heme binding|hydrogen peroxide catabolic process|metal ion binding	ko00940	Phenylpropanoid biosynthesis
104	TraesCS7A02G428200	3.99932	1.99976	1.04343e-07	1.27673e-06	Up	PER16	Peroxidase 16	GO:0004601,GO:0005576,GO:0006979,GO:0020037,GO:0042744,GO:0046872	peroxidase activity|extracellular region|response to oxidative stress|heme binding|hydrogen peroxide catabolic process|metal ion binding	ko00940	Phenylpropanoid biosynthesis
105	TraesCS7B02G065200	0.171942	-2.54	7.52927e-05	0.000533584	Down	PRX1	Peroxiredoxin Q, chloroplastic	GO:0004601,GO:0009543,GO:0045454,GO:0051920	peroxidase activity|chloroplast thylakoid lumen|cell redox homeostasis|peroxiredoxin activity
106	TraesCS7B02G274200	385.138	8.58923	1.86397e-08	2.55194e-07	Up	PER52	Peroxidase 52	GO:0004601,GO:0005618,GO:0005794,GO:0005829,GO:0006979,GO:0009809,GO:0010089,GO:0020037,GO:0042744,GO:0046872,GO:0048046,GO:1901430	peroxidase activity|cell wall|Golgi apparatus|cytosol|response to oxidative stress|lignin biosynthetic process|xylem development|heme binding|hydrogen peroxide catabolic process|metal ion binding|apoplast|positive regulation of syringal lignin biosynthetic process	ko00940	Phenylpropanoid biosynthesis
107	TraesCS7B02G274900	Inf	Inf	9.27258e-06	8.01419e-05	Up	PER52	Peroxidase 52	GO:0004601,GO:0005618,GO:0005794,GO:0005829,GO:0006979,GO:0009809,GO:0010089,GO:0020037,GO:0042744,GO:0046872,GO:0048046,GO:1901430	peroxidase activity|cell wall|Golgi apparatus|cytosol|response to oxidative stress|lignin biosynthetic process|xylem development|heme binding|hydrogen peroxide catabolic process|metal ion binding|apoplast|positive regulation of syringal lignin biosynthetic process	ko00940	Phenylpropanoid biosynthesis
108	TraesCS7B02G325800	0.175361	-2.5116	1.01515e-05	8.70128e-05	Down	PER54	Peroxidase 54	GO:0004601,GO:0005576,GO:0005774,GO:0006979,GO:0020037,GO:0042744,GO:0046872	peroxidase activity|extracellular region|vacuolar membrane|response to oxidative stress|heme binding|hydrogen peroxide catabolic process|metal ion binding	ko00940	Phenylpropanoid biosynthesis
109	TraesCS7B02G328400	5.23539	2.3883	1.45567e-13	3.59209e-12	Up	PER16	Peroxidase 16	GO:0004601,GO:0005576,GO:0006979,GO:0020037,GO:0042744,GO:0046872	peroxidase activity|extracellular region|response to oxidative stress|heme binding|hydrogen peroxide catabolic process|metal ion binding	ko00940	Phenylpropanoid biosynthesis
110	TraesCS7B02G328600	15.2328	3.92911	0.00117876	0.00602127	Up	PER45	Peroxidase 45	GO:0004601,GO:0005576,GO:0006979,GO:0020037,GO:0042744,GO:0046872	peroxidase activity|extracellular region|response to oxidative stress|heme binding|hydrogen peroxide catabolic process|metal ion binding	ko00940	Phenylpropanoid biosynthesis
111	TraesCS7B02G353200	0.028437	-5.13609	8.08021e-06	7.06725e-05	Down	PER3	Peroxidase 3	GO:0004601,GO:0005576,GO:0005783,GO:0006979,GO:0009269,GO:0009409,GO:0009505,GO:0009506,GO:0020037,GO:0042538,GO:0042744,GO:0046872	peroxidase activity|extracellular region|endoplasmic reticulum|response to oxidative stress|response to desiccation|response to cold|plant-type cell wall|plasmodesma|heme binding|hyperosmotic salinity response|hydrogen peroxide catabolic process|metal ion binding	ko00940	Phenylpropanoid biosynthesis
112	TraesCS7D02G066400	2737.62	11.4187	8.84166e-21	3.78738e-19	Up	Sb03g046810	Cationic peroxidase SPC4	GO:0004601,GO:0005576,GO:0006979,GO:0020037,GO:0042744,GO:0046872	peroxidase activity|extracellular region|response to oxidative stress|heme binding|hydrogen peroxide catabolic process|metal ion binding	ko00940	Phenylpropanoid biosynthesis
113	TraesCS7D02G084900	0.272923	-1.87343	0.00215938	0.0101418	Down	PER1	Peroxidase 1	GO:0004601,GO:0005576,GO:0005773,GO:0006979,GO:0009505,GO:0009506,GO:0020037,GO:0042744,GO:0046872	peroxidase activity|extracellular region|vacuole|response to oxidative stress|plant-type cell wall|plasmodesma|heme binding|hydrogen peroxide catabolic process|metal ion binding	ko00940	Phenylpropanoid biosynthesis
114	TraesCS7D02G212900	0.35419	-1.4974	0.00626495	0.0251379	Down	PER11	Peroxidase 11	GO:0004601,GO:0005576,GO:0006979,GO:0020037,GO:0042744,GO:0046872,GO:0048511	peroxidase activity|extracellular region|response to oxidative stress|heme binding|hydrogen peroxide catabolic process|metal ion binding|rhythmic process	ko00940	Phenylpropanoid biosynthesis
115	TraesCS7D02G315600	9.15311	3.19426	8.465e-11	1.56962e-09	Up	PER47	Peroxidase 47	GO:0004601,GO:0005576,GO:0006979,GO:0009505,GO:0009506,GO:0020037,GO:0042744,GO:0046872	peroxidase activity|extracellular region|response to oxidative stress|plant-type cell wall|plasmodesma|heme binding|hydrogen peroxide catabolic process|metal ion binding	ko00940	Phenylpropanoid biosynthesis
116	TraesCS7D02G369400	Inf	Inf	6.87426e-20	2.75164e-18	Up	PER52	Peroxidase 52	GO:0004601,GO:0005618,GO:0005794,GO:0005829,GO:0006979,GO:0009809,GO:0010089,GO:0020037,GO:0042744,GO:0046872,GO:0048046,GO:1901430	peroxidase activity|cell wall|Golgi apparatus|cytosol|response to oxidative stress|lignin biosynthetic process|xylem development|heme binding|hydrogen peroxide catabolic process|metal ion binding|apoplast|positive regulation of syringal lignin biosynthetic process	ko00940	Phenylpropanoid biosynthesis
117	TraesCS7D02G369900	Inf	Inf	1.19232e-09	1.91435e-08	Up	PER52	Peroxidase 52	GO:0004601,GO:0005618,GO:0005794,GO:0005829,GO:0006979,GO:0009809,GO:0010089,GO:0020037,GO:0042744,GO:0046872,GO:0048046,GO:1901430	peroxidase activity|cell wall|Golgi apparatus|cytosol|response to oxidative stress|lignin biosynthetic process|xylem development|heme binding|hydrogen peroxide catabolic process|metal ion binding|apoplast|positive regulation of syringal lignin biosynthetic process	ko00940	Phenylpropanoid biosynthesis
118	TraesCS7D02G417400	0.0132462	-6.23828	0.000214211	0.00134733	Down	PER22	Peroxidase 22	GO:0004601,GO:0005576,GO:0005773,GO:0006979,GO:0009505,GO:0009651,GO:0010043,GO:0020037,GO:0042744,GO:0046872	peroxidase activity|extracellular region|vacuole|response to oxidative stress|plant-type cell wall|response to salt stress|response to zinc ion|heme binding|hydrogen peroxide catabolic process|metal ion binding	ko00940	Phenylpropanoid biosynthesis
119	TraesCS7D02G420500	5.42648	2.44002	5.01825e-09	7.42433e-08	Up	PER16	Peroxidase 16	GO:0004601,GO:0005576,GO:0006979,GO:0020037,GO:0042744,GO:0046872	peroxidase activity|extracellular region|response to oxidative stress|heme binding|hydrogen peroxide catabolic process|metal ion binding	ko00940	Phenylpropanoid biosynthesis
120	TraesCS7D02G442900	2.51883	1.33275	0.00292096	0.013094	Up		Polyubiquitin	GO:0005634,GO:0005737	nucleus|cytoplasm
121	TraesCSU02G103300	Inf	Inf	6.87436e-05	0.000491722	Up	Sb03g046810	Cationic peroxidase SPC4	GO:0004601,GO:0005576,GO:0006979,GO:0020037,GO:0042744,GO:0046872	peroxidase activity|extracellular region|response to oxidative stress|heme binding|hydrogen peroxide catabolic process|metal ion binding	ko00940	Phenylpropanoid biosynthesis
	Glucanase
1	TraesCS1A02G249600	2.13591	1.09485	0.00103261	0.00537447	Up		Endo-1,3;1,4-beta-D-glucanase	GO:0005576,GO:0016787	extracellular region|hydrolase activity
2	TraesCS1A02G250100	7.71479	2.94763	7.6e-08	9.5e-07	Up		Endo-1,3;1,4-beta-D-glucanase	GO:0005576,GO:0016787	extracellular region|hydrolase activity	ko00623,ko00361,ko00364	Toluene degradation|Chlorocyclohexane and chlorobenzene degradation|Fluorobenzoate degradation
3	TraesCS1A02G360700	0.00382109	-8.0318	1.48e-42	1.54e-40	Down	GLU8	Endoglucanase 3	GO:0005576,GO:0008810,GO:0030245,GO:0071555	extracellular region|cellulase activity|cellulose catabolic process|cell wall organization
4	TraesCS1B02G260800	0.043682	-4.51682	0.000752337	0.00406089	Down		Endo-1,3;1,4-beta-D-glucanase	GO:0005576,GO:0016787	extracellular region|hydrolase activity	ko00623,ko00361,ko00364	Toluene degradation|Chlorocyclohexane and chlorobenzene degradation|Fluorobenzoate degradation
5	TraesCS1B02G377100	0	#NAME?	1.72e-24	9.13e-23	Down	GLU8	Endoglucanase 3	GO:0005576,GO:0008810,GO:0030245,GO:0071555	extracellular region|cellulase activity|cellulose catabolic process|cell wall organization
6	TraesCS1D02G249100	0.244254	-2.03354	0.00986976	0.0366733	Down		Endo-1,3;1,4-beta-D-glucanase	GO:0005576,GO:0016787	extracellular region|hydrolase activity
7	TraesCS1D02G365100	0	#NAME?	0.00231347	0.0107524	Down	GLU8	Endoglucanase 3	GO:0005576,GO:0008810,GO:0030245,GO:0071555	extracellular region|cellulase activity|cellulose catabolic process|cell wall organization
8	TraesCS2D02G351300	0.31831	-1.6515	8.81e-06	7.64e-05	Down	GLU3	Endoglucanase 12	GO:0008810,GO:0016021,GO:0030245,GO:0071555	cellulase activity|integral component of membrane|cellulose catabolic process|cell wall organization
9	TraesCS3A02G144600	Inf	Inf	2.76e-08	3.69e-07	Up	GLU5	Endoglucanase 2	GO:0005576,GO:0008810,GO:0030245,GO:0030246,GO:0071555	extracellular region|cellulase activity|cellulose catabolic process|carbohydrate binding|cell wall organization
10	TraesCS3D02G153400	8.05251	3.00944	0.000109765	0.000744288	Up	GLU5	Endoglucanase 2	GO:0005576,GO:0008810,GO:0030245,GO:0030246,GO:0071555	extracellular region|cellulase activity|cellulose catabolic process|carbohydrate binding|cell wall organization
11	TraesCS4A02G248200	0.409515	-1.28801	0.0140479	0.0492355	Down	GLU2	Endoglucanase 10	GO:0008810,GO:0016021,GO:0030245,GO:0071555	cellulase activity|integral component of membrane|cellulose catabolic process|cell wall organization	ko00500	Starch and sucrose metabolism
12	TraesCS5A02G199400	6.66954	2.73759	1.37e-11	2.75e-10	Up	ARB_01444	Probable endo-1,3(4)-beta-glucanase ARB_01444	GO:0005576,GO:0005618,GO:0008152,GO:0052861,GO:0052862	extracellular region|cell wall|metabolic process|glucan endo-1,3-beta-glucanase activity, C-3 substituted reducing group|glucan endo-1,4-beta-glucanase activity, C-3 substituted reducing group
13	TraesCS5A02G202600	3.50076	1.80767	1.53e-06	1.54e-05	Up	GLU11	Endoglucanase 22	GO:0005576,GO:0008810,GO:0030245,GO:0071555	extracellular region|cellulase activity|cellulose catabolic process|cell wall organization
14	TraesCS5A02G317400	0	#NAME?	0.000257985	0.00158466	Down	GLU12	Endoglucanase 23	GO:0005576,GO:0008810,GO:0009828,GO:0010047,GO:0030245,GO:1990059	extracellular region|cellulase activity|plant-type cell wall loosening|fruit dehiscence|cellulose catabolic process|fruit valve development	ko00500	Starch and sucrose metabolism
15	TraesCS5A02G322700	0.106823	-3.2267	4.74e-07	5.2e-06	Down	Os09g0533900	Endoglucanase 24	GO:0005576,GO:0008810,GO:0030245,GO:0071555	extracellular region|cellulase activity|cellulose catabolic process|cell wall organization
16	TraesCS5B02G197800	3.87794	1.95529	0.00404554	0.0173225	Up	ARB_01444	Probable endo-1,3(4)-beta-glucanase ARB_01444	GO:0005576,GO:0005618,GO:0008152,GO:0052861,GO:0052862	extracellular region|cell wall|metabolic process|glucan endo-1,3-beta-glucanase activity, C-3 substituted reducing group|glucan endo-1,4-beta-glucanase activity, C-3 substituted reducing group
17	TraesCS5B02G201100	6.15531	2.62183	3.61e-10	6.22e-09	Up	GLU11	Endoglucanase 22	GO:0005576,GO:0008810,GO:0030245,GO:0071555	extracellular region|cellulase activity|cellulose catabolic process|cell wall organization
18	TraesCS5B02G318000	0	#NAME?	0.00265909	0.0121146	Down	GLU12	Endoglucanase 23	GO:0005576,GO:0008810,GO:0009828,GO:0010047,GO:0030245,GO:1990059	extracellular region|cellulase activity|plant-type cell wall loosening|fruit dehiscence|cellulose catabolic process|fruit valve development	ko00500	Starch and sucrose metabolism
19	TraesCS5B02G323300	0.110374	-3.17953	3.94e-08	5.16e-07	Down	Os09g0533900	Endoglucanase 24	GO:0005576,GO:0008810,GO:0030245,GO:0071555	extracellular region|cellulase activity|cellulose catabolic process|cell wall organization
20	TraesCS5D02G205100	5.16935	2.36998	1.37e-07	1.65e-06	Up	ARB_01444	Probable endo-1,3(4)-beta-glucanase ARB_01444	GO:0005576,GO:0005618,GO:0008152,GO:0052861,GO:0052862	extracellular region|cell wall|metabolic process|glucan endo-1,3-beta-glucanase activity, C-3 substituted reducing group|glucan endo-1,4-beta-glucanase activity, C-3 substituted reducing group
21	TraesCS5D02G208900	4.8806	2.28706	2.76e-08	3.69e-07	Up	GLU11	Endoglucanase 22	GO:0005576,GO:0008810,GO:0030245,GO:0071555	extracellular region|cellulase activity|cellulose catabolic process|cell wall organization
22	TraesCS5D02G323700	0	#NAME?	4.13e-14	1.07e-12	Down	GLU12	Endoglucanase 23	GO:0005576,GO:0008810,GO:0009828,GO:0010047,GO:0030245,GO:1990059	extracellular region|cellulase activity|plant-type cell wall loosening|fruit dehiscence|cellulose catabolic process|fruit valve development	ko00500	Starch and sucrose metabolism
23	TraesCS5D02G329600	0.103042	-3.27869	6.4e-05	0.000460977	Down	Os09g0533900	Endoglucanase 24	GO:0005576,GO:0008810,GO:0030245,GO:0071555	extracellular region|cellulase activity|cellulose catabolic process|cell wall organization
24	TraesCS6A02G093200	Inf	Inf	7.82e-12	1.62e-10	Up	GLU4	Endoglucanase 11	GO:0005576,GO:0008810,GO:0030245,GO:0071555	extracellular region|cellulase activity|cellulose catabolic process|cell wall organization	ko00500	Starch and sucrose metabolism
25	TraesCS6A02G295300	0.168915	-2.56563	0.000875816	0.00464498	Down	Os02g0733300	Endoglucanase 6	GO:0005576,GO:0008810,GO:0030245,GO:0071555	extracellular region|cellulase activity|cellulose catabolic process|cell wall organization
26	TraesCS6A02G312400	4.97593	2.31497	0.0128304	0.0457245	Up	GLU10	Endoglucanase 7	GO:0005576,GO:0008810,GO:0030245,GO:0071555	extracellular region|cellulase activity|cellulose catabolic process|cell wall organization
27	TraesCS6B02G122000	Inf	Inf	0.000324315	0.00194204	Up	GLU4	Endoglucanase 11	GO:0005576,GO:0008810,GO:0030245,GO:0071555	extracellular region|cellulase activity|cellulose catabolic process|cell wall organization	ko00500	Starch and sucrose metabolism
28	TraesCS6B02G325400	0	#NAME?	9.8e-09	1.39e-07	Down	Os02g0733300	Endoglucanase 6	GO:0005576,GO:0008810,GO:0030245,GO:0071555	extracellular region|cellulase activity|cellulose catabolic process|cell wall organization
29	TraesCS6D02G089200	Inf	Inf	3.73e-05	0.000283269	Up	GLU4	Endoglucanase 11	GO:0005576,GO:0008810,GO:0030245,GO:0071555	extracellular region|cellulase activity|cellulose catabolic process|cell wall organization	ko00500	Starch and sucrose metabolism
30	TraesCS6D02G275900	0.126654	-2.98103	0.000501425	0.0028527	Down	Os02g0733300	Endoglucanase 6	GO:0005576,GO:0008810,GO:0030245,GO:0071555	extracellular region|cellulase activity|cellulose catabolic process|cell wall organization
31	TraesCS6D02G291800	6.45307	2.68999	0.00103301	0.00537618	Up	GLU10	Endoglucanase 7	GO:0005576,GO:0008810,GO:0030245,GO:0071555	extracellular region|cellulase activity|cellulose catabolic process|cell wall organization
32	TraesCS7A02G204500	0.0433172	-4.52891	6.46e-24	3.32e-22	Down	GLU13	Endoglucanase 17	GO:0005576,GO:0008810,GO:0030245,GO:0071555	extracellular region|cellulase activity|cellulose catabolic process|cell wall organization
33	TraesCS7A02G523600	0.0561509	-4.15455	0.000568544	0.00318335	Down		Endo-1,3;1,4-beta-D-glucanase	GO:0005576,GO:0016787	extracellular region|hydrolase activity
34	TraesCS7B02G111700	0.0476834	-4.39037	1.87e-14	5e-13	Down	GLU13	Endoglucanase 17	GO:0005576,GO:0008810,GO:0030245,GO:0071555	extracellular region|cellulase activity|cellulose catabolic process|cell wall organization
35	TraesCS7B02G440100	0.108102	-3.20954	0.00260111	0.0118955	Down		Endo-1,3;1,4-beta-D-glucanase	GO:0005576,GO:0016787	extracellular region|hydrolase activity
36	TraesCS7D02G207600	0.167003	-2.58206	0.00107295	0.00555867	Down	GLU13	Endoglucanase 17	GO:0005576,GO:0008810,GO:0030245,GO:0071555	extracellular region|cellulase activity|cellulose catabolic process|cell wall organization
