# Supplementary material for: Transcriptome analysis of wheat spikes in response to Tilletia controversa Kühn which cause wheat dwarf bunt
Source: Sci Rep. 2020 Dec 9;10:21567. doi: 10.1038/s41598-020-78628-0 (PMC7725808; doi:10.1038/s41598-020-78628-0)
Supplement: Supplementary file 6 — Supplementary Table S5. [file 41598_2020_78628_MOESM6_ESM.xlsx]

## Sheet: Sheet1
Table S5 Differential expression of WRKY transcription factors in plants after T. controversa infection
Numbers	Gene_id	FoldChange	log2FoldChange	pval	FDR	Up_down	Gene_symbol	Description	GO_id	GO_term	pathway	pathway_description
1	TraesCS2D02G431000	2.0558	1.0397	0.0021914	0.0102706	Up	WRKY11	Probable WRKY transcription factor 11	GO:0003700,GO:0005516,GO:0005634,GO:0009617,GO:0009682,GO:0010200,GO:0042742,GO:0043565,GO:2000022	DNA-binding transcription factor activity|calmodulin binding|nucleus|response to bacterium|induced systemic resistance|response to chitin|defense response to bacterium|sequence-specific DNA binding|regulation of jasmonic acid mediated signaling pathway
2	TraesCS1A02G348600	Inf	Inf	0.000800319	0.00428674	Up	WRKY24	Probable WRKY transcription factor 24	GO:0003700,GO:0005634,GO:0043565	DNA-binding transcription factor activity|nucleus|sequence-specific DNA binding
3	TraesCS3A02G229300	Inf	Inf	5.35499e-08	6.87061e-07	Up	WRKY27	Probable WRKY transcription factor 27	GO:0003700,GO:0005634,GO:0007263,GO:0009739,GO:0042742,GO:0043565,GO:0044212,GO:0045892	DNA-binding transcription factor activity|nucleus|nitric oxide mediated signal transduction|response to gibberellin|defense response to bacterium|sequence-specific DNA binding|transcription regulatory region DNA binding|negative regulation of transcription, DNA-templated
4	TraesCS3B02G255400	36.1911	5.17756	7.91548e-05	0.000556869	Up	WRKY27	Probable WRKY transcription factor 27	GO:0003700,GO:0005634,GO:0007263,GO:0009739,GO:0042742,GO:0043565,GO:0044212,GO:0045892	DNA-binding transcription factor activity|nucleus|nitric oxide mediated signal transduction|response to gibberellin|defense response to bacterium|sequence-specific DNA binding|transcription regulatory region DNA binding|negative regulation of transcription, DNA-templated
5	TraesCS7A02G240800	291.711	8.1884	5.99956e-14	1.53373e-12	Up	WRKY34	Probable WRKY transcription factor 34	GO:0003700,GO:0005634,GO:0009409,GO:0009555,GO:0009846,GO:0043565,GO:0046872	DNA-binding transcription factor activity|nucleus|response to cold|pollen development|pollen germination|sequence-specific DNA binding|metal ion binding
6	TraesCS7B02G136400	26.3688	4.72076	4.84803e-05	0.000359101	Up	WRKY34	Probable WRKY transcription factor 34	GO:0003700,GO:0005634,GO:0009409,GO:0009555,GO:0009846,GO:0043565,GO:0046872	DNA-binding transcription factor activity|nucleus|response to cold|pollen development|pollen germination|sequence-specific DNA binding|metal ion binding
7	TraesCS7D02G239800	96.0887	6.58629	7.12944e-08	8.95619e-07	Up	WRKY34	Probable WRKY transcription factor 34	GO:0003700,GO:0005634,GO:0009409,GO:0009555,GO:0009846,GO:0043565,GO:0046872	DNA-binding transcription factor activity|nucleus|response to cold|pollen development|pollen germination|sequence-specific DNA binding|metal ion binding
8	TraesCS1A02G197400	0.0103266	-6.5975	2.90438e-17	9.63708e-16	Down	WRKY35	Probable WRKY transcription factor 35	GO:0003700,GO:0005634,GO:0009555,GO:0009793,GO:0043565,GO:0044212	DNA-binding transcription factor activity|nucleus|pollen development|embryo development ending in seed dormancy|sequence-specific DNA binding|transcription regulatory region DNA binding
9	TraesCS1B02G212000	0.012044	-6.37555	1.18671e-05	0.000100467	Down	WRKY35	Probable WRKY transcription factor 35	GO:0003700,GO:0005634,GO:0009555,GO:0009793,GO:0043565,GO:0044212	DNA-binding transcription factor activity|nucleus|pollen development|embryo development ending in seed dormancy|sequence-specific DNA binding|transcription regulatory region DNA binding
10	TraesCS1D02G200900	0	#NAME?	3.17959e-06	3.00199e-05	Down	WRKY35	Probable WRKY transcription factor 35	GO:0003700,GO:0005634,GO:0009555,GO:0009793,GO:0043565,GO:0044212	DNA-binding transcription factor activity|nucleus|pollen development|embryo development ending in seed dormancy|sequence-specific DNA binding|transcription regulatory region DNA binding
11	TraesCS4A02G320800	0	#NAME?	0.00163499	0.00800549	Down	WRKY35	Probable WRKY transcription factor 35	GO:0003700,GO:0005634,GO:0009555,GO:0009793,GO:0043565,GO:0044212	DNA-binding transcription factor activity|nucleus|pollen development|embryo development ending in seed dormancy|sequence-specific DNA binding|transcription regulatory region DNA binding
12	TraesCS5B02G558100	0	#NAME?	0.000817955	0.00436954	Down	WRKY35	Probable WRKY transcription factor 35	GO:0003700,GO:0005634,GO:0009555,GO:0009793,GO:0043565,GO:0044212	DNA-binding transcription factor activity|nucleus|pollen development|embryo development ending in seed dormancy|sequence-specific DNA binding|transcription regulatory region DNA binding
13	TraesCS5D02G564500	0	#NAME?	8.39641e-07	8.84621e-06	Down	WRKY35	Probable WRKY transcription factor 35	GO:0003700,GO:0005634,GO:0009555,GO:0009793,GO:0043565,GO:0044212	DNA-binding transcription factor activity|nucleus|pollen development|embryo development ending in seed dormancy|sequence-specific DNA binding|transcription regulatory region DNA binding
14	TraesCS1B02G440800	0.100439	-3.31561	4.85194e-05	0.000359356	Down	WRKY41	Probable WRKY transcription factor 41	GO:0003700,GO:0005634,GO:0043565,GO:0044212	DNA-binding transcription factor activity|nucleus|sequence-specific DNA binding|transcription regulatory region DNA binding
15	TraesCS2A02G161500	18.4436	4.20505	1.45103e-05	0.000120342	Up	WRKY41	Probable WRKY transcription factor 41	GO:0003700,GO:0005634,GO:0043565,GO:0044212	DNA-binding transcription factor activity|nucleus|sequence-specific DNA binding|transcription regulatory region DNA binding
16	TraesCS5A02G185600	4.65417	2.21853	0.00637525	0.0255098	Up	WRKY41	Probable WRKY transcription factor 41	GO:0003700,GO:0005634,GO:0043565,GO:0044212	DNA-binding transcription factor activity|nucleus|sequence-specific DNA binding|transcription regulatory region DNA binding
17	TraesCS2D02G489700	0	#NAME?	0.00210677	0.00993045	Down	WRKY46	Probable WRKY transcription factor 46	GO:0000987,GO:0003700,GO:0005634,GO:0005730,GO:0006355,GO:0009617,GO:0009742,GO:0009751,GO:0010200,GO:0042742,GO:0043565,GO:0044212,GO:0048527,GO:1900457,GO:2000022,GO:2000070	proximal promoter sequence-specific DNA binding|DNA-binding transcription factor activity|nucleus|nucleolus|regulation of transcription, DNA-templated|response to bacterium|brassinosteroid mediated signaling pathway|response to salicylic acid|response to chitin|defense response to bacterium|sequence-specific DNA binding|transcription regulatory region DNA binding|lateral root development|regulati…
18	TraesCS1D02G418700	0.224632	-2.15436	0.00147163	0.00730349	Down	WRKY53	Probable WRKY transcription factor 53	GO:0003677,GO:0003700,GO:0005634,GO:0009507,GO:0009617,GO:0009751,GO:0009816,GO:0010150,GO:0010193,GO:0010200,GO:0031347,GO:0042542,GO:0042742,GO:0043565,GO:0044212,GO:0045893,GO:2000022	DNA binding|DNA-binding transcription factor activity|nucleus|chloroplast|response to bacterium|response to salicylic acid|defense response to bacterium, incompatible interaction|leaf senescence|response to ozone|response to chitin|regulation of defense response|response to hydrogen peroxide|defense response to bacterium|sequence-specific DNA binding|transcription regulatory region DNA binding|po…
19	TraesCS1B02G363200	Inf	Inf	0.00269953	0.0122595	Up	WRKY56	Probable WRKY transcription factor 56	GO:0003700,GO:0005634,GO:0043565	DNA-binding transcription factor activity|nucleus|sequence-specific DNA binding
20	TraesCS4A02G396500	0.188064	-2.4107	3.5118e-05	0.000268546	Down	WRKY61	Probable WRKY transcription factor 61	GO:0003700,GO:0005634,GO:0043565	DNA-binding transcription factor activity|nucleus|sequence-specific DNA binding
21	TraesCS3A02G343900	125.75	6.97441	4.8556e-05	0.000359491	Up	WRKY66	Probable WRKY transcription factor 66	GO:0003700,GO:0005634,GO:0043565,GO:0044212	DNA-binding transcription factor activity|nucleus|sequence-specific DNA binding|transcription regulatory region DNA binding
22	TraesCS2B02G517400	0	#NAME?	0.000309682	0.00186527	Down	WRKY70	Probable WRKY transcription factor 70	GO:0000302,GO:0002229,GO:0003700,GO:0005634,GO:0006355,GO:0006970,GO:0009617,GO:0009625,GO:0009682,GO:0009742,GO:0009751,GO:0009753,GO:0009862,GO:0009864,GO:0009873,GO:0010104,GO:0010150,GO:0010200,GO:0031347,GO:0042742,GO:0043565,GO:0045892,GO:0047484,GO:0050832,GO:0080151,GO:0080187,GO:0090333,GO:1900056,GO:1900457,GO:2000022,GO:2000031,GO:2000070	response to reactive oxygen species|defense response to oomycetes|DNA-binding transcription factor activity|nucleus|regulation of transcription, DNA-templated|response to osmotic stress|response to bacterium|response to insect|induced systemic resistance|brassinosteroid mediated signaling pathway|response to salicylic acid|response to jasmonic acid|systemic acquired resistance, salicylic acid med…
23	TraesCS2A02G489500	0	#NAME?	0.000331752	0.00198066	Down	WRKY70	WRKY DNA-binding transcription factor 70	GO:0002215,GO:0003700,GO:0005634,GO:0009624,GO:0009625,GO:0009751,GO:0009753,GO:0043565,GO:2000068	defense response to nematode|DNA-binding transcription factor activity|nucleus|response to nematode|response to insect|response to salicylic acid|response to jasmonic acid|sequence-specific DNA binding|regulation of defense response to insect
24	TraesCS3D02G227400	8.94733	3.16146	0.0135767	0.0478887	Up	WRKY22	WRKY transcription factor 22	GO:0003700,GO:0005634,GO:0006952,GO:0010150,GO:0010200,GO:0043565,GO:0044212	DNA-binding transcription factor activity|nucleus|defense response|leaf senescence|response to chitin|sequence-specific DNA binding|transcription regulatory region DNA binding
25	TraesCS7A02G343000	18.6118	4.21815	0.00267925	0.0121895	Up	WRKY22	WRKY transcription factor 22	GO:0003700,GO:0005634,GO:0006952,GO:0010150,GO:0010200,GO:0043565,GO:0044212	DNA-binding transcription factor activity|nucleus|defense response|leaf senescence|response to chitin|sequence-specific DNA binding|transcription regulatory region DNA binding
26	TraesCS7D02G336400	26.1368	4.70801	0.00883661	0.0334606	Up	WRKY22	WRKY transcription factor 22	GO:0003700,GO:0005634,GO:0006952,GO:0010150,GO:0010200,GO:0043565,GO:0044212	DNA-binding transcription factor activity|nucleus|defense response|leaf senescence|response to chitin|sequence-specific DNA binding|transcription regulatory region DNA binding
27	TraesCS1B02G453200	Inf	Inf	0.00670166	0.0265779	Up	WRKY23	WRKY transcription factor 23	GO:0003700,GO:0005634,GO:0009624,GO:0009733,GO:0043565	DNA-binding transcription factor activity|nucleus|response to nematode|response to auxin|sequence-specific DNA binding
28	TraesCS1D02G429800	Inf	Inf	0.00362686	0.0157841	Up	WRKY23	WRKY transcription factor 23	GO:0003700,GO:0005634,GO:0009624,GO:0009733,GO:0043565	DNA-binding transcription factor activity|nucleus|response to nematode|response to auxin|sequence-specific DNA binding
29	TraesCS1D02G430000	16.8966	4.07866	0.0115231	0.0417502	Up	WRKY23	WRKY transcription factor 23	GO:0003700,GO:0005634,GO:0009624,GO:0009733,GO:0043565	DNA-binding transcription factor activity|nucleus|response to nematode|response to auxin|sequence-specific DNA binding
30	TraesCS1A02G421900	Inf	Inf	0.00017007	0.00110078	Up	WRKY28	WRKY transcription factor 28	GO:0003700,GO:0005634,GO:0042659,GO:0043565	DNA-binding transcription factor activity|nucleus|regulation of cell fate specification|sequence-specific DNA binding
31	TraesCS1D02G429900	26.4845	4.72708	2.42375e-06	2.33765e-05	Up	WRKY28	WRKY transcription factor 28	GO:0003700,GO:0005634,GO:0042659,GO:0043565	DNA-binding transcription factor activity|nucleus|regulation of cell fate specification|sequence-specific DNA binding
32	TraesCS3A02G228600	14.2401	3.83188	0.00049954	0.00284467	Up	WRKY28	WRKY transcription factor 28	GO:0003700,GO:0005634,GO:0042659,GO:0043565	DNA-binding transcription factor activity|nucleus|regulation of cell fate specification|sequence-specific DNA binding
33	TraesCS3D02G226300	Inf	Inf	5.97539e-05	0.000433246	Up	WRKY28	WRKY transcription factor 28	GO:0003700,GO:0005634,GO:0042659,GO:0043565	DNA-binding transcription factor activity|nucleus|regulation of cell fate specification|sequence-specific DNA binding
34	TraesCS4A02G193600	3.68676	1.88235	0.000854058	0.00454036	Up	WRKY55	WRKY transcription factor 55	GO:0003700,GO:0005634,GO:0043565	DNA-binding transcription factor activity|nucleus|sequence-specific DNA binding
35	TraesCS4B02G121500	19.4838	4.2842	4.65383e-09	6.92713e-08	Up	WRKY55	WRKY transcription factor 55	GO:0003700,GO:0005634,GO:0043565	DNA-binding transcription factor activity|nucleus|sequence-specific DNA binding
36	TraesCS4D02G119700	3.07773	1.62187	0.00258903	0.0118496	Up	WRKY55	WRKY transcription factor 55	GO:0003700,GO:0005634,GO:0043565	DNA-binding transcription factor activity|nucleus|sequence-specific DNA binding
37	TraesCS3A02G167200	2.0669	1.04747	0.0122773	0.044063	Up	WRKY6	WRKY transcription factor 6	GO:0003700,GO:0005634,GO:0009873,GO:0010200,GO:0016036,GO:0043565,GO:0044212,GO:0045892,GO:0080169	DNA-binding transcription factor activity|nucleus|ethylene-activated signaling pathway|response to chitin|cellular response to phosphate starvation|sequence-specific DNA binding|transcription regulatory region DNA binding|negative regulation of transcription, DNA-templated|cellular response to boron-containing substance deprivation
38	TraesCS3B02G199000	3.04164	1.60485	0.000654939	0.00359704	Up	WRKY6	WRKY transcription factor 6	GO:0003700,GO:0005634,GO:0009873,GO:0010200,GO:0016036,GO:0043565,GO:0044212,GO:0045892,GO:0080169	DNA-binding transcription factor activity|nucleus|ethylene-activated signaling pathway|response to chitin|cellular response to phosphate starvation|sequence-specific DNA binding|transcription regulatory region DNA binding|negative regulation of transcription, DNA-templated|cellular response to boron-containing substance deprivation
39	TraesCS3D02G173300	3.15204	1.65629	0.000583856	0.00325765	Up	WRKY6	WRKY transcription factor 6	GO:0003700,GO:0005634,GO:0009873,GO:0010200,GO:0016036,GO:0043565,GO:0044212,GO:0045892,GO:0080169	DNA-binding transcription factor activity|nucleus|ethylene-activated signaling pathway|response to chitin|cellular response to phosphate starvation|sequence-specific DNA binding|transcription regulatory region DNA binding|negative regulation of transcription, DNA-templated|cellular response to boron-containing substance deprivation
40	TraesCS3B02G256000	Inf	Inf	0.00113717	0.00583858	Up	WRKY71	WRKY transcription factor 71	GO:0003700,GO:0005634,GO:0010228,GO:0045893,GO:1990837	DNA-binding transcription factor activity|nucleus|vegetative to reproductive phase transition of meristem|positive regulation of transcription, DNA-templated|sequence-specific double-stranded DNA binding
41	TraesCS3B02G270500	2.72379	1.44562	0.0100009	0.0370917	Up	WRKY71	WRKY transcription factor 71	GO:0003700,GO:0005634,GO:0010228,GO:0045893,GO:1990837	DNA-binding transcription factor activity|nucleus|vegetative to reproductive phase transition of meristem|positive regulation of transcription, DNA-templated|sequence-specific double-stranded DNA binding
42	TraesCS2B02G351600	0.0314573	-4.99046	8.149e-07	8.61029e-06	Down	WRKY46	WRKY transcription factor SUSIBA2	GO:0003700,GO:0005634,GO:0043565,GO:0046872	DNA-binding transcription factor activity|nucleus|sequence-specific DNA binding|metal ion binding
43	TraesCS1A02G070400	5.47868	2.45383	0.000872959	0.00463139	Up	WRKY24	WRKY transcription factor WRKY24	GO:0003700,GO:0005634,GO:0009737,GO:0009738,GO:0009739,GO:0009740,GO:0009788,GO:0009938,GO:0043565,GO:0045893	DNA-binding transcription factor activity|nucleus|response to abscisic acid|abscisic acid-activated signaling pathway|response to gibberellin|gibberellic acid mediated signaling pathway|negative regulation of abscisic acid-activated signaling pathway|negative regulation of gibberellic acid mediated signaling pathway|sequence-specific DNA binding|positive regulation of transcription, DNA-templated
44	TraesCS1B02G088900	4.42295	2.14501	0.00150814	0.00746102	Up	WRKY24	WRKY transcription factor WRKY24	GO:0003700,GO:0005634,GO:0009737,GO:0009738,GO:0009739,GO:0009740,GO:0009788,GO:0009938,GO:0043565,GO:0045893	DNA-binding transcription factor activity|nucleus|response to abscisic acid|abscisic acid-activated signaling pathway|response to gibberellin|gibberellic acid mediated signaling pathway|negative regulation of abscisic acid-activated signaling pathway|negative regulation of gibberellic acid mediated signaling pathway|sequence-specific DNA binding|positive regulation of transcription, DNA-templated
45	TraesCS1D02G072900	4.37989	2.1309	1.09302e-06	1.12771e-05	Up	WRKY24	WRKY transcription factor WRKY24	GO:0003700,GO:0005634,GO:0009737,GO:0009738,GO:0009739,GO:0009740,GO:0009788,GO:0009938,GO:0043565,GO:0045893	DNA-binding transcription factor activity|nucleus|response to abscisic acid|abscisic acid-activated signaling pathway|response to gibberellin|gibberellic acid mediated signaling pathway|negative regulation of abscisic acid-activated signaling pathway|negative regulation of gibberellic acid mediated signaling pathway|sequence-specific DNA binding|positive regulation of transcription, DNA-templated
46	TraesCS3A02G347500	13.9737	3.80464	2.17585e-19	8.42899e-18	Up	WRKY24	WRKY transcription factor WRKY24	GO:0003700,GO:0005634,GO:0009737,GO:0009738,GO:0009739,GO:0009740,GO:0009788,GO:0009938,GO:0043565,GO:0045893	DNA-binding transcription factor activity|nucleus|response to abscisic acid|abscisic acid-activated signaling pathway|response to gibberellin|gibberellic acid mediated signaling pathway|negative regulation of abscisic acid-activated signaling pathway|negative regulation of gibberellic acid mediated signaling pathway|sequence-specific DNA binding|positive regulation of transcription, DNA-templated
47	TraesCS3B02G379200	14.1748	3.82526	3.22501e-09	4.89639e-08	Up	WRKY24	WRKY transcription factor WRKY24	GO:0003700,GO:0005634,GO:0009737,GO:0009738,GO:0009739,GO:0009740,GO:0009788,GO:0009938,GO:0043565,GO:0045893	DNA-binding transcription factor activity|nucleus|response to abscisic acid|abscisic acid-activated signaling pathway|response to gibberellin|gibberellic acid mediated signaling pathway|negative regulation of abscisic acid-activated signaling pathway|negative regulation of gibberellic acid mediated signaling pathway|sequence-specific DNA binding|positive regulation of transcription, DNA-templated
48	TraesCS3D02G341100	14.7698	3.88458	4.3993e-09	6.56828e-08	Up	WRKY24	WRKY transcription factor WRKY24	GO:0003700,GO:0005634,GO:0009737,GO:0009738,GO:0009739,GO:0009740,GO:0009788,GO:0009938,GO:0043565,GO:0045893	DNA-binding transcription factor activity|nucleus|response to abscisic acid|abscisic acid-activated signaling pathway|response to gibberellin|gibberellic acid mediated signaling pathway|negative regulation of abscisic acid-activated signaling pathway|negative regulation of gibberellic acid mediated signaling pathway|sequence-specific DNA binding|positive regulation of transcription, DNA-templated
49	TraesCS2A02G270200	5.55744	2.47442	7.04861e-07	7.52577e-06	Up	WRKY51	WRKY transcription factor WRKY51	GO:0003700,GO:0005634,GO:0009737,GO:0009739,GO:0009938,GO:0043565,GO:1990841	DNA-binding transcription factor activity|nucleus|response to abscisic acid|response to gibberellin|negative regulation of gibberellic acid mediated signaling pathway|sequence-specific DNA binding|promoter-specific chromatin binding
50	TraesCS2B02G289000	4.81725	2.26821	6.89893e-09	1.00265e-07	Up	WRKY51	WRKY transcription factor WRKY51	GO:0003700,GO:0005634,GO:0009737,GO:0009739,GO:0009938,GO:0043565,GO:1990841	DNA-binding transcription factor activity|nucleus|response to abscisic acid|response to gibberellin|negative regulation of gibberellic acid mediated signaling pathway|sequence-specific DNA binding|promoter-specific chromatin binding
51	TraesCS2D02G269200	4.3296	2.11423	4.29698e-07	4.74325e-06	Up	WRKY51	WRKY transcription factor WRKY51	GO:0003700,GO:0005634,GO:0009737,GO:0009739,GO:0009938,GO:0043565,GO:1990841	DNA-binding transcription factor activity|nucleus|response to abscisic acid|response to gibberellin|negative regulation of gibberellic acid mediated signaling pathway|sequence-specific DNA binding|promoter-specific chromatin binding
52	TraesCS6A02G146900	9.63702	3.26859	6.04928e-13	1.41461e-11	Up	WRKY71	WRKY transcription factor WRKY71	GO:0002237,GO:0002238,GO:0003700,GO:0005634,GO:0006952,GO:0009409,GO:0009414,GO:0009611,GO:0009617,GO:0009620,GO:0009623,GO:0009651,GO:0009723,GO:0009737,GO:0009739,GO:0009740,GO:0009751,GO:0009753,GO:0009938,GO:0010200,GO:0031347,GO:0043565,GO:0045892,GO:1990841	response to molecule of bacterial origin|response to molecule of fungal origin|DNA-binding transcription factor activity|nucleus|defense response|response to cold|response to water deprivation|response to wounding|response to bacterium|response to fungus|response to parasitic fungus|response to salt stress|response to ethylene|response to abscisic acid|response to gibberellin|gibberellic acid med…
53	TraesCS6B02G175100	11.2722	3.4947	5.54985e-20	2.23985e-18	Up	WRKY71	WRKY transcription factor WRKY71	GO:0002237,GO:0002238,GO:0003700,GO:0005634,GO:0006952,GO:0009409,GO:0009414,GO:0009611,GO:0009617,GO:0009620,GO:0009623,GO:0009651,GO:0009723,GO:0009737,GO:0009739,GO:0009740,GO:0009751,GO:0009753,GO:0009938,GO:0010200,GO:0031347,GO:0043565,GO:0045892,GO:1990841	response to molecule of bacterial origin|response to molecule of fungal origin|DNA-binding transcription factor activity|nucleus|defense response|response to cold|response to water deprivation|response to wounding|response to bacterium|response to fungus|response to parasitic fungus|response to salt stress|response to ethylene|response to abscisic acid|response to gibberellin|gibberellic acid med…
54	TraesCS6D02G136200	12.668	3.66312	4.0613e-15	1.14329e-13	Up	WRKY71	WRKY transcription factor WRKY71	GO:0002237,GO:0002238,GO:0003700,GO:0005634,GO:0006355,GO:0006952,GO:0009409,GO:0009414,GO:0009611,GO:0009617,GO:0009623,GO:0009651,GO:0009685,GO:0009723,GO:0009737,GO:0009739,GO:0009740,GO:0009751,GO:0009753,GO:0009938,GO:0010200,GO:0031347,GO:0043565,GO:0045892,GO:1990841	response to molecule of bacterial origin|response to molecule of fungal origin|DNA-binding transcription factor activity|nucleus|regulation of transcription, DNA-templated|defense response|response to cold|response to water deprivation|response to wounding|response to bacterium|response to parasitic fungus|response to salt stress|gibberellin metabolic process|response to ethylene|response to absc…
55	TraesCS7B02G418400	18.5962	4.21693	4.43026e-06	4.08126e-05	Up	WRKY71	WRKY transcription factor WRKY71	GO:0002237,GO:0002238,GO:0003700,GO:0005634,GO:0006355,GO:0006952,GO:0009409,GO:0009414,GO:0009611,GO:0009617,GO:0009623,GO:0009651,GO:0009685,GO:0009723,GO:0009737,GO:0009739,GO:0009740,GO:0009751,GO:0009753,GO:0009938,GO:0010200,GO:0031347,GO:0043565,GO:0045892,GO:1990841	response to molecule of bacterial origin|response to molecule of fungal origin|DNA-binding transcription factor activity|nucleus|regulation of transcription, DNA-templated|defense response|response to cold|response to water deprivation|response to wounding|response to bacterium|response to parasitic fungus|response to salt stress|gibberellin metabolic process|response to ethylene|response to absc…
56	TraesCS7B02G418500	22.0073	4.45991	2.91653e-05	0.000226685	Up	WRKY71	WRKY transcription factor WRKY71	GO:0002237,GO:0002238,GO:0003700,GO:0005634,GO:0006355,GO:0006952,GO:0009409,GO:0009414,GO:0009611,GO:0009617,GO:0009623,GO:0009651,GO:0009685,GO:0009723,GO:0009737,GO:0009739,GO:0009740,GO:0009751,GO:0009753,GO:0009938,GO:0010200,GO:0031347,GO:0043565,GO:0045892,GO:1990841	response to molecule of bacterial origin|response to molecule of fungal origin|DNA-binding transcription factor activity|nucleus|regulation of transcription, DNA-templated|defense response|response to cold|response to water deprivation|response to wounding|response to bacterium|response to parasitic fungus|response to salt stress|gibberellin metabolic process|response to ethylene|response to absc…
57	TraesCS7D02G497400	5.55846	2.47468	0.00365401	0.0158863	Up	WRKY71	WRKY transcription factor WRKY71	GO:0002237,GO:0002238,GO:0003700,GO:0005634,GO:0006952,GO:0009409,GO:0009414,GO:0009611,GO:0009617,GO:0009620,GO:0009623,GO:0009651,GO:0009723,GO:0009737,GO:0009739,GO:0009740,GO:0009751,GO:0009753,GO:0009938,GO:0010200,GO:0031347,GO:0043565,GO:0045892,GO:1990841	response to molecule of bacterial origin|response to molecule of fungal origin|DNA-binding transcription factor activity|nucleus|defense response|response to cold|response to water deprivation|response to wounding|response to bacterium|response to fungus|response to parasitic fungus|response to salt stress|response to ethylene|response to abscisic acid|response to gibberellin|gibberellic acid med…
