# Supplementary material for: Transcriptome analysis of wheat spikes in response to Tilletia controversa Kühn which cause wheat dwarf bunt
Source: Sci Rep. 2020 Dec 9;10:21567. doi: 10.1038/s41598-020-78628-0 (PMC7725808; doi:10.1038/s41598-020-78628-0)
Supplement: Supplementary file 7 — Supplementary Table S6. [file 41598_2020_78628_MOESM7_ESM.xlsx]

## Sheet: Sheet1
Table S6 Differential expression of protein kinase in plants after T. controversa infection
Numbers	Gene_id	FoldChange	log2FoldChange	pval	FDR	Up_down	Gene_symbol	Description	GO_id	GO_term	pathway	pathway_description
	Calcium-dependent protein kinase
1	TraesCS3A02G224900	0.268069	-1.89932	1.12318e-08	1.58263e-07	Down	CPK1	Calcium-dependent protein kinase 1	GO:0004683,GO:0005509,GO:0005524,GO:0005634,GO:0005737,GO:0009738,GO:0009931,GO:0016020,GO:0018105,GO:0035556	calmodulin-dependent protein kinase activity|calcium ion binding|ATP binding|nucleus|cytoplasm|abscisic acid-activated signaling pathway|calcium-dependent protein serine/threonine kinase activity|membrane|peptidyl-serine phosphorylation|intracellular signal transduction
2	TraesCS3B02G254500	0.262555	-1.92931	1.78662e-07	2.10981e-06	Down	CPK1	Calcium-dependent protein kinase 1	GO:0004683,GO:0005509,GO:0005524,GO:0005634,GO:0005737,GO:0009738,GO:0009931,GO:0016020,GO:0018105,GO:0035556	calmodulin-dependent protein kinase activity|calcium ion binding|ATP binding|nucleus|cytoplasm|abscisic acid-activated signaling pathway|calcium-dependent protein serine/threonine kinase activity|membrane|peptidyl-serine phosphorylation|intracellular signal transduction
3	TraesCS3D02G228700	0.205503	-2.28277	7.17104e-12	1.49055e-10	Down	CPK1	Calcium-dependent protein kinase 1	GO:0004683,GO:0005509,GO:0005524,GO:0005634,GO:0005737,GO:0009738,GO:0009931,GO:0016020,GO:0018105,GO:0035556	calmodulin-dependent protein kinase activity|calcium ion binding|ATP binding|nucleus|cytoplasm|abscisic acid-activated signaling pathway|calcium-dependent protein serine/threonine kinase activity|membrane|peptidyl-serine phosphorylation|intracellular signal transduction
4	TraesCS5B02G428400	2.17286	1.11959	0.00139991	0.00699149	Up	CPK10	Calcium-dependent protein kinase 10	GO:0004683,GO:0005509,GO:0005524,GO:0005634,GO:0005737,GO:0009738,GO:0009931,GO:0016020,GO:0018105,GO:0035556	calmodulin-dependent protein kinase activity|calcium ion binding|ATP binding|nucleus|cytoplasm|abscisic acid-activated signaling pathway|calcium-dependent protein serine/threonine kinase activity|membrane|peptidyl-serine phosphorylation|intracellular signal transduction
5	TraesCS5D02G434500	2.59311	1.37468	0.000164723	0.00107025	Up	CPK10	Calcium-dependent protein kinase 10	GO:0004683,GO:0005509,GO:0005524,GO:0005634,GO:0005737,GO:0009738,GO:0009931,GO:0016020,GO:0018105,GO:0035556	calmodulin-dependent protein kinase activity|calcium ion binding|ATP binding|nucleus|cytoplasm|abscisic acid-activated signaling pathway|calcium-dependent protein serine/threonine kinase activity|membrane|peptidyl-serine phosphorylation|intracellular signal transduction
6	TraesCS2A02G407200	0.205588	-2.28217	0.0118477	0.0427567	Down	CPK12	Calcium-dependent protein kinase 12	GO:0004683,GO:0005509,GO:0005524,GO:0005634,GO:0005737,GO:0009738,GO:0009931,GO:0016020,GO:0018105,GO:0035556,GO:0050832,GO:1901002	calmodulin-dependent protein kinase activity|calcium ion binding|ATP binding|nucleus|cytoplasm|abscisic acid-activated signaling pathway|calcium-dependent protein serine/threonine kinase activity|membrane|peptidyl-serine phosphorylation|intracellular signal transduction|defense response to fungus|positive regulation of response to salt stress
7	TraesCS2D02G404200	0	#NAME?	6.34727e-05	0.000457377	Down	CPK12	Calcium-dependent protein kinase 12	GO:0004683,GO:0005509,GO:0005524,GO:0005634,GO:0005737,GO:0009738,GO:0009931,GO:0016020,GO:0018105,GO:0035556,GO:0050832,GO:1901002	calmodulin-dependent protein kinase activity|calcium ion binding|ATP binding|nucleus|cytoplasm|abscisic acid-activated signaling pathway|calcium-dependent protein serine/threonine kinase activity|membrane|peptidyl-serine phosphorylation|intracellular signal transduction|defense response to fungus|positive regulation of response to salt stress
8	TraesCS1B02G456700	2.55238	1.35184	0.000729143	0.00395235	Up	CPK15	Calcium-dependent protein kinase 15	GO:0004683,GO:0005509,GO:0005524,GO:0005634,GO:0005737,GO:0009738,GO:0009931,GO:0016020,GO:0018105,GO:0035556	calmodulin-dependent protein kinase activity|calcium ion binding|ATP binding|nucleus|cytoplasm|abscisic acid-activated signaling pathway|calcium-dependent protein serine/threonine kinase activity|membrane|peptidyl-serine phosphorylation|intracellular signal transduction
9	TraesCS1D02G433400	2.14984	1.10423	0.00037903	0.00222938	Up	CPK15	Calcium-dependent protein kinase 15	GO:0004683,GO:0005509,GO:0005524,GO:0005634,GO:0005737,GO:0009738,GO:0009931,GO:0016020,GO:0018105,GO:0035556	calmodulin-dependent protein kinase activity|calcium ion binding|ATP binding|nucleus|cytoplasm|abscisic acid-activated signaling pathway|calcium-dependent protein serine/threonine kinase activity|membrane|peptidyl-serine phosphorylation|intracellular signal transduction
10	TraesCS2A02G223100	2.82749	1.49952	2.30308e-06	2.23162e-05	Up	CPK19	Calcium-dependent protein kinase 19	GO:0004683,GO:0005509,GO:0005524,GO:0005634,GO:0005737,GO:0009738,GO:0009931,GO:0016020,GO:0018105,GO:0035556	calmodulin-dependent protein kinase activity|calcium ion binding|ATP binding|nucleus|cytoplasm|abscisic acid-activated signaling pathway|calcium-dependent protein serine/threonine kinase activity|membrane|peptidyl-serine phosphorylation|intracellular signal transduction
11	TraesCS2B02G248700	2.40074	1.26348	0.000161978	0.00105522	Up	CPK19	Calcium-dependent protein kinase 19	GO:0004683,GO:0005509,GO:0005524,GO:0005634,GO:0005737,GO:0009738,GO:0009931,GO:0016020,GO:0018105,GO:0035556	calmodulin-dependent protein kinase activity|calcium ion binding|ATP binding|nucleus|cytoplasm|abscisic acid-activated signaling pathway|calcium-dependent protein serine/threonine kinase activity|membrane|peptidyl-serine phosphorylation|intracellular signal transduction
12	TraesCS2D02G229100	2.5291	1.33863	6.55645e-05	0.000471007	Up	CPK19	Calcium-dependent protein kinase 19	GO:0004683,GO:0005509,GO:0005524,GO:0005634,GO:0005737,GO:0009738,GO:0009931,GO:0016020,GO:0018105,GO:0035556	calmodulin-dependent protein kinase activity|calcium ion binding|ATP binding|nucleus|cytoplasm|abscisic acid-activated signaling pathway|calcium-dependent protein serine/threonine kinase activity|membrane|peptidyl-serine phosphorylation|intracellular signal transduction
13	TraesCS3A02G334200	0.406617	-1.29826	0.0026825	0.0121985	Down	CPK2	Calcium-dependent protein kinase 2	GO:0004683,GO:0005509,GO:0005524,GO:0005634,GO:0005737,GO:0009738,GO:0009931,GO:0016020,GO:0018105,GO:0035556	calmodulin-dependent protein kinase activity|calcium ion binding|ATP binding|nucleus|cytoplasm|abscisic acid-activated signaling pathway|calcium-dependent protein serine/threonine kinase activity|membrane|peptidyl-serine phosphorylation|intracellular signal transduction
14	TraesCS3D02G327700	0.207377	-2.26967	1.11303e-07	1.35637e-06	Down	CPK2	Calcium-dependent protein kinase 2	GO:0004683,GO:0005509,GO:0005524,GO:0005634,GO:0005737,GO:0009738,GO:0009931,GO:0016020,GO:0018105,GO:0035556	calmodulin-dependent protein kinase activity|calcium ion binding|ATP binding|nucleus|cytoplasm|abscisic acid-activated signaling pathway|calcium-dependent protein serine/threonine kinase activity|membrane|peptidyl-serine phosphorylation|intracellular signal transduction
15	TraesCS2A02G199700	3.06978	1.61813	2.70921e-05	0.000212217	Up	CPK20	Calcium-dependent protein kinase 20	GO:0004683,GO:0005509,GO:0005524,GO:0005634,GO:0005737,GO:0009738,GO:0009931,GO:0016020,GO:0018105,GO:0035556	calmodulin-dependent protein kinase activity|calcium ion binding|ATP binding|nucleus|cytoplasm|abscisic acid-activated signaling pathway|calcium-dependent protein serine/threonine kinase activity|membrane|peptidyl-serine phosphorylation|intracellular signal transduction
16	TraesCS2B02G227000	2.33247	1.22186	0.00162665	0.00797212	Up	CPK20	Calcium-dependent protein kinase 20	GO:0004683,GO:0005509,GO:0005524,GO:0005634,GO:0005737,GO:0009738,GO:0009931,GO:0016020,GO:0018105,GO:0035556	calmodulin-dependent protein kinase activity|calcium ion binding|ATP binding|nucleus|cytoplasm|abscisic acid-activated signaling pathway|calcium-dependent protein serine/threonine kinase activity|membrane|peptidyl-serine phosphorylation|intracellular signal transduction
17	TraesCS2D02G207400	3.043	1.60549	2.42773e-05	0.000192346	Up	CPK20	Calcium-dependent protein kinase 20	GO:0004683,GO:0005509,GO:0005524,GO:0005634,GO:0005737,GO:0009738,GO:0009931,GO:0016020,GO:0018105,GO:0035556	calmodulin-dependent protein kinase activity|calcium ion binding|ATP binding|nucleus|cytoplasm|abscisic acid-activated signaling pathway|calcium-dependent protein serine/threonine kinase activity|membrane|peptidyl-serine phosphorylation|intracellular signal transduction
18	TraesCS7A02G267000	13.3264	3.73622	1.59111e-16	5.02161e-15	Up	CPK21	Calcium-dependent protein kinase 21	GO:0004683,GO:0005509,GO:0005524,GO:0005634,GO:0005737,GO:0009737,GO:0009738,GO:0009931,GO:0016020,GO:0018105,GO:0035556,GO:1901001	calmodulin-dependent protein kinase activity|calcium ion binding|ATP binding|nucleus|cytoplasm|response to abscisic acid|abscisic acid-activated signaling pathway|calcium-dependent protein serine/threonine kinase activity|membrane|peptidyl-serine phosphorylation|intracellular signal transduction|negative regulation of response to salt stress
19	TraesCS7D02G267700	3.91063	1.9674	0.000641091	0.00353063	Up	CPK21	Calcium-dependent protein kinase 21	GO:0004683,GO:0005509,GO:0005524,GO:0005634,GO:0005737,GO:0009737,GO:0009738,GO:0009931,GO:0016020,GO:0018105,GO:0035556,GO:1901001	calmodulin-dependent protein kinase activity|calcium ion binding|ATP binding|nucleus|cytoplasm|response to abscisic acid|abscisic acid-activated signaling pathway|calcium-dependent protein serine/threonine kinase activity|membrane|peptidyl-serine phosphorylation|intracellular signal transduction|negative regulation of response to salt stress
20	TraesCS5B02G109300	8.81217	3.1395	0.00693698	0.0273708	Up	CPK27	Calcium-dependent protein kinase 27	GO:0004683,GO:0005509,GO:0005524,GO:0005634,GO:0005737,GO:0009738,GO:0009931,GO:0016020,GO:0018105,GO:0035556	calmodulin-dependent protein kinase activity|calcium ion binding|ATP binding|nucleus|cytoplasm|abscisic acid-activated signaling pathway|calcium-dependent protein serine/threonine kinase activity|membrane|peptidyl-serine phosphorylation|intracellular signal transduction
21	TraesCS3A02G351300	0.408734	-1.29077	0.00152764	0.00754648	Down	CPK3	Calcium-dependent protein kinase 3	GO:0004683,GO:0005509,GO:0005524,GO:0005634,GO:0005737,GO:0009738,GO:0009931,GO:0016020,GO:0018105,GO:0035556	calmodulin-dependent protein kinase activity|calcium ion binding|ATP binding|nucleus|cytoplasm|abscisic acid-activated signaling pathway|calcium-dependent protein serine/threonine kinase activity|membrane|peptidyl-serine phosphorylation|intracellular signal transduction
22	TraesCSU02G016900	2.16974	1.11752	0.0133502	0.0472176	Up	CPK4	Calcium-dependent protein kinase 4	GO:0004683,GO:0005509,GO:0005524,GO:0005634,GO:0005737,GO:0009738,GO:0009931,GO:0016020,GO:0018105,GO:0035556	calmodulin-dependent protein kinase activity|calcium ion binding|ATP binding|nucleus|cytoplasm|abscisic acid-activated signaling pathway|calcium-dependent protein serine/threonine kinase activity|membrane|peptidyl-serine phosphorylation|intracellular signal transduction
23	TraesCS4B02G321800	17.6272	4.13973	7.50268e-22	3.42995e-20	Up	CPK7	Calcium-dependent protein kinase 7	GO:0004683,GO:0005509,GO:0005524,GO:0005634,GO:0005737,GO:0005829,GO:0005886,GO:0009409,GO:0009738,GO:0009931,GO:0018105,GO:0035556	calmodulin-dependent protein kinase activity|calcium ion binding|ATP binding|nucleus|cytoplasm|cytosol|plasma membrane|response to cold|abscisic acid-activated signaling pathway|calcium-dependent protein serine/threonine kinase activity|peptidyl-serine phosphorylation|intracellular signal transduction
24	TraesCS4B02G321900	0.140319	-2.83322	0.000493905	0.00281627	Down	CPK7	Calcium-dependent protein kinase 7	GO:0004683,GO:0005509,GO:0005524,GO:0005634,GO:0005737,GO:0005829,GO:0005886,GO:0009409,GO:0009738,GO:0009931,GO:0018105,GO:0035556	calmodulin-dependent protein kinase activity|calcium ion binding|ATP binding|nucleus|cytoplasm|cytosol|plasma membrane|response to cold|abscisic acid-activated signaling pathway|calcium-dependent protein serine/threonine kinase activity|peptidyl-serine phosphorylation|intracellular signal transduction
25	TraesCS4D02G318400	6.97039	2.80124	6.95059e-12	1.44858e-10	Up	CPK7	Calcium-dependent protein kinase 7	GO:0004683,GO:0005509,GO:0005524,GO:0005634,GO:0005737,GO:0005829,GO:0005886,GO:0009409,GO:0009738,GO:0009931,GO:0018105,GO:0035556	calmodulin-dependent protein kinase activity|calcium ion binding|ATP binding|nucleus|cytoplasm|cytosol|plasma membrane|response to cold|abscisic acid-activated signaling pathway|calcium-dependent protein serine/threonine kinase activity|peptidyl-serine phosphorylation|intracellular signal transduction
26	TraesCS5A02G490200	9.58705	3.26109	3.80758e-26	2.15538e-24	Up	CPK7	Calcium-dependent protein kinase 7	GO:0004683,GO:0005509,GO:0005524,GO:0005634,GO:0005737,GO:0005829,GO:0005886,GO:0009409,GO:0009738,GO:0009931,GO:0018105,GO:0035556	calmodulin-dependent protein kinase activity|calcium ion binding|ATP binding|nucleus|cytoplasm|cytosol|plasma membrane|response to cold|abscisic acid-activated signaling pathway|calcium-dependent protein serine/threonine kinase activity|peptidyl-serine phosphorylation|intracellular signal transduction
27	TraesCS5A02G463100	2.25557	1.17349	0.00359017	0.0156436	Up	CPK8	Calcium-dependent protein kinase 8	GO:0004683,GO:0005509,GO:0005524,GO:0005634,GO:0005737,GO:0009738,GO:0009931,GO:0016020,GO:0018105,GO:0035556	calmodulin-dependent protein kinase activity|calcium ion binding|ATP binding|nucleus|cytoplasm|abscisic acid-activated signaling pathway|calcium-dependent protein serine/threonine kinase activity|membrane|peptidyl-serine phosphorylation|intracellular signal transduction
28	TraesCS5B02G474500	2.85385	1.51291	8.56958e-05	0.000597562	Up	CPK8	Calcium-dependent protein kinase 8	GO:0004683,GO:0005509,GO:0005524,GO:0005634,GO:0005737,GO:0009738,GO:0009931,GO:0016020,GO:0018105,GO:0035556	calmodulin-dependent protein kinase activity|calcium ion binding|ATP binding|nucleus|cytoplasm|abscisic acid-activated signaling pathway|calcium-dependent protein serine/threonine kinase activity|membrane|peptidyl-serine phosphorylation|intracellular signal transduction
29	TraesCS5D02G475900	4.43954	2.15041	3.87427e-09	5.82332e-08	Up	CPK8	Calcium-dependent protein kinase 8	GO:0004683,GO:0005509,GO:0005524,GO:0005634,GO:0005737,GO:0009738,GO:0009931,GO:0016020,GO:0018105,GO:0035556	calmodulin-dependent protein kinase activity|calcium ion binding|ATP binding|nucleus|cytoplasm|abscisic acid-activated signaling pathway|calcium-dependent protein serine/threonine kinase activity|membrane|peptidyl-serine phosphorylation|intracellular signal transduction
	CBL-interacting protein kinase
1	TraesCS4A02G136500	0.07625	-3.71312	4.98141e-13	1.17686e-11	Down	CIPK10	CBL-interacting protein kinase 10	GO:0004674,GO:0005524,GO:0007165	protein serine/threonine kinase activity|ATP binding|signal transduction
2	TraesCS4D02G170700	0.425882	-1.23147	0.00316899	0.0140591	Down	CIPK10	CBL-interacting protein kinase 10	GO:0004674,GO:0005524,GO:0007165	protein serine/threonine kinase activity|ATP binding|signal transduction
3	TraesCS4A02G194800	7.41826	2.89108	6.32231e-10	1.05204e-08	Up	CIPK14	CBL-interacting protein kinase 14	GO:0004674,GO:0005524,GO:0007165	protein serine/threonine kinase activity|ATP binding|signal transduction	ko04140,ko04152,ko04068,ko04151,ko04150	Regulation of autophagy|AMPK signaling pathway|FoxO signaling pathway|PI3K-Akt signaling pathway|mTOR signaling pathway
4	TraesCS4B02G120400	13.3253	3.7361	1.471e-12	3.30827e-11	Up	CIPK14	CBL-interacting protein kinase 14	GO:0004674,GO:0005524,GO:0007165	protein serine/threonine kinase activity|ATP binding|signal transduction	ko04140,ko04152,ko04068,ko04151,ko04150	Regulation of autophagy|AMPK signaling pathway|FoxO signaling pathway|PI3K-Akt signaling pathway|mTOR signaling pathway
5	TraesCS4D02G118500	9.41139	3.23441	4.78565e-08	6.17968e-07	Up	CIPK14	CBL-interacting protein kinase 14	GO:0004674,GO:0005524,GO:0007165	protein serine/threonine kinase activity|ATP binding|signal transduction	ko04140,ko04152,ko04068,ko04151,ko04150	Regulation of autophagy|AMPK signaling pathway|FoxO signaling pathway|PI3K-Akt signaling pathway|mTOR signaling pathway
6	TraesCS5A02G148000	6.68301	2.7405	9.17242e-17	2.93754e-15	Up	CIPK15	CBL-interacting protein kinase 15	GO:0004674,GO:0005524,GO:0007165	protein serine/threonine kinase activity|ATP binding|signal transduction	ko04140,ko04152,ko04068,ko04151,ko04150	Regulation of autophagy|AMPK signaling pathway|FoxO signaling pathway|PI3K-Akt signaling pathway|mTOR signaling pathway
7	TraesCS5B02G146500	47.0432	5.55591	1.76239e-13	4.32437e-12	Up	CIPK15	CBL-interacting protein kinase 15	GO:0004674,GO:0005524,GO:0007165	protein serine/threonine kinase activity|ATP binding|signal transduction	ko04140,ko04152,ko04068,ko04151,ko04150	Regulation of autophagy|AMPK signaling pathway|FoxO signaling pathway|PI3K-Akt signaling pathway|mTOR signaling pathway
8	TraesCS5D02G144800	23.0084	4.52409	5.11725e-07	5.58249e-06	Up	CIPK15	CBL-interacting protein kinase 15	GO:0004674,GO:0005524,GO:0007165	protein serine/threonine kinase activity|ATP binding|signal transduction	ko04140,ko04152,ko04068,ko04151,ko04150	Regulation of autophagy|AMPK signaling pathway|FoxO signaling pathway|PI3K-Akt signaling pathway|mTOR signaling pathway
9	TraesCS5A02G225300	3.43132	1.77876	0.000122614	0.000823979	Up	CIPK16	CBL-interacting protein kinase 16	GO:0004674,GO:0005524,GO:0007165	protein serine/threonine kinase activity|ATP binding|signal transduction
10	TraesCS5B02G223900	4.04642	2.01664	8.40874e-07	8.85802e-06	Up	CIPK16	CBL-interacting protein kinase 16	GO:0004674,GO:0005524,GO:0007165	protein serine/threonine kinase activity|ATP binding|signal transduction
11	TraesCS5D02G232600	3.17932	1.66872	0.00051224	0.0029064	Up	CIPK16	CBL-interacting protein kinase 16	GO:0004674,GO:0005524,GO:0007165	protein serine/threonine kinase activity|ATP binding|signal transduction
12	TraesCS1A02G080500	11.0491	3.46585	6.13249e-08	7.79524e-07	Up	CIPK17	CBL-interacting protein kinase 17	GO:0004674,GO:0005524,GO:0005634,GO:0005737,GO:0006468,GO:0035556	protein serine/threonine kinase activity|ATP binding|nucleus|cytoplasm|protein phosphorylation|intracellular signal transduction	ko04140,ko04152,ko04068,ko04151,ko04150	Regulation of autophagy|AMPK signaling pathway|FoxO signaling pathway|PI3K-Akt signaling pathway|mTOR signaling pathway
13	TraesCS1A02G080600	0.211129	-2.24381	2.12729e-06	2.07721e-05	Down	CIPK17	CBL-interacting protein kinase 17	GO:0004674,GO:0005524,GO:0005634,GO:0005737,GO:0006468,GO:0035556	protein serine/threonine kinase activity|ATP binding|nucleus|cytoplasm|protein phosphorylation|intracellular signal transduction
14	TraesCS1A02G080700	0.439414	-1.18635	0.00320975	0.0142117	Down	CIPK17	CBL-interacting protein kinase 17	GO:0004674,GO:0005524,GO:0005634,GO:0005737,GO:0006468,GO:0035556	protein serine/threonine kinase activity|ATP binding|nucleus|cytoplasm|protein phosphorylation|intracellular signal transduction	ko04140,ko04152,ko04068,ko04151,ko04150	Regulation of autophagy|AMPK signaling pathway|FoxO signaling pathway|PI3K-Akt signaling pathway|mTOR signaling pathway
15	TraesCS1B02G098700	3.69094	1.88399	0.000791918	0.00424581	Up	CIPK17	CBL-interacting protein kinase 17	GO:0004674,GO:0005524,GO:0005634,GO:0005737,GO:0006468,GO:0035556	protein serine/threonine kinase activity|ATP binding|nucleus|cytoplasm|protein phosphorylation|intracellular signal transduction	ko04140,ko04152,ko04068,ko04151,ko04150	Regulation of autophagy|AMPK signaling pathway|FoxO signaling pathway|PI3K-Akt signaling pathway|mTOR signaling pathway
16	TraesCS1D02G082200	9.06781	3.18075	3.40596e-06	3.19718e-05	Up	CIPK17	CBL-interacting protein kinase 17	GO:0004674,GO:0005524,GO:0005634,GO:0005737,GO:0006468,GO:0035556	protein serine/threonine kinase activity|ATP binding|nucleus|cytoplasm|protein phosphorylation|intracellular signal transduction	ko04140,ko04152,ko04068,ko04151,ko04150	Regulation of autophagy|AMPK signaling pathway|FoxO signaling pathway|PI3K-Akt signaling pathway|mTOR signaling pathway
17	TraesCS1D02G082500	0.156164	-2.67886	1.33712e-09	2.13369e-08	Down	CIPK17	CBL-interacting protein kinase 17	GO:0004674,GO:0005524,GO:0005634,GO:0005737,GO:0006468,GO:0035556	protein serine/threonine kinase activity|ATP binding|nucleus|cytoplasm|protein phosphorylation|intracellular signal transduction
18	TraesCS1D02G082600	0.405293	-1.30296	0.000562061	0.00315094	Down	CIPK17	CBL-interacting protein kinase 17	GO:0004674,GO:0005524,GO:0005634,GO:0005737,GO:0006468,GO:0035556	protein serine/threonine kinase activity|ATP binding|nucleus|cytoplasm|protein phosphorylation|intracellular signal transduction	ko04140,ko04152,ko04068,ko04151,ko04150	Regulation of autophagy|AMPK signaling pathway|FoxO signaling pathway|PI3K-Akt signaling pathway|mTOR signaling pathway
19	TraesCS2A02G107000	0.353931	-1.49846	5.6395e-07	6.10874e-06	Down	CIPK2	CBL-interacting protein kinase 2	GO:0004674,GO:0005524,GO:0007165	protein serine/threonine kinase activity|ATP binding|signal transduction
20	TraesCS2D02G106800	0.450015	-1.15196	9.21194e-05	0.000636171	Down	CIPK2	CBL-interacting protein kinase 2	GO:0004674,GO:0005524,GO:0007165	protein serine/threonine kinase activity|ATP binding|signal transduction
21	TraesCS2B02G175800	4.08902	2.03176	1.5099e-05	0.000124643	Up	CIPK21	CBL-interacting protein kinase 21	GO:0004674,GO:0005524,GO:0007165	protein serine/threonine kinase activity|ATP binding|signal transduction	ko04140,ko04152,ko04068,ko04151,ko04150	Regulation of autophagy|AMPK signaling pathway|FoxO signaling pathway|PI3K-Akt signaling pathway|mTOR signaling pathway
22	TraesCS2D02G155700	5.7792	2.53087	1.40405e-06	1.42031e-05	Up	CIPK21	CBL-interacting protein kinase 21	GO:0004674,GO:0005524,GO:0007165	protein serine/threonine kinase activity|ATP binding|signal transduction	ko04140,ko04152,ko04068,ko04151,ko04150	Regulation of autophagy|AMPK signaling pathway|FoxO signaling pathway|PI3K-Akt signaling pathway|mTOR signaling pathway
23	TraesCS2A02G251800	6.06126	2.59962	3.578e-11	6.90983e-10	Up	CIPK23	CBL-interacting protein kinase 23	GO:0004674,GO:0005524,GO:0005634,GO:0005737,GO:0005829,GO:0005886,GO:0006468,GO:0007584,GO:0009414,GO:0009536,GO:0010107,GO:0010118,GO:0035556	protein serine/threonine kinase activity|ATP binding|nucleus|cytoplasm|cytosol|plasma membrane|protein phosphorylation|response to nutrient|response to water deprivation|plastid|potassium ion import|stomatal movement|intracellular signal transduction
24	TraesCS2B02G271700	6.75219	2.75535	1.33938e-10	2.42431e-09	Up	CIPK23	CBL-interacting protein kinase 23	GO:0004674,GO:0005524,GO:0005634,GO:0005737,GO:0005829,GO:0005886,GO:0006468,GO:0007584,GO:0009414,GO:0009536,GO:0010107,GO:0010118,GO:0035556	protein serine/threonine kinase activity|ATP binding|nucleus|cytoplasm|cytosol|plasma membrane|protein phosphorylation|response to nutrient|response to water deprivation|plastid|potassium ion import|stomatal movement|intracellular signal transduction
25	TraesCS7B02G275800	0.200707	-2.31683	0.000703204	0.003829	Down	CIPK25	CBL-interacting protein kinase 25	GO:0004674,GO:0005524,GO:0007165	protein serine/threonine kinase activity|ATP binding|signal transduction
26	TraesCS6B02G163100	3.169	1.66403	0.00143597	0.0071515	Up	CIPK26	CBL-interacting protein kinase 26	GO:0004674,GO:0005524,GO:0007165	protein serine/threonine kinase activity|ATP binding|signal transduction	ko04140,ko04152,ko04068,ko04151,ko04150	Regulation of autophagy|AMPK signaling pathway|FoxO signaling pathway|PI3K-Akt signaling pathway|mTOR signaling pathway
27	TraesCS2A02G106500	2.07756	1.05489	0.0138782	0.0487653	Up	CIPK29	CBL-interacting protein kinase 29	GO:0004674,GO:0005524,GO:0007165	protein serine/threonine kinase activity|ATP binding|signal transduction
28	TraesCS2B02G124100	0.363673	-1.45929	0.00474624	0.0198458	Down	CIPK29	CBL-interacting protein kinase 29	GO:0004674,GO:0005524,GO:0007165	protein serine/threonine kinase activity|ATP binding|signal transduction
29	TraesCS2B02G114000	0.224601	-2.15457	0.00314126	0.0139472	Down	CIPK31	CBL-interacting protein kinase 31	GO:0004674,GO:0005524,GO:0005634,GO:0005737,GO:0006468,GO:0035556	protein serine/threonine kinase activity|ATP binding|nucleus|cytoplasm|protein phosphorylation|intracellular signal transduction
30	TraesCS4A02G126800	3.46759	1.79393	6.87271e-08	8.65733e-07	Up	CIPK31	CBL-interacting protein kinase 31	GO:0004674,GO:0005524,GO:0005634,GO:0005737,GO:0006468,GO:0035556	protein serine/threonine kinase activity|ATP binding|nucleus|cytoplasm|protein phosphorylation|intracellular signal transduction
31	TraesCS4B02G178100	3.0992	1.6319	1.03712e-06	1.07415e-05	Up	CIPK31	CBL-interacting protein kinase 31	GO:0004674,GO:0005524,GO:0005634,GO:0005737,GO:0006468,GO:0035556	protein serine/threonine kinase activity|ATP binding|nucleus|cytoplasm|protein phosphorylation|intracellular signal transduction
32	TraesCS4D02G179700	4.91268	2.29651	8.9843e-13	2.06451e-11	Up	CIPK31	CBL-interacting protein kinase 31	GO:0004674,GO:0005524,GO:0005634,GO:0005737,GO:0006468,GO:0035556	protein serine/threonine kinase activity|ATP binding|nucleus|cytoplasm|protein phosphorylation|intracellular signal transduction
33	TraesCS4B02G319900	2.59311	1.37469	4.86392e-06	4.45555e-05	Up	CIPK9	CBL-interacting protein kinase 9	GO:0004674,GO:0005524,GO:0007165	protein serine/threonine kinase activity|ATP binding|signal transduction
34	TraesCS4D02G316500	3.18406	1.67087	1.37137e-06	1.39031e-05	Up	CIPK9	CBL-interacting protein kinase 9	GO:0004674,GO:0005524,GO:0007165	protein serine/threonine kinase activity|ATP binding|signal transduction
35	TraesCS5A02G492000	2.99154	1.58089	8.05347e-08	1.00252e-06	Up	CIPK9	CBL-interacting protein kinase 9	GO:0004674,GO:0005524,GO:0007165	protein serine/threonine kinase activity|ATP binding|signal transduction
	Cold-responsive protein kinase
1	TraesCS2A02G462700	3.85777	1.94777	1.64191e-05	0.000134616	Up	CRPK1	Cold-responsive protein kinase 1	GO:0002237,GO:0004674,GO:0005524,GO:0005886,GO:0009409,GO:0009625,GO:0033160,GO:0046777,GO:0050826	response to molecule of bacterial origin|protein serine/threonine kinase activity|ATP binding|plasma membrane|response to cold|response to insect|positive regulation of protein import into nucleus, translocation|protein autophosphorylation|response to freezing
2	TraesCS2A02G589900	0.162859	-2.6183	6.55023e-06	5.84215e-05	Down	CRPK1	Cold-responsive protein kinase 1	GO:0002237,GO:0004674,GO:0005524,GO:0005886,GO:0009409,GO:0009625,GO:0033160,GO:0046777,GO:0050826	response to molecule of bacterial origin|protein serine/threonine kinase activity|ATP binding|plasma membrane|response to cold|response to insect|positive regulation of protein import into nucleus, translocation|protein autophosphorylation|response to freezing
3	TraesCS2D02G463100	6.69923	2.744	2.06467e-11	4.09036e-10	Up	CRPK1	Cold-responsive protein kinase 1	GO:0002237,GO:0004674,GO:0005524,GO:0005886,GO:0009409,GO:0009625,GO:0033160,GO:0046777,GO:0050826	response to molecule of bacterial origin|protein serine/threonine kinase activity|ATP binding|plasma membrane|response to cold|response to insect|positive regulation of protein import into nucleus, translocation|protein autophosphorylation|response to freezing
4	TraesCS2D02G564300	0.0597919	-4.06391	0.00708361	0.0278622	Down	CRPK1	Cold-responsive protein kinase 1	GO:0002237,GO:0004674,GO:0005524,GO:0005886,GO:0009409,GO:0009625,GO:0033160,GO:0046777,GO:0050826	response to molecule of bacterial origin|protein serine/threonine kinase activity|ATP binding|plasma membrane|response to cold|response to insect|positive regulation of protein import into nucleus, translocation|protein autophosphorylation|response to freezing
5	TraesCS6A02G139400	3.19103	1.67402	0.00090497	0.00478098	Up	CRPK1	Cold-responsive protein kinase 1	GO:0002237,GO:0004674,GO:0005524,GO:0005886,GO:0009409,GO:0009625,GO:0033160,GO:0046777,GO:0050826	response to molecule of bacterial origin|protein serine/threonine kinase activity|ATP binding|plasma membrane|response to cold|response to insect|positive regulation of protein import into nucleus, translocation|protein autophosphorylation|response to freezing
6	TraesCS6B02G167900	3.37774	1.75606	0.000311119	0.00187206	Up	CRPK1	Cold-responsive protein kinase 1	GO:0002237,GO:0004674,GO:0005524,GO:0005886,GO:0009409,GO:0009625,GO:0033160,GO:0046777,GO:0050826	response to molecule of bacterial origin|protein serine/threonine kinase activity|ATP binding|plasma membrane|response to cold|response to insect|positive regulation of protein import into nucleus, translocation|protein autophosphorylation|response to freezing
7	TraesCS6D02G129900	4.94224	2.30517	5.00298e-06	4.56848e-05	Up	CRPK1	Cold-responsive protein kinase 1	GO:0002237,GO:0004674,GO:0005524,GO:0005886,GO:0009409,GO:0009625,GO:0033160,GO:0046777,GO:0050826	response to molecule of bacterial origin|protein serine/threonine kinase activity|ATP binding|plasma membrane|response to cold|response to insect|positive regulation of protein import into nucleus, translocation|protein autophosphorylation|response to freezing
	Cyclin
1	TraesCS3A02G523600	0.141871	-2.81735	1.58819e-06	1.59074e-05	Down	CYCA2-1	Cyclin-A2-1	GO:0000079,GO:0000278,GO:0000307,GO:0005634,GO:0005737,GO:0006468,GO:0007088,GO:0008284,GO:0016538,GO:0019901,GO:0045787,GO:0051301	regulation of cyclin-dependent protein serine/threonine kinase activity|mitotic cell cycle|cyclin-dependent protein kinase holoenzyme complex|nucleus|cytoplasm|protein phosphorylation|regulation of mitotic nuclear division|positive regulation of cell proliferation|cyclin-dependent protein serine/threonine kinase regulator activity|protein kinase binding|positive regulation of cell cycle|cell divi…	ko04110,ko04152	Cell cycle|AMPK signaling pathway
2	TraesCS3A02G333000	0.241373	-2.05066	1.58979e-06	1.59192e-05	Down	CYCB1-1	Cyclin-B1-1	GO:0000079,GO:0000278,GO:0000307,GO:0005634,GO:0005737,GO:0006468,GO:0007088,GO:0008284,GO:0016538,GO:0019901,GO:0045787,GO:0051301	regulation of cyclin-dependent protein serine/threonine kinase activity|mitotic cell cycle|cyclin-dependent protein kinase holoenzyme complex|nucleus|cytoplasm|protein phosphorylation|regulation of mitotic nuclear division|positive regulation of cell proliferation|cyclin-dependent protein serine/threonine kinase regulator activity|protein kinase binding|positive regulation of cell cycle|cell divi…	ko04068,ko04115,ko04110	FoxO signaling pathway|p53 signaling pathway|Cell cycle
3	TraesCS3B02G363200	0.201505	-2.31111	2.22068e-07	2.5704e-06	Down	CYCB1-1	Cyclin-B1-1	GO:0000079,GO:0000278,GO:0000307,GO:0005634,GO:0005737,GO:0006468,GO:0007088,GO:0008284,GO:0016538,GO:0019901,GO:0045787,GO:0051301	regulation of cyclin-dependent protein serine/threonine kinase activity|mitotic cell cycle|cyclin-dependent protein kinase holoenzyme complex|nucleus|cytoplasm|protein phosphorylation|regulation of mitotic nuclear division|positive regulation of cell proliferation|cyclin-dependent protein serine/threonine kinase regulator activity|protein kinase binding|positive regulation of cell cycle|cell divi…	ko04068,ko04115,ko04110	FoxO signaling pathway|p53 signaling pathway|Cell cycle
4	TraesCS3D02G326600	0.215163	-2.2165	6.53367e-08	8.26755e-07	Down	CYCB1-1	Cyclin-B1-1	GO:0000079,GO:0000278,GO:0000307,GO:0005634,GO:0005737,GO:0006468,GO:0007088,GO:0008284,GO:0016538,GO:0019901,GO:0045787,GO:0051301	regulation of cyclin-dependent protein serine/threonine kinase activity|mitotic cell cycle|cyclin-dependent protein kinase holoenzyme complex|nucleus|cytoplasm|protein phosphorylation|regulation of mitotic nuclear division|positive regulation of cell proliferation|cyclin-dependent protein serine/threonine kinase regulator activity|protein kinase binding|positive regulation of cell cycle|cell divi…	ko04068,ko04115,ko04110	FoxO signaling pathway|p53 signaling pathway|Cell cycle
5	TraesCS1A02G309800	0.0733889	-3.76829	1.82222e-06	1.80251e-05	Down	CYCB1-5	Cyclin-B1-5	GO:0000079,GO:0000278,GO:0000307,GO:0005634,GO:0005737,GO:0006468,GO:0007088,GO:0008284,GO:0016538,GO:0019901,GO:0045787,GO:0051301	regulation of cyclin-dependent protein serine/threonine kinase activity|mitotic cell cycle|cyclin-dependent protein kinase holoenzyme complex|nucleus|cytoplasm|protein phosphorylation|regulation of mitotic nuclear division|positive regulation of cell proliferation|cyclin-dependent protein serine/threonine kinase regulator activity|protein kinase binding|positive regulation of cell cycle|cell divi…	ko04068,ko04115,ko04110	FoxO signaling pathway|p53 signaling pathway|Cell cycle
6	TraesCS1B02G320900	0.173266	-2.52894	0.000381228	0.00224147	Down	CYCB1-5	Cyclin-B1-5	GO:0000079,GO:0000278,GO:0000307,GO:0005634,GO:0005737,GO:0006468,GO:0007088,GO:0008284,GO:0016538,GO:0019901,GO:0045787,GO:0051301	regulation of cyclin-dependent protein serine/threonine kinase activity|mitotic cell cycle|cyclin-dependent protein kinase holoenzyme complex|nucleus|cytoplasm|protein phosphorylation|regulation of mitotic nuclear division|positive regulation of cell proliferation|cyclin-dependent protein serine/threonine kinase regulator activity|protein kinase binding|positive regulation of cell cycle|cell divi…	ko04068,ko04115,ko04110	FoxO signaling pathway|p53 signaling pathway|Cell cycle
7	TraesCS4B02G360900	4.99997	2.32192	0.000522359	0.00295737	Up	EL2	Cyclin-dependent protein kinase inhibitor EL2	GO:0004861,GO:0005634,GO:0007049,GO:0071901	cyclin-dependent protein serine/threonine kinase inhibitor activity|nucleus|cell cycle|negative regulation of protein serine/threonine kinase activity
8	TraesCS1A02G206800	4.52164	2.17685	0.000793539	0.00425333	Up	SMR1	Cyclin-dependent protein kinase inhibitor SMR1	GO:0004860,GO:0005634,GO:0007049	protein kinase inhibitor activity|nucleus|cell cycle
9	TraesCS4D02G353900	72.6047	6.18199	3.90381e-09	5.86322e-08	Up	SMR1	Cyclin-dependent protein kinase inhibitor SMR1	GO:0004860,GO:0005634,GO:0007049	protein kinase inhibitor activity|nucleus|cell cycle
10	TraesCS3A02G361000	0.0195108	-5.67959	0.00157306	0.00774153	Down	SMR5	Cyclin-dependent protein kinase inhibitor SMR5	GO:0004860,GO:0005634,GO:0006974,GO:0007049,GO:0045786,GO:0045839	protein kinase inhibitor activity|nucleus|cellular response to DNA damage stimulus|cell cycle|negative regulation of cell cycle|negative regulation of mitotic nuclear division
11	TraesCS5B02G495400	Inf	Inf	2.05752e-22	9.81369e-21	Up	SMR5	Cyclin-dependent protein kinase inhibitor SMR5	GO:0004860,GO:0005634,GO:0006974,GO:0007049,GO:0045786,GO:0045839	protein kinase inhibitor activity|nucleus|cellular response to DNA damage stimulus|cell cycle|negative regulation of cell cycle|negative regulation of mitotic nuclear division
	Cysteine-rich receptor-like protein kinase
1	TraesCS2A02G184500	0.130321	-2.93986	9.12992e-05	0.000631063	Down	CRK10	Cysteine-rich receptor-like protein kinase 10
2	TraesCS2B02G240900	4.2258	2.07922	1.33349e-06	1.35701e-05	Up	CRK10	Cysteine-rich receptor-like protein kinase 10	GO:0004674,GO:0005524,GO:0005886,GO:0006468,GO:0016021,GO:0042742	protein serine/threonine kinase activity|ATP binding|plasma membrane|protein phosphorylation|integral component of membrane|defense response to bacterium
3	TraesCS3A02G493700	0.0869722	-3.5233	0.00925502	0.0347909	Down	CRK10	Cysteine-rich receptor-like protein kinase 10	GO:0004674,GO:0005524,GO:0005886,GO:0006468,GO:0016021,GO:0042742	protein serine/threonine kinase activity|ATP binding|plasma membrane|protein phosphorylation|integral component of membrane|defense response to bacterium
4	TraesCS3A02G521100	0.222909	-2.16547	0.00536206	0.0220447	Down	CRK10	Cysteine-rich receptor-like protein kinase 10
5	TraesCS3D02G501100	0.039103	-4.67658	4.8553e-09	7.20233e-08	Down	CRK10	Cysteine-rich receptor-like protein kinase 10	GO:0004674,GO:0005524,GO:0005886,GO:0006468,GO:0016021,GO:0042742	protein serine/threonine kinase activity|ATP binding|plasma membrane|protein phosphorylation|integral component of membrane|defense response to bacterium
6	TraesCS3D02G501300	0.0231601	-5.43221	0.000185648	0.00118833	Down	CRK10	Cysteine-rich receptor-like protein kinase 10	GO:0004674,GO:0005524,GO:0005886,GO:0006468,GO:0016021,GO:0042742	protein serine/threonine kinase activity|ATP binding|plasma membrane|protein phosphorylation|integral component of membrane|defense response to bacterium
7	TraesCS4A02G323500	0.117726	-3.0865	3.46525e-06	3.24972e-05	Down	CRK10	Cysteine-rich receptor-like protein kinase 10	GO:0004674,GO:0005524,GO:0005886,GO:0006468,GO:0016021,GO:0042742	protein serine/threonine kinase activity|ATP binding|plasma membrane|protein phosphorylation|integral component of membrane|defense response to bacterium
8	TraesCS5D02G554000	0.144157	-2.79429	0.00177043	0.00856936	Down	CRK10	Cysteine-rich receptor-like protein kinase 10	GO:0004674,GO:0005524,GO:0005886,GO:0006468,GO:0016021,GO:0042742	protein serine/threonine kinase activity|ATP binding|plasma membrane|protein phosphorylation|integral component of membrane|defense response to bacterium
9	TraesCS7D02G099300	0	#NAME?	0.00395641	0.0170034	Down	CRK10	Cysteine-rich receptor-like protein kinase 10	GO:0004674,GO:0005524,GO:0005886,GO:0006468,GO:0016021,GO:0042742	protein serine/threonine kinase activity|ATP binding|plasma membrane|protein phosphorylation|integral component of membrane|defense response to bacterium
10	TraesCS7D02G526800	0.194576	-2.36159	3.33897e-05	0.000256358	Down	CRK10	Cysteine-rich receptor-like protein kinase 10
11	TraesCS2B02G621800	0.144191	-2.79394	1.72473e-06	1.71737e-05	Down	CRK14	Cysteine-rich receptor-like protein kinase 14
12	TraesCS7A02G544600	0	#NAME?	5.39948e-07	5.86175e-06	Down	CRK14	Cysteine-rich receptor-like protein kinase 14
13	TraesCS6D02G042000	0.0695234	-3.84636	0.00510737	0.0211544	Down	CRK19	Cysteine-rich receptor-like protein kinase 19
14	TraesCS3A02G096500	6.60076	2.72263	0.00133843	0.00672309	Up	CRK2	Cysteine-rich receptor-like protein kinase 2
15	TraesCS3B02G112300	3.52332	1.81693	0.0126107	0.0450649	Up	CRK2	Cysteine-rich receptor-like protein kinase 2
16	TraesCS7B02G459800	0	#NAME?	0.00024814	0.00153177	Down	CRK2	Cysteine-rich receptor-like protein kinase 2
17	TraesCS1A02G197000	0.173012	-2.53106	0.00270331	0.0122718	Down	CRK25	Cysteine-rich receptor-like protein kinase 25
18	TraesCS2B02G222900	0.208258	-2.26356	0.000438652	0.00253542	Down	CRK25	Cysteine-rich receptor-like protein kinase 25
19	TraesCS2D02G203200	0.176793	-2.49987	5.54077e-06	5.01215e-05	Down	CRK25	Cysteine-rich receptor-like protein kinase 25
20	TraesCS3A02G009800	5.48336	2.45506	0.00852913	0.032533	Up	CRK25	Cysteine-rich receptor-like protein kinase 25
21	TraesCS3A02G493600	0	#NAME?	0.00143772	0.00715838	Down	CRK25	Cysteine-rich receptor-like protein kinase 25
22	TraesCS3A02G493900	0.113378	-3.14079	0.000679174	0.00371497	Down	CRK25	Cysteine-rich receptor-like protein kinase 25
23	TraesCS3D02G040800	0	#NAME?	0.000651226	0.00357918	Down	CRK25	Cysteine-rich receptor-like protein kinase 25
24	TraesCS3D02G501200	0	#NAME?	0.000431258	0.00249749	Down	CRK25	Cysteine-rich receptor-like protein kinase 25
25	TraesCS7D02G361600	7.30883	2.86964	0.00855423	0.0326002	Up	CRK25	Cysteine-rich receptor-like protein kinase 25
26	TraesCS2A02G092000	0.349746	-1.51562	0.00635149	0.0254239	Down	CRK26	Cysteine-rich receptor-like protein kinase 26
27	TraesCS2B02G621900	0	#NAME?	1.00066e-05	8.58783e-05	Down	CRK26	Cysteine-rich receptor-like protein kinase 26
28	TraesCSU02G009400	22.3266	4.48069	1.00845e-25	5.61904e-24	Up	CRK26	Cysteine-rich receptor-like protein kinase 26
29	TraesCS1B02G348800	0	#NAME?	0.000417525	0.00242857	Down	CRK29	Cysteine-rich receptor-like protein kinase 29
30	TraesCS7A02G540400	0.215016	-2.21749	0.000703878	0.0038316	Down	CRK29	Cysteine-rich receptor-like protein kinase 29
31	TraesCS7A02G540900	0	#NAME?	9.62752e-05	0.000661131	Down	CRK29	Cysteine-rich receptor-like protein kinase 29
32	TraesCS7B02G446500	0.150548	-2.73171	3.24307e-05	0.000249709	Down	CRK29	Cysteine-rich receptor-like protein kinase 29
33	TraesCS7B02G462700	0.0835867	-3.58058	0.00184762	0.008889	Down	CRK29	Cysteine-rich receptor-like protein kinase 29
34	TraesCS7D02G527000	Inf	Inf	0.00170445	0.0082926	Up	CRK29	Cysteine-rich receptor-like protein kinase 29
35	TraesCS4B02G092500	0.0446857	-4.48404	0.00883568	0.0334591	Down	CRK36	Cysteine-rich receptor-like protein kinase 36
36	TraesCS3D02G500800	0.0468389	-4.41615	0.00833227	0.0319161	Down	CRK4	Cysteine-rich receptor-like protein kinase 4
37	TraesCS3A02G491400	0	#NAME?	0.00531922	0.0218973	Down	CRK40	Cysteine-rich receptor-like protein kinase 40			ko03018	RNA degradation
38	TraesCS2B02G034300	0	#NAME?	0.00193283	0.00923081	Down	CRK41	Cysteine-rich receptor-like protein kinase 41
39	TraesCS3A02G045200	8.08077	3.01449	1.1094e-07	1.35278e-06	Up	CRK41	Cysteine-rich receptor-like protein kinase 41
40	TraesCS3D02G036000	4.51537	2.17484	0.0136055	0.0479645	Up	CRK41	Cysteine-rich receptor-like protein kinase 41
41	TraesCS4A02G026600	0.0274332	-5.18793	1.94741e-15	5.63013e-14	Down	CRK41	Cysteine-rich receptor-like protein kinase 41
42	TraesCS6D02G042300	0	#NAME?	0.00119861	0.00610828	Down	CRK41	Cysteine-rich receptor-like protein kinase 41
43	TraesCS1D02G271500	0.0434285	-4.52521	0.000714669	0.00388385	Down	CRK5	Cysteine-rich receptor-like protein kinase 5
44	TraesCS1D02G030000	0	#NAME?	0.00290115	0.0130194	Down	CRK6	Cysteine-rich receptor-like protein kinase 6	GO:0004672,GO:0004674,GO:0005524,GO:0005886,GO:0006468,GO:0016021,GO:0042742	protein kinase activity|protein serine/threonine kinase activity|ATP binding|plasma membrane|protein phosphorylation|integral component of membrane|defense response to bacterium
45	TraesCS2A02G216600	57.6305	5.84876	7.90406e-21	3.39692e-19	Up	CRK6	Cysteine-rich receptor-like protein kinase 6	GO:0004672,GO:0004674,GO:0005524,GO:0005886,GO:0006468,GO:0016021,GO:0042742	protein kinase activity|protein serine/threonine kinase activity|ATP binding|plasma membrane|protein phosphorylation|integral component of membrane|defense response to bacterium
46	TraesCS2B02G241600	7.67995	2.9411	0.000441491	0.00255033	Up	CRK6	Cysteine-rich receptor-like protein kinase 6	GO:0004672,GO:0004674,GO:0005524,GO:0005886,GO:0006468,GO:0016021,GO:0042742	protein kinase activity|protein serine/threonine kinase activity|ATP binding|plasma membrane|protein phosphorylation|integral component of membrane|defense response to bacterium
47	TraesCS2B02G241900	27.9174	4.80309	1.21147e-07	1.469e-06	Up	CRK6	Cysteine-rich receptor-like protein kinase 6	GO:0004672,GO:0004674,GO:0005524,GO:0005886,GO:0006468,GO:0016021,GO:0042742	protein kinase activity|protein serine/threonine kinase activity|ATP binding|plasma membrane|protein phosphorylation|integral component of membrane|defense response to bacterium
48	TraesCS2B02G242100	0.353699	-1.49941	5.02534e-05	0.000371004	Down	CRK6	Cysteine-rich receptor-like protein kinase 6	GO:0004672,GO:0004674,GO:0005524,GO:0005886,GO:0006468,GO:0016021,GO:0042742	protein kinase activity|protein serine/threonine kinase activity|ATP binding|plasma membrane|protein phosphorylation|integral component of membrane|defense response to bacterium
49	TraesCS3B02G024300	0	#NAME?	3.50719e-05	0.000268273	Down	CRK6	Cysteine-rich receptor-like protein kinase 6	GO:0004672,GO:0004674,GO:0005524,GO:0005886,GO:0006468,GO:0016021,GO:0042742	protein kinase activity|protein serine/threonine kinase activity|ATP binding|plasma membrane|protein phosphorylation|integral component of membrane|defense response to bacterium
50	TraesCS3B02G555500	0	#NAME?	0.00168185	0.00819538	Down	CRK6	Cysteine-rich receptor-like protein kinase 6	GO:0004672,GO:0004674,GO:0005524,GO:0005886,GO:0006468,GO:0016021,GO:0042742	protein kinase activity|protein serine/threonine kinase activity|ATP binding|plasma membrane|protein phosphorylation|integral component of membrane|defense response to bacterium
51	TraesCS3B02G555700	0.0380663	-4.71534	5.44948e-13	1.28201e-11	Down	CRK6	Cysteine-rich receptor-like protein kinase 6	GO:0004672,GO:0004674,GO:0005524,GO:0005886,GO:0006468,GO:0016021,GO:0042742	protein kinase activity|protein serine/threonine kinase activity|ATP binding|plasma membrane|protein phosphorylation|integral component of membrane|defense response to bacterium
52	TraesCS5D02G478700	23.511	4.55527	0.00135727	0.00680987	Up	CRK6	Cysteine-rich receptor-like protein kinase 6	GO:0004672,GO:0004674,GO:0005524,GO:0005886,GO:0006468,GO:0016021,GO:0042742	protein kinase activity|protein serine/threonine kinase activity|ATP binding|plasma membrane|protein phosphorylation|integral component of membrane|defense response to bacterium
53	TraesCS6D02G013400	0.0135775	-6.20264	0.00393463	0.0169257	Down	CRK6	Cysteine-rich receptor-like protein kinase 6	GO:0004672,GO:0004674,GO:0005524,GO:0005886,GO:0006468,GO:0016021,GO:0042742	protein kinase activity|protein serine/threonine kinase activity|ATP binding|plasma membrane|protein phosphorylation|integral component of membrane|defense response to bacterium
54	TraesCS6D02G013600	0.0219692	-5.50838	0.000607193	0.00336815	Down	CRK6	Cysteine-rich receptor-like protein kinase 6	GO:0004672,GO:0004674,GO:0005524,GO:0005886,GO:0006468,GO:0016021,GO:0042742	protein kinase activity|protein serine/threonine kinase activity|ATP binding|plasma membrane|protein phosphorylation|integral component of membrane|defense response to bacterium
55	TraesCS6D02G051800	7.38764	2.88511	1.35835e-06	1.37819e-05	Up	CRK6	Cysteine-rich receptor-like protein kinase 6	GO:0004672,GO:0004674,GO:0005524,GO:0005886,GO:0006468,GO:0016021,GO:0042742	protein kinase activity|protein serine/threonine kinase activity|ATP binding|plasma membrane|protein phosphorylation|integral component of membrane|defense response to bacterium
56	TraesCS7A02G564900	0.0684203	-3.86943	0.00155922	0.00768015	Down	CRK7	Cysteine-rich receptor-like protein kinase 7
57	TraesCS4A02G317600	0.00949467	-6.71867	0.00163162	0.00799197	Down	CRK8	Cysteine-rich receptor-like protein kinase 8
58	TraesCS7B02G070000	0.0132971	-6.23275	3.70306e-05	0.000281438	Down	CRK8	Cysteine-rich receptor-like protein kinase 8
	G-type lectin S-receptor-like serine/threonine-protein kinase
1	TraesCS4B02G343100	Inf	Inf	1.20581e-08	1.69479e-07	Up	At1g11303	G-type lectin S-receptor-like serine/threonine-protein kinase At1g11303	GO:0004674,GO:0005516,GO:0005524,GO:0005886,GO:0016021,GO:0030246,GO:0048544	protein serine/threonine kinase activity|calmodulin binding|ATP binding|plasma membrane|integral component of membrane|carbohydrate binding|recognition of pollen
2	TraesCS2B02G036600	0.173137	-2.53002	2.84058e-06	2.70477e-05	Down	At1g11330	G-type lectin S-receptor-like serine/threonine-protein kinase At1g11330
3	TraesCS4D02G089100	0.125646	-2.99256	0.00133519	0.00670941	Down	At1g11330	G-type lectin S-receptor-like serine/threonine-protein kinase At1g11330
4	TraesCS6A02G276300	0.115288	-3.11669	0.000238702	0.00147947	Down	At1g11410	G-type lectin S-receptor-like serine/threonine-protein kinase At1g11410
5	TraesCS6D02G256700	0.314196	-1.67026	0.00213761	0.0100534	Down	At1g11410	G-type lectin S-receptor-like serine/threonine-protein kinase At1g11410
6	TraesCS6A02G301300	Inf	Inf	1.30546e-07	1.57662e-06	Up	At1g34300	G-type lectin S-receptor-like serine/threonine-protein kinase At1g34300
7	TraesCS2A02G209900	0.0569125	-4.13511	0.00120585	0.00614147	Down	At2g19130	G-type lectin S-receptor-like serine/threonine-protein kinase At2g19130
8	TraesCS2A02G299200	0	#NAME?	1.20344e-07	1.45994e-06	Down	At2g19130	G-type lectin S-receptor-like serine/threonine-protein kinase At2g19130
9	TraesCS2B02G236100	0	#NAME?	0.0137421	0.0483719	Down	At2g19130	G-type lectin S-receptor-like serine/threonine-protein kinase At2g19130
10	TraesCS3A02G072900	0.00752387	-7.05431	5.42464e-15	1.51023e-13	Down	At2g19130	G-type lectin S-receptor-like serine/threonine-protein kinase At2g19130
11	TraesCS3A02G402100	0	#NAME?	0.00151639	0.00749851	Down	At2g19130	G-type lectin S-receptor-like serine/threonine-protein kinase At2g19130
12	TraesCS3A02G435200	0	#NAME?	0.00623042	0.0250225	Down	At2g19130	G-type lectin S-receptor-like serine/threonine-protein kinase At2g19130
13	TraesCS3B02G086900	0.0100005	-6.64379	0.000988315	0.00517111	Down	At2g19130	G-type lectin S-receptor-like serine/threonine-protein kinase At2g19130
14	TraesCS3B02G435200	0.00884054	-6.82165	2.67814e-07	3.06662e-06	Down	At2g19130	G-type lectin S-receptor-like serine/threonine-protein kinase At2g19130
15	TraesCS3D02G072700	0	#NAME?	9.2488e-06	7.9963e-05	Down	At2g19130	G-type lectin S-receptor-like serine/threonine-protein kinase At2g19130
16	TraesCS3D02G397000	0	#NAME?	6.27885e-05	0.000453022	Down	At2g19130	G-type lectin S-receptor-like serine/threonine-protein kinase At2g19130
17	TraesCS4D02G216600	Inf	Inf	0.0128535	0.0457797	Up	At2g19130	G-type lectin S-receptor-like serine/threonine-protein kinase At2g19130
18	TraesCS6A02G163900	12.9833	3.69858	2.4339e-11	4.78305e-10	Up	At2g19130	G-type lectin S-receptor-like serine/threonine-protein kinase At2g19130
19	TraesCS6D02G148800	4.57414	2.1935	0.00243611	0.0112356	Up	At2g19130	G-type lectin S-receptor-like serine/threonine-protein kinase At2g19130
20	TraesCS7D02G444700	0.0416984	-4.58386	0.000405115	0.00236466	Down	At2g19130	G-type lectin S-receptor-like serine/threonine-protein kinase At2g19130
21	TraesCS2A02G563400	0.0365537	-4.77384	1.21267e-05	0.000102443	Down	At4g11900	G-type lectin S-receptor-like serine/threonine-protein kinase At4g11900
22	TraesCS2B02G036700	0	#NAME?	0.00297102	0.0132925	Down	At4g11900	G-type lectin S-receptor-like serine/threonine-protein kinase At4g11900
23	TraesCS7A02G015200	0.0366728	-4.76914	0.000143852	0.000948676	Down	At4g11900	G-type lectin S-receptor-like serine/threonine-protein kinase At4g11900
24	TraesCS7D02G012400	0.0856437	-3.54551	5.87362e-15	1.63174e-13	Down	At4g11900	G-type lectin S-receptor-like serine/threonine-protein kinase At4g11900
25	TraesCS4A02G255400	2.52517	1.33638	0.0132399	0.0469168	Up	At5g24080	G-type lectin S-receptor-like serine/threonine-protein kinase At5g24080
26	TraesCS3A02G498900	Inf	Inf	0.000210965	0.00133003	Up	At5g35370	G-type lectin S-receptor-like serine/threonine-protein kinase At5g35370
27	TraesCS3D02G505700	Inf	Inf	5.80342e-11	1.09824e-09	Up	At5g35370	G-type lectin S-receptor-like serine/threonine-protein kinase At5g35370
28	TraesCS3D02G506400	Inf	Inf	2.68719e-17	8.94681e-16	Up	At5g35370	G-type lectin S-receptor-like serine/threonine-protein kinase At5g35370
29	TraesCS5B02G236200	8.86343	3.14787	0.000315906	0.00189765	Up	At5g35370	G-type lectin S-receptor-like serine/threonine-protein kinase At5g35370
30	TraesCS5D02G243800	90.8237	6.505	1.10529e-13	2.76235e-12	Up	At5g35370	G-type lectin S-receptor-like serine/threonine-protein kinase At5g35370
31	TraesCSU02G136100	11.3156	3.50025	0.000865059	0.00459416	Up	At5g35370	G-type lectin S-receptor-like serine/threonine-protein kinase At5g35370
32	TraesCS2A02G211200	0.128579	-2.95927	1.37667e-05	0.000114723	Down	B120	G-type lectin S-receptor-like serine/threonine-protein kinase B120
33	TraesCS2A02G536300	0.0236476	-5.40216	0.00260817	0.0119222	Down	B120	G-type lectin S-receptor-like serine/threonine-protein kinase B120
34	TraesCS2B02G236800	0.16449	-2.60393	8.22232e-07	8.68035e-06	Down	B120	G-type lectin S-receptor-like serine/threonine-protein kinase B120
35	TraesCS2B02G236900	18.3637	4.19878	0.000293313	0.00177475	Up	B120	G-type lectin S-receptor-like serine/threonine-protein kinase B120
36	TraesCS2B02G512100	Inf	Inf	0.00843542	0.032248	Up	B120	G-type lectin S-receptor-like serine/threonine-protein kinase B120
37	TraesCS2D02G217400	0.0915926	-3.44862	2.65708e-08	3.5631e-07	Down	B120	G-type lectin S-receptor-like serine/threonine-protein kinase B120
38	TraesCS3D02G316400	0.328156	-1.60755	0.0129414	0.0460383	Down	B120	G-type lectin S-receptor-like serine/threonine-protein kinase B120
39	TraesCS6B02G303800	0.158728	-2.65537	0.00661562	0.0262966	Down	B120	G-type lectin S-receptor-like serine/threonine-protein kinase B120
40	TraesCS2D02G053300	0.0885358	-3.4976	1.34315e-06	1.36471e-05	Down	LECRK2	G-type lectin S-receptor-like serine/threonine-protein kinase LECRK2	GO:0004674,GO:0005524,GO:0006952,GO:0016021,GO:0030246	protein serine/threonine kinase activity|ATP binding|defense response|integral component of membrane|carbohydrate binding
41	TraesCS3D02G022600	0.231755	-2.10933	0.0130951	0.0464796	Down	SD113	G-type lectin S-receptor-like serine/threonine-protein kinase SD1-13
42	TraesCSU02G008300	43.2035	5.43308	8.23832e-05	0.000577347	Up	SD113	G-type lectin S-receptor-like serine/threonine-protein kinase SD1-13
43	TraesCS2A02G503700	27.8949	4.80193	5.5313e-06	5.00532e-05	Up	SD25	G-type lectin S-receptor-like serine/threonine-protein kinase SD2-5
44	TraesCS2A02G580900	3.51766	1.81462	0.00749303	0.0291848	Up	SD25	G-type lectin S-receptor-like serine/threonine-protein kinase SD2-5
45	TraesCS3B02G076900	34.8716	5.12398	2.09353e-07	2.4387e-06	Up	SD25	G-type lectin S-receptor-like serine/threonine-protein kinase SD2-5
46	TraesCS5B02G535000	0	#NAME?	0.00931491	0.0349768	Down	SRK	G-type lectin S-receptor-like serine/threonine-protein kinase SRK
47	TraesCS6B02G056200	0.168673	-2.5677	3.35322e-07	3.76852e-06	Down	SRK	G-type lectin S-receptor-like serine/threonine-protein kinase SRK
48	TraesCS6B02G082900	0.158019	-2.66183	8.63902e-12	1.78053e-10	Down	SRK	G-type lectin S-receptor-like serine/threonine-protein kinase SRK
	Leucine-rich repeat receptor protein kinase
1	TraesCS4D02G109000	0.101496	-3.30051	0.00970416	0.0361731	Down	MSL1	Leucine-rich repeat receptor protein kinase MSL1	GO:0004672,GO:0004674,GO:0005524,GO:0005886,GO:0009506,GO:0016021,GO:0046777	protein kinase activity|protein serine/threonine kinase activity|ATP binding|plasma membrane|plasmodesma|integral component of membrane|protein autophosphorylation
2	TraesCS3A02G423400	0.00640594	-7.28637	3.88885e-10	6.66398e-09	Down	MSP1	Leucine-rich repeat receptor protein kinase MSP1	GO:0004672,GO:0004674,GO:0005524,GO:0005886,GO:0009506,GO:0009554,GO:0009556,GO:0016021,GO:0046777,GO:0048658	protein kinase activity|protein serine/threonine kinase activity|ATP binding|plasma membrane|plasmodesma|megasporogenesis|microsporogenesis|integral component of membrane|protein autophosphorylation|anther wall tapetum development
3	TraesCS3D02G311500	0.203165	-2.29928	0.00114225	0.00586007	Down	MSP1	Leucine-rich repeat receptor protein kinase MSP1	GO:0004672,GO:0004674,GO:0005524,GO:0005886,GO:0009506,GO:0009554,GO:0009556,GO:0016021,GO:0046777,GO:0048658	protein kinase activity|protein serine/threonine kinase activity|ATP binding|plasma membrane|plasmodesma|megasporogenesis|microsporogenesis|integral component of membrane|protein autophosphorylation|anther wall tapetum development
4	TraesCS2B02G105800	0.142494	-2.81103	7.06649e-06	6.26117e-05	Down	PEPR1	Leucine-rich repeat receptor-like protein kinase PEPR1
5	TraesCS2D02G088000	0.00983337	-6.6681	4.48533e-12	9.54643e-11	Down	PEPR1	Leucine-rich repeat receptor-like protein kinase PEPR1
6	TraesCS1A02G165600	0	#NAME?	0.00244639	0.011277	Down	PXC1	Leucine-rich repeat receptor-like protein kinase PXC1
7	TraesCS5A02G130900	0.153716	-2.70166	0.000220461	0.00138119	Down	PXC1	Leucine-rich repeat receptor-like protein kinase PXC1
8	TraesCS5B02G130800	0.0401669	-4.63785	5.06013e-10	8.5419e-09	Down	PXC1	Leucine-rich repeat receptor-like protein kinase PXC1
9	TraesCS5D02G138400	0.0848379	-3.55915	7.00176e-06	6.21015e-05	Down	PXC1	Leucine-rich repeat receptor-like protein kinase PXC1
10	TraesCS7A02G215800	0.107863	-3.21273	4.94004e-05	0.00036526	Down	SOBIR1	Leucine-rich repeat receptor-like serine/threonine/tyrosine-protein kinase SOBIR1
11	TraesCS7D02G217500	0.0830026	-3.5907	0.00243488	0.0112312	Down	SOBIR1	Leucine-rich repeat receptor-like serine/threonine/tyrosine-protein kinase SOBIR1
12	TraesCS2B02G265700	0.208367	-2.2628	0.00514637	0.0212866	Down	At1g17230	Leucine-rich repeat receptor-like serine/threonine-protein kinase At1g17230
13	TraesCS2D02G252000	0.133797	-2.90188	3.15787e-06	2.98256e-05	Down	At1g17230	Leucine-rich repeat receptor-like serine/threonine-protein kinase At1g17230
14	TraesCS5D02G245600	10.6023	3.4063	0.00766459	0.0297729	Up	At2g14510	Leucine-rich repeat receptor-like serine/threonine-protein kinase At2g14510
15	TraesCS2A02G268300	0.100807	-3.31033	1.49146e-11	2.99421e-10	Down	BAM1	Leucine-rich repeat receptor-like serine/threonine-protein kinase BAM1
16	TraesCS2B02G266700	0.130869	-2.93381	1.23056e-09	1.97089e-08	Down	BAM1	Leucine-rich repeat receptor-like serine/threonine-protein kinase BAM1
17	TraesCS2D02G255900	0.459656	-1.12137	0.00575115	0.023397	Down	BAM1	Leucine-rich repeat receptor-like serine/threonine-protein kinase BAM1
18	TraesCS3D02G276200	4.54048	2.18285	0.00341487	0.0149808	Up	BAM1	Leucine-rich repeat receptor-like serine/threonine-protein kinase BAM1
19	TraesCS4A02G059000	0.0961496	-3.37857	2.26358e-10	3.98458e-09	Down	BAM1	Leucine-rich repeat receptor-like serine/threonine-protein kinase BAM1
20	TraesCS4B02G234600	0.0858198	-3.54255	1.52335e-15	4.44191e-14	Down	BAM1	Leucine-rich repeat receptor-like serine/threonine-protein kinase BAM1
21	TraesCS4D02G235800	0.130648	-2.93624	9.071e-08	1.12062e-06	Down	BAM1	Leucine-rich repeat receptor-like serine/threonine-protein kinase BAM1
22	TraesCS5A02G407500	0.211462	-2.24153	5.85754e-10	9.80123e-09	Down	BAM1	Leucine-rich repeat receptor-like serine/threonine-protein kinase BAM1
23	TraesCS5B02G412400	0.235965	-2.08336	2.02249e-09	3.15523e-08	Down	BAM1	Leucine-rich repeat receptor-like serine/threonine-protein kinase BAM1
24	TraesCS5D02G417400	0.228626	-2.12894	1.35822e-09	2.1647e-08	Down	BAM1	Leucine-rich repeat receptor-like serine/threonine-protein kinase BAM1
25	TraesCS3A02G142200	0.198084	-2.33581	4.12537e-05	0.000309946	Down	PXC3	Leucine-rich repeat receptor-like tyrosine-protein kinase PXC3
26	TraesCS3D02G145100	0.255548	-1.96833	0.002419	0.0111698	Down	PXC3	Leucine-rich repeat receptor-like tyrosine-protein kinase PXC3
	LRR receptor-like serine/threonine-protein kinase
1	TraesCS3A02G092300	3.35013	1.74422	0.00462776	0.0194263	Up	RGI3	LRR receptor-like serine/threonine-protein kinase
2	TraesCS3D02G092600	4.80593	2.26482	0.000166909	0.00108283	Up	RGI3	LRR receptor-like serine/threonine-protein kinase
3	TraesCS6A02G336300	0.0475955	-4.39303	1.34405e-06	1.36527e-05	Down	ERECTA	LRR receptor-like serine/threonine-protein kinase ERECTA
4	TraesCS6B02G366900	0.0854689	-3.54846	1.65435e-08	2.28416e-07	Down	ERECTA	LRR receptor-like serine/threonine-protein kinase ERECTA
5	TraesCS6D02G316000	0.155677	-2.68337	5.12833e-07	5.59302e-06	Down	ERECTA	LRR receptor-like serine/threonine-protein kinase ERECTA
6	TraesCS7A02G164000	0.203008	-2.30039	2.68339e-08	3.59448e-07	Down	ERECTA	LRR receptor-like serine/threonine-protein kinase ERECTA
7	TraesCS7B02G069800	0.0941081	-3.40954	1.34333e-15	3.93756e-14	Down	ERECTA	LRR receptor-like serine/threonine-protein kinase ERECTA
8	TraesCS7D02G166100	0.143	-2.80591	1.32754e-11	2.67959e-10	Down	ERECTA	LRR receptor-like serine/threonine-protein kinase ERECTA
9	TraesCS4A02G422700	0.0687077	-3.86338	7.03995e-09	1.02062e-07	Down	ERL1	LRR receptor-like serine/threonine-protein kinase ERL1
10	TraesCS7A02G066200	0.0944232	-3.40471	3.20469e-07	3.6125e-06	Down	ERL1	LRR receptor-like serine/threonine-protein kinase ERL1
11	TraesCS7D02G060400	0.141621	-2.81989	1.28594e-12	2.90712e-11	Down	ERL1	LRR receptor-like serine/threonine-protein kinase ERL1
12	TraesCS4A02G092500	0.382545	-1.3863	1.01125e-05	8.67141e-05	Down	FEI1	LRR receptor-like serine/threonine-protein kinase FEI 1
13	TraesCS4B02G211800	0.215288	-2.21566	5.11088e-12	1.08277e-10	Down	FEI1	LRR receptor-like serine/threonine-protein kinase FEI 1
14	TraesCS5A02G005300	0.211374	-2.24213	0.000197944	0.00125725	Down	FEI1	LRR receptor-like serine/threonine-protein kinase FEI 1
15	TraesCS5B02G004300	0.373347	-1.42141	0.00369274	0.0160307	Down	FEI1	LRR receptor-like serine/threonine-protein kinase FEI 1
16	TraesCS5D02G007200	0.126983	-2.9773	0.000143956	0.000949125	Down	FEI1	LRR receptor-like serine/threonine-protein kinase FEI 1
17	TraesCS2A02G230100	16.1903	4.01706	2.26508e-06	2.20021e-05	Up	GSO1	LRR receptor-like serine/threonine-protein kinase GSO1
18	TraesCS2B02G251700	Inf	Inf	0.00239892	0.0110922	Up	GSO1	LRR receptor-like serine/threonine-protein kinase GSO1
19	TraesCS2D02G233800	7.74203	2.95271	0.00337617	0.0148385	Up	GSO1	LRR receptor-like serine/threonine-protein kinase GSO1
20	TraesCS2A02G260600	11.5513	3.52999	1.06519e-11	2.17702e-10	Up	RPK2	LRR receptor-like serine/threonine-protein kinase RPK2
21	TraesCS2B02G281400	7.31318	2.8705	0.00177026	0.00856904	Up	RPK2	LRR receptor-like serine/threonine-protein kinase RPK2
	Mitogen-activated protein kinase
1	TraesCS3D02G225600	0.403527	-1.30926	0.00289519	0.0129979	Down	MPK10	Mitogen-activated protein kinase 10	GO:0004707,GO:0005524,GO:0005634,GO:0005737,GO:0010468,GO:0035556	MAP kinase activity|ATP binding|nucleus|cytoplasm|regulation of gene expression|intracellular signal transduction
2	TraesCS7A02G335300	2.32676	1.21832	0.00019875	0.00126186	Up	MPK11	Mitogen-activated protein kinase 11	GO:0004707,GO:0005524,GO:0005634,GO:0005737,GO:0010468,GO:0035556	MAP kinase activity|ATP binding|nucleus|cytoplasm|regulation of gene expression|intracellular signal transduction
3	TraesCS7B02G309900	3.34094	1.74025	4.98847e-08	6.42778e-07	Up	MPK12	Mitogen-activated protein kinase 12	GO:0004707,GO:0005524,GO:0005634,GO:0005737,GO:0006952,GO:0010468,GO:0035556	MAP kinase activity|ATP binding|nucleus|cytoplasm|defense response|regulation of gene expression|intracellular signal transduction
4	TraesCS7D02G403700	3.15919	1.65956	9.70681e-08	1.19444e-06	Up	MPK12	Mitogen-activated protein kinase 12	GO:0004707,GO:0005524,GO:0005634,GO:0005737,GO:0006952,GO:0010468,GO:0035556	MAP kinase activity|ATP binding|nucleus|cytoplasm|defense response|regulation of gene expression|intracellular signal transduction
5	TraesCS6B02G127800	0	#NAME?	0.00618745	0.0248729	Down	MPK13	Mitogen-activated protein kinase 13	GO:0004707,GO:0005524,GO:0005622	MAP kinase activity|ATP binding|intracellular
6	TraesCS6D02G082900	4.3761	2.12965	0.00655354	0.0260897	Up	MPK13	Mitogen-activated protein kinase 13	GO:0004707,GO:0005524,GO:0005634,GO:0005737,GO:0010468,GO:0035556	MAP kinase activity|ATP binding|nucleus|cytoplasm|regulation of gene expression|intracellular signal transduction
7	TraesCS1A02G086500	0.454758	-1.13683	0.000197598	0.00125556	Down	MPK14	Mitogen-activated protein kinase 14	GO:0004707,GO:0005524,GO:0005634,GO:0005737,GO:0010468,GO:0035556	MAP kinase activity|ATP binding|nucleus|cytoplasm|regulation of gene expression|intracellular signal transduction
8	TraesCS1B02G445300	7.40267	2.88805	0.000533061	0.00301012	Up	MPK17	Mitogen-activated protein kinase 17	GO:0004707,GO:0005524,GO:0005634,GO:0005737,GO:0010468,GO:0035556	MAP kinase activity|ATP binding|nucleus|cytoplasm|regulation of gene expression|intracellular signal transduction
9	TraesCS7D02G414900	3.32962	1.73536	0.00618881	0.0248771	Up	MPK4	Mitogen-activated protein kinase 4	GO:0004707,GO:0005524,GO:0005634,GO:0005737,GO:0010468,GO:0035556	MAP kinase activity|ATP binding|nucleus|cytoplasm|regulation of gene expression|intracellular signal transduction
10	TraesCS4A02G106400	7.49601	2.90612	2.23099e-09	3.46253e-08	Up	MPK5	Mitogen-activated protein kinase 5	GO:0004707,GO:0005524,GO:0005634,GO:0005737,GO:0006970,GO:0006979,GO:0009409,GO:0009414,GO:0009555,GO:0009611,GO:0010120,GO:0010183,GO:0010200,GO:0010224,GO:0010229,GO:0010468,GO:0035556,GO:0042742,GO:0048481,GO:0050826,GO:0050832,GO:0080136,GO:1901002,GO:1902065	MAP kinase activity|ATP binding|nucleus|cytoplasm|response to osmotic stress|response to oxidative stress|response to cold|response to water deprivation|pollen development|response to wounding|camalexin biosynthetic process|pollen tube guidance|response to chitin|response to UV-B|inflorescence development|regulation of gene expression|intracellular signal transduction|defense response to bacteriu…
11	TraesCS4B02G197800	11.4467	3.51686	5.40999e-14	1.38573e-12	Up	MPK5	Mitogen-activated protein kinase 5	GO:0004707,GO:0005524,GO:0005634,GO:0005737,GO:0006970,GO:0006979,GO:0009409,GO:0009414,GO:0009555,GO:0009611,GO:0010120,GO:0010183,GO:0010200,GO:0010224,GO:0010229,GO:0010468,GO:0035556,GO:0042742,GO:0048481,GO:0050826,GO:0050832,GO:0080136,GO:1901002,GO:1902065	MAP kinase activity|ATP binding|nucleus|cytoplasm|response to osmotic stress|response to oxidative stress|response to cold|response to water deprivation|pollen development|response to wounding|camalexin biosynthetic process|pollen tube guidance|response to chitin|response to UV-B|inflorescence development|regulation of gene expression|intracellular signal transduction|defense response to bacteriu…
12	TraesCS4D02G198600	3.70307	1.88872	0.000140105	0.000926544	Up	MPK5	Mitogen-activated protein kinase 5	GO:0004707,GO:0005524,GO:0005634,GO:0005737,GO:0006970,GO:0006979,GO:0009409,GO:0009414,GO:0009555,GO:0009611,GO:0010120,GO:0010183,GO:0010200,GO:0010224,GO:0010229,GO:0010468,GO:0035556,GO:0042742,GO:0048481,GO:0050826,GO:0050832,GO:0080136,GO:1901002,GO:1902065	MAP kinase activity|ATP binding|nucleus|cytoplasm|response to osmotic stress|response to oxidative stress|response to cold|response to water deprivation|pollen development|response to wounding|camalexin biosynthetic process|pollen tube guidance|response to chitin|response to UV-B|inflorescence development|regulation of gene expression|intracellular signal transduction|defense response to bacteriu…
13	TraesCS1B02G431400	4.5225	2.17712	2.89414e-07	3.2909e-06	Up	MPK7	Mitogen-activated protein kinase 7	GO:0004707,GO:0005524,GO:0005634,GO:0005737,GO:0010468,GO:0035556	MAP kinase activity|ATP binding|nucleus|cytoplasm|regulation of gene expression|intracellular signal transduction
14	TraesCS1D02G410100	2.89128	1.53171	0.0066898	0.0265402	Up	MPK7	Mitogen-activated protein kinase 7	GO:0004707,GO:0005524,GO:0005634,GO:0005737,GO:0010468,GO:0035556	MAP kinase activity|ATP binding|nucleus|cytoplasm|regulation of gene expression|intracellular signal transduction
15	TraesCS3B02G270200	0.362586	-1.46361	6.5419e-05	0.000470135	Down	MPK8	Mitogen-activated protein kinase 8	GO:0004707,GO:0005524,GO:0005634,GO:0005737,GO:0010468,GO:0035556	MAP kinase activity|ATP binding|nucleus|cytoplasm|regulation of gene expression|intracellular signal transduction
16	TraesCS1A02G421000	0.455378	-1.13486	0.0101917	0.037667	Down	MPK9	Mitogen-activated protein kinase 9	GO:0004707,GO:0005524,GO:0005634,GO:0005737,GO:0010468,GO:0035556	MAP kinase activity|ATP binding|nucleus|cytoplasm|regulation of gene expression|intracellular signal transduction
17	TraesCS4A02G396700	0.2532	-1.98165	0.00215021	0.010103	Down	MKK2	Mitogen-activated protein kinase kinase 2	GO:0000187,GO:0004674,GO:0004708,GO:0005524,GO:0005737,GO:0005886,GO:0009409,GO:0009631,GO:0009651,GO:0009814,GO:0010051,GO:0023014,GO:0031098,GO:0032147,GO:0060918	activation of MAPK activity|protein serine/threonine kinase activity|MAP kinase kinase activity|ATP binding|cytoplasm|plasma membrane|response to cold|cold acclimation|response to salt stress|defense response, incompatible interaction|xylem and phloem pattern formation|signal transduction by protein phosphorylation|stress-activated protein kinase signaling cascade|activation of protein kinase act…	ko04066,ko04540,ko04015,ko04071,ko04550,ko04668,ko04014,ko04151,ko04510,ko04013,ko04024,ko04010,ko04114,ko04072,ko04810,ko04370,ko04068,ko04022,ko04210,ko04012,ko04150	HIF-1 signaling pathway|Gap junction|Rap1 signaling pathway|Sphingolipid signaling pathway|Signaling pathways regulating pluripotency of stem cells|TNF signaling pathway|Ras signaling pathway|PI3K-Akt signaling pathway|Focal adhesion|MAPK signaling pathway - fly|cAMP signaling pathway|MAPK signaling pathway|Oocyte meiosis|Phospholipase D signaling pathway|Regulation of actin cytoskeleton|VEGF sig…
18	TraesCS5B02G122600	4.02362	2.0085	0.00033309	0.00198728	Up	MKK3	Mitogen-activated protein kinase kinase 3	GO:0000187,GO:0004674,GO:0004707,GO:0004708,GO:0005524,GO:0005634,GO:0005737,GO:0009737,GO:0009738,GO:0009814,GO:0009864,GO:0009866,GO:0023014,GO:0031098,GO:0032147	activation of MAPK activity|protein serine/threonine kinase activity|MAP kinase activity|MAP kinase kinase activity|ATP binding|nucleus|cytoplasm|response to abscisic acid|abscisic acid-activated signaling pathway|defense response, incompatible interaction|induced systemic resistance, jasmonic acid mediated signaling pathway|induced systemic resistance, ethylene mediated signaling pathway|signal …
19	TraesCS7B02G059000	0	#NAME?	0.00194842	0.00928936	Down	MKK5	Mitogen-activated protein kinase kinase 5	GO:0000187,GO:0004674,GO:0004708,GO:0005524,GO:0005737,GO:0009626,GO:0009814,GO:0010227,GO:0010229,GO:0010365,GO:0023014,GO:0031098,GO:0032147	activation of MAPK activity|protein serine/threonine kinase activity|MAP kinase kinase activity|ATP binding|cytoplasm|plant-type hypersensitive response|defense response, incompatible interaction|floral organ abscission|inflorescence development|positive regulation of ethylene biosynthetic process|signal transduction by protein phosphorylation|stress-activated protein kinase signaling cascade|act…
20	TraesCS4A02G062600	3.49547	1.80549	0.0062273	0.0250113	Up	MKK9	Mitogen-activated protein kinase kinase 9	GO:0000187,GO:0004674,GO:0004708,GO:0005524,GO:0005634,GO:0005737,GO:0009611,GO:0009620,GO:0009651,GO:0009693,GO:0009873,GO:0010120,GO:0010150,GO:0023014,GO:0030295,GO:0031098,GO:0032147,GO:0045893,GO:0046777	activation of MAPK activity|protein serine/threonine kinase activity|MAP kinase kinase activity|ATP binding|nucleus|cytoplasm|response to wounding|response to fungus|response to salt stress|ethylene biosynthetic process|ethylene-activated signaling pathway|camalexin biosynthetic process|leaf senescence|signal transduction by protein phosphorylation|protein kinase activator activity|stress-activat…
21	TraesCS4D02G239400	3.09728	1.631	0.00552376	0.0226024	Up	MKK9	Mitogen-activated protein kinase kinase 9	GO:0000187,GO:0004674,GO:0004708,GO:0005524,GO:0005634,GO:0005737,GO:0009611,GO:0009620,GO:0009651,GO:0009693,GO:0009873,GO:0010120,GO:0010150,GO:0023014,GO:0030295,GO:0031098,GO:0032147,GO:0045893,GO:0046777	activation of MAPK activity|protein serine/threonine kinase activity|MAP kinase kinase activity|ATP binding|nucleus|cytoplasm|response to wounding|response to fungus|response to salt stress|ethylene biosynthetic process|ethylene-activated signaling pathway|camalexin biosynthetic process|leaf senescence|signal transduction by protein phosphorylation|protein kinase activator activity|stress-activat…
22	TraesCS4B02G216700	0.491254	-1.02546	0.0100848	0.0373463	Down	MEKK1	Mitogen-activated protein kinase kinase kinase 1	GO:0000165,GO:0003677,GO:0004674,GO:0004709,GO:0005524,GO:0005634,GO:0005737,GO:0005768,GO:0005886,GO:0006970,GO:0009409,GO:0009611,GO:0009631,GO:0009651,GO:0010449,GO:0019900,GO:0022622,GO:0023014,GO:0031098,GO:0032147,GO:0045087,GO:0046777,GO:1902065	MAPK cascade|DNA binding|protein serine/threonine kinase activity|MAP kinase kinase kinase activity|ATP binding|nucleus|cytoplasm|endosome|plasma membrane|response to osmotic stress|response to cold|response to wounding|cold acclimation|response to salt stress|root meristem growth|kinase binding|root system development|signal transduction by protein phosphorylation|stress-activated protein kinase…
23	TraesCS6A02G327500	11.5107	3.5249	0.000507464	0.00288433	Up	MEKK1	Mitogen-activated protein kinase kinase kinase 1	GO:0000165,GO:0003677,GO:0004674,GO:0004709,GO:0005524,GO:0005634,GO:0005737,GO:0005768,GO:0005886,GO:0006970,GO:0009409,GO:0009611,GO:0009631,GO:0009651,GO:0010449,GO:0019900,GO:0022622,GO:0023014,GO:0031098,GO:0032147,GO:0045087,GO:0046777,GO:1902065	MAPK cascade|DNA binding|protein serine/threonine kinase activity|MAP kinase kinase kinase activity|ATP binding|nucleus|cytoplasm|endosome|plasma membrane|response to osmotic stress|response to cold|response to wounding|cold acclimation|response to salt stress|root meristem growth|kinase binding|root system development|signal transduction by protein phosphorylation|stress-activated protein kinase…
24	TraesCS1A02G366900	11.9575	3.57984	0.00208643	0.00984706	Up	MAPKKK17	Mitogen-activated protein kinase kinase kinase 17	GO:0004674,GO:0004709,GO:0005524,GO:0005634,GO:0005737,GO:0006970,GO:0009737,GO:0009738,GO:0023014,GO:0031098,GO:0032147	protein serine/threonine kinase activity|MAP kinase kinase kinase activity|ATP binding|nucleus|cytoplasm|response to osmotic stress|response to abscisic acid|abscisic acid-activated signaling pathway|signal transduction by protein phosphorylation|stress-activated protein kinase signaling cascade|activation of protein kinase activity
25	TraesCS1A02G367000	9.95003	3.3147	1.97863e-06	1.94639e-05	Up	MAPKKK17	Mitogen-activated protein kinase kinase kinase 17	GO:0004674,GO:0004709,GO:0005524,GO:0005634,GO:0005737,GO:0006970,GO:0009737,GO:0009738,GO:0023014,GO:0031098,GO:0032147	protein serine/threonine kinase activity|MAP kinase kinase kinase activity|ATP binding|nucleus|cytoplasm|response to osmotic stress|response to abscisic acid|abscisic acid-activated signaling pathway|signal transduction by protein phosphorylation|stress-activated protein kinase signaling cascade|activation of protein kinase activity
26	TraesCS1A02G367100	11.4537	3.51774	0.00327686	0.0144614	Up	MAPKKK17	Mitogen-activated protein kinase kinase kinase 17	GO:0004674,GO:0004709,GO:0005524,GO:0005634,GO:0005737,GO:0006970,GO:0009737,GO:0009738,GO:0023014,GO:0031098,GO:0032147	protein serine/threonine kinase activity|MAP kinase kinase kinase activity|ATP binding|nucleus|cytoplasm|response to osmotic stress|response to abscisic acid|abscisic acid-activated signaling pathway|signal transduction by protein phosphorylation|stress-activated protein kinase signaling cascade|activation of protein kinase activity
27	TraesCS1A02G367200	61.1756	5.93488	2.07655e-06	2.03248e-05	Up	MAPKKK17	Mitogen-activated protein kinase kinase kinase 17	GO:0004674,GO:0004709,GO:0005524,GO:0005634,GO:0005737,GO:0006970,GO:0009737,GO:0009738,GO:0023014,GO:0031098,GO:0032147	protein serine/threonine kinase activity|MAP kinase kinase kinase activity|ATP binding|nucleus|cytoplasm|response to osmotic stress|response to abscisic acid|abscisic acid-activated signaling pathway|signal transduction by protein phosphorylation|stress-activated protein kinase signaling cascade|activation of protein kinase activity
28	TraesCS1B02G384900	29.8729	4.90077	2.15355e-07	2.50118e-06	Up	MAPKKK17	Mitogen-activated protein kinase kinase kinase 17	GO:0004674,GO:0004709,GO:0005524,GO:0005634,GO:0005737,GO:0006970,GO:0009737,GO:0009738,GO:0023014,GO:0031098,GO:0032147	protein serine/threonine kinase activity|MAP kinase kinase kinase activity|ATP binding|nucleus|cytoplasm|response to osmotic stress|response to abscisic acid|abscisic acid-activated signaling pathway|signal transduction by protein phosphorylation|stress-activated protein kinase signaling cascade|activation of protein kinase activity
29	TraesCS1B02G385000	5.66027	2.50087	0.00879805	0.0333457	Up	MAPKKK17	Mitogen-activated protein kinase kinase kinase 17	GO:0004674,GO:0004709,GO:0005524,GO:0005634,GO:0005737,GO:0006970,GO:0009737,GO:0009738,GO:0023014,GO:0031098,GO:0032147	protein serine/threonine kinase activity|MAP kinase kinase kinase activity|ATP binding|nucleus|cytoplasm|response to osmotic stress|response to abscisic acid|abscisic acid-activated signaling pathway|signal transduction by protein phosphorylation|stress-activated protein kinase signaling cascade|activation of protein kinase activity
30	TraesCS1B02G385100	21.0249	4.39403	0.00947123	0.0354638	Up	MAPKKK17	Mitogen-activated protein kinase kinase kinase 17	GO:0004674,GO:0004709,GO:0005524,GO:0005634,GO:0005737,GO:0006970,GO:0009737,GO:0009738,GO:0023014,GO:0031098,GO:0032147	protein serine/threonine kinase activity|MAP kinase kinase kinase activity|ATP binding|nucleus|cytoplasm|response to osmotic stress|response to abscisic acid|abscisic acid-activated signaling pathway|signal transduction by protein phosphorylation|stress-activated protein kinase signaling cascade|activation of protein kinase activity
31	TraesCS1B02G385200	32.8498	5.03781	1.49524e-12	3.35795e-11	Up	MAPKKK17	Mitogen-activated protein kinase kinase kinase 17	GO:0004674,GO:0004709,GO:0005524,GO:0005634,GO:0005737,GO:0006970,GO:0009737,GO:0009738,GO:0023014,GO:0031098,GO:0032147	protein serine/threonine kinase activity|MAP kinase kinase kinase activity|ATP binding|nucleus|cytoplasm|response to osmotic stress|response to abscisic acid|abscisic acid-activated signaling pathway|signal transduction by protein phosphorylation|stress-activated protein kinase signaling cascade|activation of protein kinase activity
32	TraesCS1B02G385300	44.4529	5.47421	3.36325e-11	6.51604e-10	Up	MAPKKK17	Mitogen-activated protein kinase kinase kinase 17	GO:0004674,GO:0004709,GO:0005524,GO:0005634,GO:0005737,GO:0006970,GO:0009737,GO:0009738,GO:0023014,GO:0031098,GO:0032147	protein serine/threonine kinase activity|MAP kinase kinase kinase activity|ATP binding|nucleus|cytoplasm|response to osmotic stress|response to abscisic acid|abscisic acid-activated signaling pathway|signal transduction by protein phosphorylation|stress-activated protein kinase signaling cascade|activation of protein kinase activity
33	TraesCS1D02G372400	5.54201	2.47041	0.0113671	0.0412678	Up	MAPKKK17	Mitogen-activated protein kinase kinase kinase 17	GO:0004674,GO:0004709,GO:0005524,GO:0005634,GO:0005737,GO:0006970,GO:0009737,GO:0009738,GO:0023014,GO:0031098,GO:0032147	protein serine/threonine kinase activity|MAP kinase kinase kinase activity|ATP binding|nucleus|cytoplasm|response to osmotic stress|response to abscisic acid|abscisic acid-activated signaling pathway|signal transduction by protein phosphorylation|stress-activated protein kinase signaling cascade|activation of protein kinase activity
34	TraesCS1D02G372500	12.3779	3.62969	3.23763e-07	3.647e-06	Up	MAPKKK17	Mitogen-activated protein kinase kinase kinase 17	GO:0004674,GO:0004709,GO:0005524,GO:0005634,GO:0005737,GO:0006970,GO:0009737,GO:0009738,GO:0023014,GO:0031098,GO:0032147	protein serine/threonine kinase activity|MAP kinase kinase kinase activity|ATP binding|nucleus|cytoplasm|response to osmotic stress|response to abscisic acid|abscisic acid-activated signaling pathway|signal transduction by protein phosphorylation|stress-activated protein kinase signaling cascade|activation of protein kinase activity
35	TraesCS1D02G372600	74.9225	6.22733	1.39375e-13	3.44909e-12	Up	MAPKKK17	Mitogen-activated protein kinase kinase kinase 17	GO:0004674,GO:0004709,GO:0005524,GO:0005634,GO:0005737,GO:0006970,GO:0009737,GO:0009738,GO:0023014,GO:0031098,GO:0032147	protein serine/threonine kinase activity|MAP kinase kinase kinase activity|ATP binding|nucleus|cytoplasm|response to osmotic stress|response to abscisic acid|abscisic acid-activated signaling pathway|signal transduction by protein phosphorylation|stress-activated protein kinase signaling cascade|activation of protein kinase activity
36	TraesCS1D02G372700	33.1625	5.05148	3.83174e-15	1.081e-13	Up	MAPKKK17	Mitogen-activated protein kinase kinase kinase 17	GO:0004674,GO:0004709,GO:0005524,GO:0005634,GO:0005737,GO:0006970,GO:0009737,GO:0009738,GO:0023014,GO:0031098,GO:0032147	protein serine/threonine kinase activity|MAP kinase kinase kinase activity|ATP binding|nucleus|cytoplasm|response to osmotic stress|response to abscisic acid|abscisic acid-activated signaling pathway|signal transduction by protein phosphorylation|stress-activated protein kinase signaling cascade|activation of protein kinase activity
37	TraesCS1D02G372800	76.8282	6.26356	9.80024e-10	1.59114e-08	Up	MAPKKK17	Mitogen-activated protein kinase kinase kinase 17	GO:0004674,GO:0004709,GO:0005524,GO:0005634,GO:0005737,GO:0006970,GO:0009737,GO:0009738,GO:0023014,GO:0031098,GO:0032147	protein serine/threonine kinase activity|MAP kinase kinase kinase activity|ATP binding|nucleus|cytoplasm|response to osmotic stress|response to abscisic acid|abscisic acid-activated signaling pathway|signal transduction by protein phosphorylation|stress-activated protein kinase signaling cascade|activation of protein kinase activity
38	TraesCS3A02G255600	5.1272	2.35817	0.00427281	0.0181606	Up	MAPKKK17	Mitogen-activated protein kinase kinase kinase 17	GO:0004674,GO:0004709,GO:0005524,GO:0005634,GO:0005737,GO:0006970,GO:0009737,GO:0009738,GO:0023014,GO:0031098,GO:0032147	protein serine/threonine kinase activity|MAP kinase kinase kinase activity|ATP binding|nucleus|cytoplasm|response to osmotic stress|response to abscisic acid|abscisic acid-activated signaling pathway|signal transduction by protein phosphorylation|stress-activated protein kinase signaling cascade|activation of protein kinase activity
39	TraesCS3A02G255700	45.8698	5.51947	0.00306091	0.0136369	Up	MAPKKK17	Mitogen-activated protein kinase kinase kinase 17	GO:0004674,GO:0004709,GO:0005524,GO:0005634,GO:0005737,GO:0006970,GO:0009737,GO:0009738,GO:0023014,GO:0031098,GO:0032147	protein serine/threonine kinase activity|MAP kinase kinase kinase activity|ATP binding|nucleus|cytoplasm|response to osmotic stress|response to abscisic acid|abscisic acid-activated signaling pathway|signal transduction by protein phosphorylation|stress-activated protein kinase signaling cascade|activation of protein kinase activity
40	TraesCS3A02G256200	9.14771	3.19341	1.90441e-11	3.78919e-10	Up	MAPKKK17	Mitogen-activated protein kinase kinase kinase 17	GO:0004674,GO:0004709,GO:0005524,GO:0005634,GO:0005737,GO:0006970,GO:0009737,GO:0009738,GO:0023014,GO:0031098,GO:0032147	protein serine/threonine kinase activity|MAP kinase kinase kinase activity|ATP binding|nucleus|cytoplasm|response to osmotic stress|response to abscisic acid|abscisic acid-activated signaling pathway|signal transduction by protein phosphorylation|stress-activated protein kinase signaling cascade|activation of protein kinase activity
41	TraesCS3A02G256300	6.14101	2.61848	8.02345e-07	8.483e-06	Up	MAPKKK17	Mitogen-activated protein kinase kinase kinase 17	GO:0004674,GO:0004709,GO:0005524,GO:0005634,GO:0005737,GO:0006970,GO:0009737,GO:0009738,GO:0023014,GO:0031098,GO:0032147	protein serine/threonine kinase activity|MAP kinase kinase kinase activity|ATP binding|nucleus|cytoplasm|response to osmotic stress|response to abscisic acid|abscisic acid-activated signaling pathway|signal transduction by protein phosphorylation|stress-activated protein kinase signaling cascade|activation of protein kinase activity
42	TraesCS3B02G288100	10.7596	3.42756	5.34867e-09	7.88929e-08	Up	MAPKKK17	Mitogen-activated protein kinase kinase kinase 17	GO:0004674,GO:0004709,GO:0005524,GO:0005634,GO:0005737,GO:0006970,GO:0009737,GO:0009738,GO:0023014,GO:0031098,GO:0032147	protein serine/threonine kinase activity|MAP kinase kinase kinase activity|ATP binding|nucleus|cytoplasm|response to osmotic stress|response to abscisic acid|abscisic acid-activated signaling pathway|signal transduction by protein phosphorylation|stress-activated protein kinase signaling cascade|activation of protein kinase activity
43	TraesCS3B02G288300	9.14015	3.19222	0.00397683	0.0170767	Up	MAPKKK17	Mitogen-activated protein kinase kinase kinase 17	GO:0004674,GO:0004709,GO:0005524,GO:0005634,GO:0005737,GO:0006970,GO:0009737,GO:0009738,GO:0023014,GO:0031098,GO:0032147	protein serine/threonine kinase activity|MAP kinase kinase kinase activity|ATP binding|nucleus|cytoplasm|response to osmotic stress|response to abscisic acid|abscisic acid-activated signaling pathway|signal transduction by protein phosphorylation|stress-activated protein kinase signaling cascade|activation of protein kinase activity
44	TraesCS3B02G289400	11.8556	3.5675	9.65881e-06	8.31766e-05	Up	MAPKKK17	Mitogen-activated protein kinase kinase kinase 17	GO:0004674,GO:0004709,GO:0005524,GO:0005634,GO:0005737,GO:0006970,GO:0009737,GO:0009738,GO:0023014,GO:0031098,GO:0032147	protein serine/threonine kinase activity|MAP kinase kinase kinase activity|ATP binding|nucleus|cytoplasm|response to osmotic stress|response to abscisic acid|abscisic acid-activated signaling pathway|signal transduction by protein phosphorylation|stress-activated protein kinase signaling cascade|activation of protein kinase activity
45	TraesCS3D02G256400	5.99676	2.58418	3.56394e-05	0.000272187	Up	MAPKKK17	Mitogen-activated protein kinase kinase kinase 17	GO:0004674,GO:0004709,GO:0005524,GO:0005634,GO:0005737,GO:0006970,GO:0009737,GO:0009738,GO:0023014,GO:0031098,GO:0032147	protein serine/threonine kinase activity|MAP kinase kinase kinase activity|ATP binding|nucleus|cytoplasm|response to osmotic stress|response to abscisic acid|abscisic acid-activated signaling pathway|signal transduction by protein phosphorylation|stress-activated protein kinase signaling cascade|activation of protein kinase activity
46	TraesCS3D02G256500	11.6598	3.54348	0.00166424	0.00812376	Up	MAPKKK17	Mitogen-activated protein kinase kinase kinase 17	GO:0004674,GO:0004709,GO:0005524,GO:0005634,GO:0005737,GO:0006970,GO:0009737,GO:0009738,GO:0023014,GO:0031098,GO:0032147	protein serine/threonine kinase activity|MAP kinase kinase kinase activity|ATP binding|nucleus|cytoplasm|response to osmotic stress|response to abscisic acid|abscisic acid-activated signaling pathway|signal transduction by protein phosphorylation|stress-activated protein kinase signaling cascade|activation of protein kinase activity
47	TraesCS3D02G256600	5.58979	2.48279	3.38545e-07	3.80092e-06	Up	MAPKKK17	Mitogen-activated protein kinase kinase kinase 17	GO:0004674,GO:0004709,GO:0005524,GO:0005634,GO:0005737,GO:0006970,GO:0009737,GO:0009738,GO:0023014,GO:0031098,GO:0032147	protein serine/threonine kinase activity|MAP kinase kinase kinase activity|ATP binding|nucleus|cytoplasm|response to osmotic stress|response to abscisic acid|abscisic acid-activated signaling pathway|signal transduction by protein phosphorylation|stress-activated protein kinase signaling cascade|activation of protein kinase activity
48	TraesCS6B02G232400	6.30292	2.65602	0.00097416	0.00510285	Up	ANP1	Mitogen-activated protein kinase kinase kinase ANP1	GO:0004674,GO:0004709,GO:0005524,GO:0005737,GO:0006979,GO:0023014,GO:0031098,GO:0032147,GO:0046777	protein serine/threonine kinase activity|MAP kinase kinase kinase activity|ATP binding|cytoplasm|response to oxidative stress|signal transduction by protein phosphorylation|stress-activated protein kinase signaling cascade|activation of protein kinase activity|protein autophosphorylation
49	TraesCS5A02G200800	0.39144	-1.35314	0.0128526	0.0457797	Down	NPK1	Mitogen-activated protein kinase kinase kinase NPK1	GO:0000919,GO:0004709,GO:0005524,GO:0005634,GO:0005856,GO:0006952,GO:0009524	cell plate assembly|MAP kinase kinase kinase activity|ATP binding|nucleus|cytoskeleton|defense response|phragmoplast
50	TraesCS5D02G206500	0.185856	-2.42775	3.38623e-06	3.18018e-05	Down	NPK1	Mitogen-activated protein kinase kinase kinase NPK1	GO:0000919,GO:0004709,GO:0005524,GO:0005634,GO:0005856,GO:0006952,GO:0009524	cell plate assembly|MAP kinase kinase kinase activity|ATP binding|nucleus|cytoskeleton|defense response|phragmoplast
	Probable inactive leucine-rich repeat receptor
1	TraesCS2A02G397200	0.0718762	-3.79834	1.31187e-20	5.54053e-19	Down	XIAO	Probable inactive leucine-rich repeat receptor kinase XIAO	GO:0004672,GO:0005524,GO:0005886,GO:0009506,GO:0009742,GO:0016021,GO:0046777,GO:0090696	protein kinase activity|ATP binding|plasma membrane|plasmodesma|brassinosteroid mediated signaling pathway|integral component of membrane|protein autophosphorylation|post-embryonic plant organ development
2	TraesCS2A02G243400	0.0822356	-3.60409	8.76531e-22	3.99085e-20	Down	At3g03770	Probable inactive leucine-rich repeat receptor-like protein kinase At3g03770
3	TraesCS2B02G270100	0.0667289	-3.90555	1.38898e-17	4.72718e-16	Down	At3g03770	Probable inactive leucine-rich repeat receptor-like protein kinase At3g03770
4	TraesCS2D02G248200	0.132421	-2.9168	2.88482e-18	1.03072e-16	Down	At3g03770	Probable inactive leucine-rich repeat receptor-like protein kinase At3g03770
5	TraesCS4A02G239600	0.0891648	-3.48738	1.35834e-11	2.73892e-10	Down	At3g03770	Probable inactive leucine-rich repeat receptor-like protein kinase At3g03770
6	TraesCS4B02G075400	0.211137	-2.24375	0.00685208	0.027089	Down	At3g03770	Probable inactive leucine-rich repeat receptor-like protein kinase At3g03770
7	TraesCS4D02G074100	0.395035	-1.33995	0.00698695	0.0275346	Down	At3g03770	Probable inactive leucine-rich repeat receptor-like protein kinase At3g03770
	Probable leucine-rich repeat receptor-like protein kinase
1	TraesCS1A02G149700	13.5737	3.76274	0.00333306	0.0146804	Up	At1g35710	Probable leucine-rich repeat receptor-like protein kinase At1g35710
2	TraesCS1B02G167700	14.0925	3.81686	5.88737e-11	1.11305e-09	Up	At1g35710	Probable leucine-rich repeat receptor-like protein kinase At1g35710
3	TraesCS1D02G146900	13.1712	3.71932	1.74155e-07	2.06e-06	Up	At1g35710	Probable leucine-rich repeat receptor-like protein kinase At1g35710
4	TraesCS1D02G380900	0.0238731	-5.38847	0.00479524	0.0200218	Down	At1g35710	Probable leucine-rich repeat receptor-like protein kinase At1g35710
5	TraesCS3A02G037200	0.0415375	-4.58944	5.24739e-07	5.71171e-06	Down	At1g68400	Probable leucine-rich repeat receptor-like protein kinase At1g68400
6	TraesCS3B02G046700	0.0502105	-4.31587	6.69761e-10	1.11094e-08	Down	At1g68400	Probable leucine-rich repeat receptor-like protein kinase At1g68400
7	TraesCS3D02G042500	0.00887416	-6.81617	1.09691e-22	5.2998e-21	Down	At1g68400	Probable leucine-rich repeat receptor-like protein kinase At1g68400
8	TraesCS1A02G236900	0.134569	-2.89358	0.000260003	0.00159542	Down	At5g49770	Probable leucine-rich repeat receptor-like protein kinase At5g49770
9	TraesCS1B02G246900	0.066848	-3.90297	6.24068e-06	5.58902e-05	Down	At5g49770	Probable leucine-rich repeat receptor-like protein kinase At5g49770
10	TraesCS2A02G431100	5.89534	2.55958	0.00601476	0.0242861	Up	At5g49770	Probable leucine-rich repeat receptor-like protein kinase At5g49770
11	TraesCS3D02G095200	0.29475	-1.76243	0.00930017	0.034927	Down	At5g49770	Probable leucine-rich repeat receptor-like protein kinase At5g49770
12	TraesCS4A02G131500	0.0405583	-4.62386	0.000499703	0.00284539	Down	At5g49770	Probable leucine-rich repeat receptor-like protein kinase At5g49770
13	TraesCS4B02G173100	0.0301803	-5.05025	0.00723245	0.0283503	Down	At5g49770	Probable leucine-rich repeat receptor-like protein kinase At5g49770
14	TraesCS4D02G175200	0.116641	-3.09986	1.39957e-06	1.41669e-05	Down	At5g49770	Probable leucine-rich repeat receptor-like protein kinase At5g49770
15	TraesCS2A02G131700	0.0826446	-3.59694	0.00220193	0.0103106	Down	IMK3	Probable leucine-rich repeat receptor-like protein kinase IMK3	GO:0004674,GO:0005524,GO:0005886,GO:0016021	protein serine/threonine kinase activity|ATP binding|plasma membrane|integral component of membrane
16	TraesCS2B02G154100	0.167239	-2.58002	0.000222148	0.00139043	Down	IMK3	Probable leucine-rich repeat receptor-like protein kinase IMK3	GO:0004674,GO:0005524,GO:0005886,GO:0016021	protein serine/threonine kinase activity|ATP binding|plasma membrane|integral component of membrane
17	TraesCS2D02G133800	0.214266	-2.22252	0.000491707	0.00280517	Down	IMK3	Probable leucine-rich repeat receptor-like protein kinase IMK3	GO:0004674,GO:0005524,GO:0005886,GO:0016021	protein serine/threonine kinase activity|ATP binding|plasma membrane|integral component of membrane
18	TraesCS4A02G180100	0.224887	-2.15273	0.000107946	0.000733167	Down	IMK3	Probable leucine-rich repeat receptor-like protein kinase IMK3	GO:0004674,GO:0005524,GO:0005886,GO:0016021	protein serine/threonine kinase activity|ATP binding|plasma membrane|integral component of membrane
19	TraesCS4B02G137400	0.10825	-3.20756	2.1898e-07	2.5395e-06	Down	IMK3	Probable leucine-rich repeat receptor-like protein kinase IMK3	GO:0004674,GO:0005524,GO:0005886,GO:0016021	protein serine/threonine kinase activity|ATP binding|plasma membrane|integral component of membrane
20	TraesCS4D02G132100	0.258982	-1.94908	0.00654459	0.0260633	Down	IMK3	Probable leucine-rich repeat receptor-like protein kinase IMK3	GO:0004674,GO:0005524,GO:0005886,GO:0016021	protein serine/threonine kinase activity|ATP binding|plasma membrane|integral component of membrane
21	TraesCS7A02G316000	0.0209147	-5.57934	7.06578e-06	6.26117e-05	Down	LRR-RLK	Probable leucine-rich repeat receptor-like serine/threonine-protein kinase At3g14840
	Probable LRR receptor-like serine/threonine-protein kinase
1	TraesCS1A02G302600	2.88795	1.53005	4.07678e-05	0.000307005	Up	At1g06840	Probable LRR receptor-like serine/threonine-protein kinase At1g06840
2	TraesCS1D02G302000	4.00385	2.00139	1.21098e-08	1.70113e-07	Up	At1g06840	Probable LRR receptor-like serine/threonine-protein kinase At1g06840
3	TraesCS3B02G602700	0.118542	-3.07653	1.70913e-11	3.41803e-10	Down	At1g06840	Probable LRR receptor-like serine/threonine-protein kinase At1g06840
4	TraesCS3D02G542300	0.400106	-1.32155	0.00286072	0.0128675	Down	At1g06840	Probable LRR receptor-like serine/threonine-protein kinase At1g06840
5	TraesCS7A02G130100	0.154571	-2.69366	2.16556e-09	3.36632e-08	Down	At1g06840	Probable LRR receptor-like serine/threonine-protein kinase At1g06840
6	TraesCS2A02G334300	0	#NAME?	3.49387e-06	3.27459e-05	Down	At1g07650	Probable LRR receptor-like serine/threonine-protein kinase At1g07650			ko04064	NF-kappa B signaling pathway
7	TraesCS5A02G186500	0.193826	-2.36716	7.00723e-05	0.000500357	Down	At1g07650	Probable LRR receptor-like serine/threonine-protein kinase At1g07650
8	TraesCS5B02G184900	0.215939	-2.21131	2.9509e-06	2.8013e-05	Down	At1g07650	Probable LRR receptor-like serine/threonine-protein kinase At1g07650
9	TraesCS5D02G191800	0.147986	-2.75647	6.62578e-06	5.90145e-05	Down	At1g07650	Probable LRR receptor-like serine/threonine-protein kinase At1g07650
10	TraesCS4B02G320600	0.209714	-2.2535	0.00114102	0.00585488	Down	At1g12460	Probable LRR receptor-like serine/threonine-protein kinase At1g12460
11	TraesCS4D02G317100	0.252574	-1.98522	0.00172714	0.00839047	Down	At1g12460	Probable LRR receptor-like serine/threonine-protein kinase At1g12460
12	TraesCS5A02G491400	0.259088	-1.94848	0.0110005	0.0401609	Down	At1g12460	Probable LRR receptor-like serine/threonine-protein kinase At1g12460
13	TraesCS7A02G368000	0.195802	-2.35253	0.000187743	0.00120007	Down	At1g14390	Probable LRR receptor-like serine/threonine-protein kinase At1g14390	GO:0004674,GO:0005524,GO:0016021	protein serine/threonine kinase activity|ATP binding|integral component of membrane
14	TraesCS7B02G260600	0.296671	-1.75306	0.00147788	0.00733069	Down	At1g14390	Probable LRR receptor-like serine/threonine-protein kinase At1g14390	GO:0004674,GO:0005524,GO:0016021	protein serine/threonine kinase activity|ATP binding|integral component of membrane
15	TraesCS7D02G354900	0.378399	-1.40202	0.00758089	0.0294888	Down	At1g14390	Probable LRR receptor-like serine/threonine-protein kinase At1g14390	GO:0004674,GO:0005524,GO:0016021	protein serine/threonine kinase activity|ATP binding|integral component of membrane
16	TraesCS7A02G368200	25.0328	4.64575	9.82257e-06	8.44566e-05	Up	At1g34110	Probable LRR receptor-like serine/threonine-protein kinase At1g34110	GO:0004672,GO:0004674,GO:0005524,GO:0009506,GO:0016021,GO:0046777	protein kinase activity|protein serine/threonine kinase activity|ATP binding|plasmodesma|integral component of membrane|protein autophosphorylation
17	TraesCS7B02G260400	Inf	Inf	0.000104481	0.000711727	Up	At1g34110	Probable LRR receptor-like serine/threonine-protein kinase At1g34110	GO:0004672,GO:0004674,GO:0005524,GO:0009506,GO:0016021,GO:0046777	protein kinase activity|protein serine/threonine kinase activity|ATP binding|plasmodesma|integral component of membrane|protein autophosphorylation
18	TraesCS7D02G354700	Inf	Inf	0.00278274	0.0125739	Up	At1g34110	Probable LRR receptor-like serine/threonine-protein kinase At1g34110	GO:0004672,GO:0004674,GO:0005524,GO:0009506,GO:0016021,GO:0046777	protein kinase activity|protein serine/threonine kinase activity|ATP binding|plasmodesma|integral component of membrane|protein autophosphorylation
19	TraesCS3D02G418900	0.0678318	-3.88189	0.00893056	0.0337579	Down	At1g56140	Probable LRR receptor-like serine/threonine-protein kinase At1g56140
20	TraesCS2A02G368700	3.03161	1.60008	0.00978516	0.036416	Up	At1g63430	Probable LRR receptor-like serine/threonine-protein kinase At1g63430	GO:0004674,GO:0005524,GO:0005886,GO:0016021	protein serine/threonine kinase activity|ATP binding|plasma membrane|integral component of membrane
21	TraesCS2A02G580000	2.20775	1.14258	0.000358322	0.00212147	Up	At1g63430	Probable LRR receptor-like serine/threonine-protein kinase At1g63430	GO:0004674,GO:0005524,GO:0005886,GO:0016021	protein serine/threonine kinase activity|ATP binding|plasma membrane|integral component of membrane
22	TraesCS3A02G538300	0.140721	-2.82909	4.49762e-06	4.13844e-05	Down	At1g67720	Probable LRR receptor-like serine/threonine-protein kinase At1g67720
23	TraesCS3B02G603800	0.207945	-2.26573	0.000231827	0.00144418	Down	At1g67720	Probable LRR receptor-like serine/threonine-protein kinase At1g67720
24	TraesCS2A02G182400	11.8752	3.56988	2.47757e-12	5.42533e-11	Up	At1g74360	Probable LRR receptor-like serine/threonine-protein kinase At1g74360
25	TraesCS2D02G190200	8.23009	3.04091	1.02427e-06	1.06197e-05	Up	At1g74360	Probable LRR receptor-like serine/threonine-protein kinase At1g74360
26	TraesCS4A02G259100	0.177819	-2.49152	7.12166e-08	8.94929e-07	Down	At2g16250	Probable LRR receptor-like serine/threonine-protein kinase At2g16250
27	TraesCS4B02G055600	0.166074	-2.5901	5.61434e-07	6.08318e-06	Down	At2g16250	Probable LRR receptor-like serine/threonine-protein kinase At2g16250
28	TraesCS1D02G426400	0	#NAME?	0.012051	0.0433862	Down	At3g47570	Probable LRR receptor-like serine/threonine-protein kinase At3g47570
29	TraesCS2A02G069100	0	#NAME?	0.00768614	0.0298477	Down	At3g47570	Probable LRR receptor-like serine/threonine-protein kinase At3g47570
30	TraesCS2B02G080200	0.365607	-1.45163	0.00961729	0.035899	Down	At3g47570	Probable LRR receptor-like serine/threonine-protein kinase At3g47570
31	TraesCS2D02G066400	0.256548	-1.9627	0.0100909	0.0373617	Down	At3g47570	Probable LRR receptor-like serine/threonine-protein kinase At3g47570
32	TraesCS2D02G066900	0.315176	-1.66577	0.0078946	0.0305117	Down	At3g47570	Probable LRR receptor-like serine/threonine-protein kinase At3g47570
33	TraesCS3D02G438600	0	#NAME?	0.000318112	0.00190899	Down	At3g47570	Probable LRR receptor-like serine/threonine-protein kinase At3g47570
34	TraesCS4A02G446600	0.0088589	-6.81866	0.000353045	0.00209396	Down	At3g47570	Probable LRR receptor-like serine/threonine-protein kinase At3g47570
35	TraesCS5B02G068100	0	#NAME?	0.010029	0.0371732	Down	At3g47570	Probable LRR receptor-like serine/threonine-protein kinase At3g47570			ko04075	Plant hormone signal transduction
36	TraesCS5B02G080100	0.0537921	-4.21646	7.27163e-05	0.000517393	Down	At3g47570	Probable LRR receptor-like serine/threonine-protein kinase At3g47570
37	TraesCS5D02G546500	0.0190418	-5.71468	0.00295273	0.0132212	Down	At3g47570	Probable LRR receptor-like serine/threonine-protein kinase At3g47570
38	TraesCS5D02G547400	0	#NAME?	0.000609843	0.00338021	Down	At3g47570	Probable LRR receptor-like serine/threonine-protein kinase At3g47570
39	TraesCS7D02G036700	0.00125422	-9.63899	6.29012e-11	1.18546e-09	Down	At3g47570	Probable LRR receptor-like serine/threonine-protein kinase At3g47570
40	TraesCS7D02G457900	0.119222	-3.06828	0.00239942	0.0110938	Down	At3g47570	Probable LRR receptor-like serine/threonine-protein kinase At3g47570
41	TraesCS2A02G253500	0.053933	-4.21269	1.70993e-15	4.96375e-14	Down	At4g20940	Probable LRR receptor-like serine/threonine-protein kinase At4g20940	GO:0004674,GO:0005524,GO:0005886,GO:0016021	protein serine/threonine kinase activity|ATP binding|plasma membrane|integral component of membrane
42	TraesCS2B02G273100	0.147805	-2.75824	1.03577e-09	1.67707e-08	Down	At4g20940	Probable LRR receptor-like serine/threonine-protein kinase At4g20940	GO:0004674,GO:0005524,GO:0005886,GO:0016021	protein serine/threonine kinase activity|ATP binding|plasma membrane|integral component of membrane
43	TraesCS2D02G254000	0.0933653	-3.42097	1.73914e-10	3.09187e-09	Down	At4g20940	Probable LRR receptor-like serine/threonine-protein kinase At4g20940	GO:0004674,GO:0005524,GO:0005886,GO:0016021	protein serine/threonine kinase activity|ATP binding|plasma membrane|integral component of membrane
44	TraesCS7A02G523900	0.226172	-2.14451	4.20132e-05	0.000315018	Down	At4g37250	Probable LRR receptor-like serine/threonine-protein kinase At4g37250	GO:0004674,GO:0005524,GO:0016021	protein serine/threonine kinase activity|ATP binding|integral component of membrane
45	TraesCS7B02G441200	0.211297	-2.24265	3.04804e-05	0.000235805	Down	At4g37250	Probable LRR receptor-like serine/threonine-protein kinase At4g37250	GO:0004674,GO:0005524,GO:0016021	protein serine/threonine kinase activity|ATP binding|integral component of membrane
46	TraesCS7D02G512900	0.237748	-2.0725	4.15807e-06	3.8482e-05	Down	At4g37250	Probable LRR receptor-like serine/threonine-protein kinase At4g37250	GO:0004674,GO:0005524,GO:0016021	protein serine/threonine kinase activity|ATP binding|integral component of membrane
47	TraesCS6A02G156100	0.435298	-1.19992	0.0111241	0.0405136	Down	At5g45780	Probable LRR receptor-like serine/threonine-protein kinase At5g45780
48	TraesCS6D02G146100	0.287911	-1.7963	0.000139497	0.000922913	Down	At5g45780	Probable LRR receptor-like serine/threonine-protein kinase At5g45780
49	TraesCS3A02G344300	0.148799	-2.74856	1.23564e-09	1.97821e-08	Down	IRK	Probable LRR receptor-like serine/threonine-protein kinase IRK
50	TraesCS3B02G376200	0.271097	-1.88312	9.35032e-05	0.000644473	Down	IRK	Probable LRR receptor-like serine/threonine-protein kinase IRK
51	TraesCS3D02G337800	0.124428	-3.00662	1.68559e-09	2.65668e-08	Down	IRK	Probable LRR receptor-like serine/threonine-protein kinase IRK
52	TraesCS4A02G135200	0.149801	-2.73888	1.31785e-09	2.10508e-08	Down	IRK	Probable LRR receptor-like serine/threonine-protein kinase IRK
53	TraesCS4B02G169900	0.293678	-1.76769	0.000100902	0.000689454	Down	IRK	Probable LRR receptor-like serine/threonine-protein kinase IRK
54	TraesCS4D02G172000	0.283574	-1.81821	7.79506e-06	6.83697e-05	Down	IRK	Probable LRR receptor-like serine/threonine-protein kinase IRK
55	TraesCS3A02G335300	0.401779	-1.31553	9.04292e-05	0.0006261	Down	PAM74	Probable LRR receptor-like serine/threonine-protein kinase PAM74
	Probable receptor-like protein kinase
1	TraesCS1D02G264500	0.247293	-2.01571	0.01097	0.0400683	Down	At1g11050	Probable receptor-like protein kinase At1g11050
2	TraesCS2A02G463000	0.114214	-3.13019	0.000386947	0.0022715	Down	At1g30570	Probable receptor-like protein kinase At1g30570
3	TraesCS2A02G570800	0.220218	-2.18299	0.00409227	0.0174959	Down	At1g49730	Probable receptor-like protein kinase At1g49730
4	TraesCS2D02G582300	0.0501239	-4.31836	1.29988e-07	1.57036e-06	Down	At1g49730	Probable receptor-like protein kinase At1g49730
5	TraesCS6A02G145700	0.0397024	-4.65463	2.92332e-08	3.89585e-07	Down	At1g80640	Probable receptor-like protein kinase At1g80640
6	TraesCS6B02G174100	0.0594446	-4.07231	9.21689e-06	7.97135e-05	Down	At1g80640	Probable receptor-like protein kinase At1g80640
7	TraesCS6D02G135000	0.121123	-3.04546	0.000702395	0.00382513	Down	At1g80640	Probable receptor-like protein kinase At1g80640
8	TraesCS7A02G510900	0.0463234	-4.43211	2.02811e-06	1.99055e-05	Down	At1g80640	Probable receptor-like protein kinase At1g80640
9	TraesCS7D02G500300	0.212816	-2.23232	0.00032082	0.00192347	Down	At1g80640	Probable receptor-like protein kinase At1g80640
10	TraesCS1A02G433500	0.183773	-2.444	0.000329531	0.0019692	Down	At2g42960	Probable receptor-like protein kinase At2g42960
11	TraesCS1B02G469400	0.361079	-1.46962	0.00107832	0.00558225	Down	At2g42960	Probable receptor-like protein kinase At2g42960
12	TraesCS1D02G443100	0.0289598	-5.10981	0.00232624	0.0108002	Down	At2g42960	Probable receptor-like protein kinase At2g42960
13	TraesCS3A02G227100	0.22384	-2.15946	2.88756e-08	3.85148e-07	Down	At2g42960	Probable receptor-like protein kinase At2g42960
14	TraesCS3A02G241700	0.250372	-1.99786	0.000108548	0.00073674	Down	At2g42960	Probable receptor-like protein kinase At2g42960
15	TraesCS3B02G245600	0.410837	-1.28336	0.000839453	0.00447184	Down	At2g42960	Probable receptor-like protein kinase At2g42960
16	TraesCS3B02G257200	0.237345	-2.07494	0.00022513	0.00140762	Down	At2g42960	Probable receptor-like protein kinase At2g42960
17	TraesCS3B02G269900	0.113581	-3.1382	7.19748e-08	9.03005e-07	Down	At2g42960	Probable receptor-like protein kinase At2g42960
18	TraesCS3D02G217600	0.293283	-1.76963	0.000938843	0.00493837	Down	At2g42960	Probable receptor-like protein kinase At2g42960
19	TraesCS3D02G225200	0.154485	-2.69447	3.71533e-11	7.1556e-10	Down	At2g42960	Probable receptor-like protein kinase At2g42960
20	TraesCS3D02G241900	0.262515	-1.92953	0.000115809	0.000782486	Down	At2g42960	Probable receptor-like protein kinase At2g42960
21	TraesCS1B02G097700	3.61144	1.85257	2.07433e-08	2.82756e-07	Up	At2g47060	Probable receptor-like protein kinase At2g47060
22	TraesCS3B02G193200	0.400382	-1.32055	0.000805109	0.00431033	Down	At5g18500	Probable receptor-like protein kinase At5g18500
	Probable serine/threonine-protein kinase
1	TraesCS1A02G185100	0	#NAME?	0.00290024	0.0130168	Down	At1g01540	Probable serine/threonine-protein kinase At1g01540
2	TraesCS1A02G272100	0.265844	-1.91135	0.000511544	0.00290287	Down	At1g01540	Probable serine/threonine-protein kinase At1g01540
3	TraesCS1B02G282100	0.260836	-1.93879	5.23647e-06	4.76167e-05	Down	At1g01540	Probable serine/threonine-protein kinase At1g01540
4	TraesCS1D02G272800	0.251941	-1.98884	0.000185862	0.0011895	Down	At1g01540	Probable serine/threonine-protein kinase At1g01540
5	TraesCS2A02G302500	0.238475	-2.06809	3.91423e-07	4.34652e-06	Down	At1g01540	Probable serine/threonine-protein kinase At1g01540
6	TraesCS2B02G179500	0.061054	-4.03377	0.00411094	0.017564	Down	At1g01540	Probable serine/threonine-protein kinase At1g01540
7	TraesCS2B02G318400	0.156394	-2.67674	3.14551e-10	5.45207e-09	Down	At1g01540	Probable serine/threonine-protein kinase At1g01540
8	TraesCS2D02G301200	0.191513	-2.38449	3.21108e-08	4.25468e-07	Down	At1g01540	Probable serine/threonine-protein kinase At1g01540
9	TraesCS3B02G005100	0.0349356	-4.83916	0.00125993	0.00638047	Down	At1g01540	Probable serine/threonine-protein kinase At1g01540
10	TraesCS4B02G318400	0.459923	-1.12053	0.00238974	0.0110569	Down	At1g01540	Probable serine/threonine-protein kinase At1g01540
11	TraesCS5A02G493800	0.377382	-1.4059	9.55444e-05	0.00065692	Down	At1g01540	Probable serine/threonine-protein kinase At1g01540
12	TraesCS3A02G313300	0.360713	-1.47107	3.67427e-05	0.000279521	Down	At1g09600	Probable serine/threonine-protein kinase At1g09600	GO:0004693,GO:0005524,GO:0005634,GO:0006468	cyclin-dependent protein serine/threonine kinase activity|ATP binding|nucleus|protein phosphorylation
13	TraesCS3B02G158600	0.320141	-1.64322	1.4627e-05	0.000121155	Down	At1g54610	Probable serine/threonine-protein kinase At1g54610	GO:0004693,GO:0005524,GO:0005634,GO:0005886,GO:0006468	cyclin-dependent protein serine/threonine kinase activity|ATP binding|nucleus|plasma membrane|protein phosphorylation
14	TraesCS3D02G141000	0.351413	-1.50876	5.49677e-05	0.000402049	Down	At1g54610	Probable serine/threonine-protein kinase At1g54610	GO:0004693,GO:0005524,GO:0005634,GO:0005886,GO:0006468	cyclin-dependent protein serine/threonine kinase activity|ATP binding|nucleus|plasma membrane|protein phosphorylation
15	TraesCS4D02G086800	3.24375	1.69766	0.00959382	0.0358221	Up	At1g54610	Probable serine/threonine-protein kinase At1g54610	GO:0004693,GO:0005524,GO:0005634,GO:0005886,GO:0006468	cyclin-dependent protein serine/threonine kinase activity|ATP binding|nucleus|plasma membrane|protein phosphorylation
16	TraesCS2D02G498300	0.113577	-3.13826	6.63748e-07	7.11386e-06	Down	BSK3	Probable serine/threonine-protein kinase BSK3	GO:0004674,GO:0005524,GO:0005886,GO:0009742,GO:1900459	protein serine/threonine kinase activity|ATP binding|plasma membrane|brassinosteroid mediated signaling pathway|positive regulation of brassinosteroid mediated signaling pathway
17	TraesCS6A02G024300	0.0183754	-5.76608	8.13397e-05	0.000570648	Down	PBL15	Probable serine/threonine-protein kinase PBL15
18	TraesCS6B02G033300	0.0379911	-4.71819	0.00243881	0.011246	Down	PBL15	Probable serine/threonine-protein kinase PBL15
19	TraesCS6D02G027700	0	#NAME?	0.000100972	0.000689809	Down	PBL15	Probable serine/threonine-protein kinase PBL15
20	TraesCS1A02G138100	0.142552	-2.81044	0.000459538	0.00264014	Down	PBL16	Probable serine/threonine-protein kinase PBL16
21	TraesCS4B02G275000	10.1141	3.3383	3.82961e-13	9.13021e-12	Up	PBL16	Probable serine/threonine-protein kinase PBL16
22	TraesCS4D02G273600	3.58565	1.84224	0.00694523	0.0273979	Up	PBL16	Probable serine/threonine-protein kinase PBL16
23	TraesCS2B02G114900	16.9079	4.07962	5.40128e-17	1.75351e-15	Up	PBL18	Probable serine/threonine-protein kinase PBL18			ko04064	NF-kappa B signaling pathway
24	TraesCS2D02G098200	5.34136	2.41721	0.00159418	0.00783656	Up	PBL18	Probable serine/threonine-protein kinase PBL18			ko04064	NF-kappa B signaling pathway
25	TraesCS5D02G329100	5.35223	2.42014	2.69535e-05	0.00021129	Up	PBL19	Probable serine/threonine-protein kinase PBL19
26	TraesCS5A02G497600	0.365122	-1.45355	0.00117136	0.00598974	Down	PBL21	Probable serine/threonine-protein kinase PBL21
27	TraesCS3B02G169800	0.301053	-1.73191	0.000403216	0.00235498	Down	PBL28	Probable serine/threonine-protein kinase PBL28
28	TraesCS5B02G196600	0.0177307	-5.81761	0.00597061	0.0241253	Down	PBL28	Probable serine/threonine-protein kinase PBL28
29	TraesCS5D02G203800	0.137275	-2.86486	0.00191242	0.00915178	Down	PBL28	Probable serine/threonine-protein kinase PBL28
30	TraesCS4A02G016800	2.41858	1.27416	0.00526841	0.0217202	Up	PBL3	Probable serine/threonine-protein kinase PBL3
31	TraesCS4B02G287300	3.24785	1.69948	2.03875e-05	0.000164207	Up	PBL3	Probable serine/threonine-protein kinase PBL3
32	TraesCS4D02G286100	2.57995	1.36734	0.000208835	0.00131829	Up	PBL3	Probable serine/threonine-protein kinase PBL3
33	TraesCS1A02G317300	23.9407	4.58139	1.42224e-05	0.000118155	Up	PBL7	Probable serine/threonine-protein kinase PBL7	GO:0004675,GO:0005524,GO:0005886,GO:0006468,GO:0009742,GO:1900459	transmembrane receptor protein serine/threonine kinase activity|ATP binding|plasma membrane|protein phosphorylation|brassinosteroid mediated signaling pathway|positive regulation of brassinosteroid mediated signaling pathway
34	TraesCS1B02G329700	117.756	6.87966	2.53295e-18	9.09988e-17	Up	PBL7	Probable serine/threonine-protein kinase PBL7	GO:0004675,GO:0005524,GO:0005886,GO:0006468,GO:0009742,GO:1900459	transmembrane receptor protein serine/threonine kinase activity|ATP binding|plasma membrane|protein phosphorylation|brassinosteroid mediated signaling pathway|positive regulation of brassinosteroid mediated signaling pathway
35	TraesCS1D02G317200	12.0977	3.59666	0.000235346	0.0014625	Up	PBL7	Probable serine/threonine-protein kinase PBL7	GO:0004675,GO:0005524,GO:0005886,GO:0006468,GO:0009742,GO:1900459	transmembrane receptor protein serine/threonine kinase activity|ATP binding|plasma membrane|protein phosphorylation|brassinosteroid mediated signaling pathway|positive regulation of brassinosteroid mediated signaling pathway
36	TraesCS2A02G081400	3.60608	1.85043	1.10652e-05	9.41776e-05	Up	PBL7	Probable serine/threonine-protein kinase PBL7	GO:0004675,GO:0005524,GO:0005886,GO:0006468,GO:0009742,GO:1900459	transmembrane receptor protein serine/threonine kinase activity|ATP binding|plasma membrane|protein phosphorylation|brassinosteroid mediated signaling pathway|positive regulation of brassinosteroid mediated signaling pathway
37	TraesCS2B02G096000	3.59217	1.84485	0.000132873	0.000885006	Up	PBL7	Probable serine/threonine-protein kinase PBL7	GO:0004675,GO:0005524,GO:0005886,GO:0006468,GO:0009742,GO:1900459	transmembrane receptor protein serine/threonine kinase activity|ATP binding|plasma membrane|protein phosphorylation|brassinosteroid mediated signaling pathway|positive regulation of brassinosteroid mediated signaling pathway
38	TraesCS4A02G191500	0.352372	-1.50483	0.000131238	0.00087516	Down	PBL8	Probable serine/threonine-protein kinase PBL8
39	TraesCS4B02G123800	0.28045	-1.83418	5.0194e-06	4.58187e-05	Down	PBL8	Probable serine/threonine-protein kinase PBL8
40	TraesCS5A02G144600	0.162576	-2.62081	3.31824e-05	0.000254892	Down	PBL8	Probable serine/threonine-protein kinase PBL8
41	TraesCS5B02G143500	0.422143	-1.24419	0.0134716	0.047576	Down	PBL8	Probable serine/threonine-protein kinase PBL8
42	TraesCS2B02G422500	18.0947	4.1775	0.00078959	0.00423508	Up	PIX13	Probable serine/threonine-protein kinase PIX13
43	TraesCS2D02G401500	15.4533	3.94984	8.01085e-08	9.97528e-07	Up	PIX13	Probable serine/threonine-protein kinase PIX13
44	TraesCS6A02G051600	0.190737	-2.39034	0.0130933	0.0464758	Down	PIX13	Probable serine/threonine-protein kinase PIX13
45	TraesCS6B02G069800	2.73676	1.45247	0.0028012	0.0126449	Up	PIX13	Probable serine/threonine-protein kinase PIX13
46	TraesCSU02G111800	2.88815	1.53014	0.000232499	0.00144791	Up	PIX13	Probable serine/threonine-protein kinase PIX13
47	TraesCS3A02G210700	0.345459	-1.53341	0.00122693	0.00623395	Down	PIX7	Probable serine/threonine-protein kinase PIX7
48	TraesCS3B02G241300	0.170329	-2.5536	1.3685e-06	1.38758e-05	Down	PIX7	Probable serine/threonine-protein kinase PIX7
49	TraesCS3D02G213600	0.274618	-1.8645	0.00108993	0.00563379	Down	PIX7	Probable serine/threonine-protein kinase PIX7
50	TraesCS4A02G171500	4.54337	2.18376	1.83628e-07	2.16322e-06	Up	SIS8	Probable serine/threonine-protein kinase SIS8	GO:0004674,GO:0004712,GO:0005524,GO:0005634,GO:0009651,GO:0010182	protein serine/threonine kinase activity|protein serine/threonine/tyrosine kinase activity|ATP binding|nucleus|response to salt stress|sugar mediated signaling pathway
51	TraesCS6A02G186100	2.48155	1.31124	0.000261186	0.00160156	Up	SIS8	Probable serine/threonine-protein kinase SIS8	GO:0004674,GO:0004712,GO:0005524,GO:0005634,GO:0009651,GO:0010182	protein serine/threonine kinase activity|protein serine/threonine/tyrosine kinase activity|ATP binding|nucleus|response to salt stress|sugar mediated signaling pathway	ko04010,ko04530	MAPK signaling pathway|Tight junction
52	TraesCS6A02G308500	2.61647	1.38762	0.000141792	0.000936594	Up	SIS8	Probable serine/threonine-protein kinase SIS8	GO:0004674,GO:0004712,GO:0005524,GO:0005634,GO:0009651,GO:0010182	protein serine/threonine kinase activity|protein serine/threonine/tyrosine kinase activity|ATP binding|nucleus|response to salt stress|sugar mediated signaling pathway
53	TraesCS6B02G215100	3.51083	1.81181	1.2281e-06	1.25647e-05	Up	SIS8	Probable serine/threonine-protein kinase SIS8	GO:0004674,GO:0004712,GO:0005524,GO:0005634,GO:0009651,GO:0010182	protein serine/threonine kinase activity|protein serine/threonine/tyrosine kinase activity|ATP binding|nucleus|response to salt stress|sugar mediated signaling pathway	ko04010,ko04530	MAPK signaling pathway|Tight junction
54	TraesCS6B02G337200	2.27101	1.18333	0.00183585	0.00883895	Up	SIS8	Probable serine/threonine-protein kinase SIS8	GO:0004674,GO:0004712,GO:0005524,GO:0005634,GO:0009651,GO:0010182	protein serine/threonine kinase activity|protein serine/threonine/tyrosine kinase activity|ATP binding|nucleus|response to salt stress|sugar mediated signaling pathway
55	TraesCS6B02G377500	2.08401	1.05936	0.000326079	0.00195096	Up	SIS8	Probable serine/threonine-protein kinase SIS8	GO:0004674,GO:0004712,GO:0005524,GO:0005634,GO:0009651,GO:0010182	protein serine/threonine kinase activity|protein serine/threonine/tyrosine kinase activity|ATP binding|nucleus|response to salt stress|sugar mediated signaling pathway
56	TraesCS6D02G173100	3.42273	1.77515	2.13367e-06	2.08265e-05	Up	SIS8	Probable serine/threonine-protein kinase SIS8	GO:0004674,GO:0004712,GO:0005524,GO:0005634,GO:0009651,GO:0010182	protein serine/threonine kinase activity|protein serine/threonine/tyrosine kinase activity|ATP binding|nucleus|response to salt stress|sugar mediated signaling pathway	ko04010,ko04530	MAPK signaling pathway|Tight junction
57	TraesCS6D02G287700	4.34268	2.11859	1.45526e-06	1.46774e-05	Up	SIS8	Probable serine/threonine-protein kinase SIS8	GO:0004674,GO:0004712,GO:0005524,GO:0005634,GO:0009651,GO:0010182	protein serine/threonine kinase activity|protein serine/threonine/tyrosine kinase activity|ATP binding|nucleus|response to salt stress|sugar mediated signaling pathway
58	TraesCS7B02G003200	2.43825	1.28585	1.94006e-05	0.000156872	Up	SIS8	Probable serine/threonine-protein kinase SIS8	GO:0004674,GO:0004712,GO:0005524,GO:0005634,GO:0009651,GO:0010182	protein serine/threonine kinase activity|protein serine/threonine/tyrosine kinase activity|ATP binding|nucleus|response to salt stress|sugar mediated signaling pathway
59	TraesCS6A02G255100	0.377022	-1.40728	0.0141349	0.0494894	Down	WNK4	Probable serine/threonine-protein kinase WNK4	GO:0004674,GO:0005524,GO:0005737,GO:0006468,GO:0035556	protein serine/threonine kinase activity|ATP binding|cytoplasm|protein phosphorylation|intracellular signal transduction
60	TraesCS2A02G190200	9.06258	3.17992	1.22826e-05	0.000103558	Up	WNK5	Probable serine/threonine-protein kinase WNK5	GO:0004674,GO:0005524,GO:0005737,GO:0006468,GO:0035556	protein serine/threonine kinase activity|ATP binding|cytoplasm|protein phosphorylation|intracellular signal transduction
61	TraesCS2B02G216800	18.7487	4.22872	1.61477e-09	2.55123e-08	Up	WNK5	Probable serine/threonine-protein kinase WNK5	GO:0004674,GO:0005524,GO:0005737,GO:0006468,GO:0035556	protein serine/threonine kinase activity|ATP binding|cytoplasm|protein phosphorylation|intracellular signal transduction
62	TraesCS2D02G197600	5.64778	2.49768	0.0121538	0.0437061	Up	WNK5	Probable serine/threonine-protein kinase WNK5	GO:0004674,GO:0005524,GO:0005737,GO:0006468,GO:0035556	protein serine/threonine kinase activity|ATP binding|cytoplasm|protein phosphorylation|intracellular signal transduction
63	TraesCS5A02G147500	2.88102	1.52658	2.10705e-06	2.05924e-05	Up	WNK8	Probable serine/threonine-protein kinase WNK8	GO:0004674,GO:0005524,GO:0005737,GO:0006468,GO:0035556	protein serine/threonine kinase activity|ATP binding|cytoplasm|protein phosphorylation|intracellular signal transduction
64	TraesCS5D02G145100	3.40101	1.76596	1.67923e-08	2.31565e-07	Up	WNK8	Probable serine/threonine-protein kinase WNK8	GO:0004674,GO:0005524,GO:0005737,GO:0006468,GO:0035556	protein serine/threonine kinase activity|ATP binding|cytoplasm|protein phosphorylation|intracellular signal transduction
65	TraesCS5B02G321900	0.212678	-2.23326	0.00911487	0.0343466	Down	WNK9	Probable serine/threonine-protein kinase WNK9	GO:0004674,GO:0005524,GO:0005737,GO:0006468,GO:0035556	protein serine/threonine kinase activity|ATP binding|cytoplasm|protein phosphorylation|intracellular signal transduction
66	TraesCS5D02G328200	0.207978	-2.2655	0.000168842	0.00109374	Down	WNK9	Probable serine/threonine-protein kinase WNK9	GO:0004674,GO:0005524,GO:0005737,GO:0006468,GO:0035556	protein serine/threonine kinase activity|ATP binding|cytoplasm|protein phosphorylation|intracellular signal transduction
	Proline-rich receptor-like protein kinase
1	TraesCS1D02G126300	0.444548	-1.16959	0.000677697	0.00370819	Down	PERK1	Proline-rich receptor-like protein kinase PERK1
2	TraesCS3B02G179300	0.279329	-1.83996	3.65085e-07	4.07489e-06	Down	PERK1	Proline-rich receptor-like protein kinase PERK1
3	TraesCS3A02G229800	5.68973	2.50836	0.00915394	0.0344689	Up	PERK12	Proline-rich receptor-like protein kinase PERK12
4	TraesCS3B02G259100	4.03945	2.01416	0.00576368	0.0234345	Up	PERK12	Proline-rich receptor-like protein kinase PERK12
5	TraesCS4A02G221700	0.203811	-2.29469	5.31769e-07	5.78339e-06	Down	PERK13	Proline-rich receptor-like protein kinase PERK13
6	TraesCS5B02G415000	0.181921	-2.45862	0.00949178	0.0355186	Down	PERK4	Proline-rich receptor-like protein kinase PERK4			ko04064	NF-kappa B signaling pathway
7	TraesCS1D02G004300	0.30975	-1.69083	0.000258488	0.00158725	Down	PERK8	Proline-rich receptor-like protein kinase PERK8
8	TraesCS3A02G003900	0.288449	-1.79361	0.00501375	0.0208163	Down	PERK8	Proline-rich receptor-like protein kinase PERK8
9	TraesCS4A02G371100	0.142693	-2.80902	8.48887e-09	1.21586e-07	Down	PERK9	Proline-rich receptor-like protein kinase PERK9
10	TraesCS7D02G068600	0.34158	-1.5497	0.000600764	0.00333722	Down	PERK9	Proline-rich receptor-like protein kinase PERK9
	Putative cysteine-rich receptor-like protein kinase
1	TraesCS1B02G114100	4.74668	2.24692	0.0135881	0.0479139	Up	CRK20	Putative cysteine-rich receptor-like protein kinase 20
2	TraesCS2B02G623700	0.0404461	-4.62786	5.17563e-08	6.65468e-07	Down	CRK20	Putative cysteine-rich receptor-like protein kinase 20
3	TraesCS3A02G039200	0	#NAME?	0.00556747	0.0227539	Down	CRK20	Putative cysteine-rich receptor-like protein kinase 20
4	TraesCS7B02G333700	3.25326	1.70189	0.00654162	0.0260555	Up	CRK20	Putative cysteine-rich receptor-like protein kinase 20
5	TraesCS7B02G357800	0.0999243	-3.32302	0.000238087	0.00147624	Down	CRK20	Putative cysteine-rich receptor-like protein kinase 20
6	TraesCS5D02G187700	3.12179	1.64237	0.00692352	0.0273288	Up	CRK23	Putative cysteine-rich receptor-like protein kinase 23
7	TraesCS6A02G004500	0.266709	-1.90666	3.35845e-05	0.000257778	Down	CRK33	Putative cysteine-rich receptor-like protein kinase 33
8	TraesCS3D02G542400	Inf	Inf	0.00532045	0.0219012	Up	CRK39	Putative cysteine-rich receptor-like protein kinase 39
	Receptor protein kinase
1	TraesCS2B02G602000	2.16242	1.11265	0.00137297	0.00687714	Up	TMK1	Receptor protein kinase TMK1
2	TraesCS4A02G265100	0.404513	-1.30574	0.00023951	0.00148365	Down	TMK1	Receptor protein kinase TMK1
3	TraesCS1A02G240300	0.349949	-1.51478	0.00138809	0.00694179	Down	ZAR1	Receptor protein kinase-like protein ZAR1	GO:0004674,GO:0005524,GO:0005886,GO:0009505,GO:0009507,GO:0009570,GO:0010069,GO:0010070,GO:0016021,GO:0016301,GO:0046777,GO:0090406	protein serine/threonine kinase activity|ATP binding|plasma membrane|plant-type cell wall|chloroplast|chloroplast stroma|zygote asymmetric cytokinesis in embryo sac|zygote asymmetric cell division|integral component of membrane|kinase activity|protein autophosphorylation|pollen tube
4	TraesCS1B02G252400	0.234774	-2.09066	0.000605652	0.00336032	Down	ZAR1	Receptor protein kinase-like protein ZAR1	GO:0004674,GO:0005524,GO:0005886,GO:0009505,GO:0009507,GO:0009570,GO:0010069,GO:0010070,GO:0016021,GO:0016301,GO:0046777,GO:0090406	protein serine/threonine kinase activity|ATP binding|plasma membrane|plant-type cell wall|chloroplast|chloroplast stroma|zygote asymmetric cytokinesis in embryo sac|zygote asymmetric cell division|integral component of membrane|kinase activity|protein autophosphorylation|pollen tube
5	TraesCS1D02G240400	0.40944	-1.28828	0.0128583	0.0457927	Down	ZAR1	Receptor protein kinase-like protein ZAR1	GO:0004674,GO:0005524,GO:0005886,GO:0009505,GO:0009507,GO:0009570,GO:0010069,GO:0010070,GO:0016021,GO:0016301,GO:0046777,GO:0090406	protein serine/threonine kinase activity|ATP binding|plasma membrane|plant-type cell wall|chloroplast|chloroplast stroma|zygote asymmetric cytokinesis in embryo sac|zygote asymmetric cell division|integral component of membrane|kinase activity|protein autophosphorylation|pollen tube
6	TraesCS7A02G245400	0.0499677	-4.32286	8.40912e-25	4.5212e-23	Down	ZAR1	Receptor protein kinase-like protein ZAR1	GO:0004674,GO:0005524,GO:0005886,GO:0009505,GO:0009507,GO:0009570,GO:0010069,GO:0010070,GO:0016021,GO:0016301,GO:0046777,GO:0090406	protein serine/threonine kinase activity|ATP binding|plasma membrane|plant-type cell wall|chloroplast|chloroplast stroma|zygote asymmetric cytokinesis in embryo sac|zygote asymmetric cell division|integral component of membrane|kinase activity|protein autophosphorylation|pollen tube
7	TraesCS7B02G146100	0.0454543	-4.45944	2.19484e-19	8.49415e-18	Down	ZAR1	Receptor protein kinase-like protein ZAR1	GO:0004674,GO:0005524,GO:0005886,GO:0009505,GO:0009507,GO:0009570,GO:0010069,GO:0010070,GO:0016021,GO:0016301,GO:0046777,GO:0090406	protein serine/threonine kinase activity|ATP binding|plasma membrane|plant-type cell wall|chloroplast|chloroplast stroma|zygote asymmetric cytokinesis in embryo sac|zygote asymmetric cell division|integral component of membrane|kinase activity|protein autophosphorylation|pollen tube
8	TraesCS7D02G244000	0.110294	-3.18058	8.02363e-12	1.65894e-10	Down	ZAR1	Receptor protein kinase-like protein ZAR1	GO:0004674,GO:0005524,GO:0005886,GO:0009505,GO:0009507,GO:0009570,GO:0010069,GO:0010070,GO:0016021,GO:0016301,GO:0046777,GO:0090406	protein serine/threonine kinase activity|ATP binding|plasma membrane|plant-type cell wall|chloroplast|chloroplast stroma|zygote asymmetric cytokinesis in embryo sac|zygote asymmetric cell division|integral component of membrane|kinase activity|protein autophosphorylation|pollen tube
9	TraesCS3A02G388200	0.0563383	-4.14974	2.2695e-06	2.2034e-05	Down	CEPR2	Receptor protein-tyrosine kinase CEPR2	GO:0001653,GO:0004672,GO:0004674,GO:0004714,GO:0005524,GO:0005886,GO:0006970,GO:0009506,GO:0010555,GO:0016021,GO:0017046,GO:0042277,GO:0046777,GO:0048831,GO:0090548,GO:1902025,GO:2000280	peptide receptor activity|protein kinase activity|protein serine/threonine kinase activity|transmembrane receptor protein tyrosine kinase activity|ATP binding|plasma membrane|response to osmotic stress|plasmodesma|response to mannitol|integral component of membrane|peptide hormone binding|peptide binding|protein autophosphorylation|regulation of shoot system development|response to nitrate starva…
	Serine/threonine protein kinase
1	TraesCS3A02G282800	0.106152	-3.2358	1.72873e-17	5.83017e-16	Down	OSK1	Serine/threonine protein kinase OSK1	GO:0004674,GO:0005524,GO:0005634,GO:0005737,GO:0006468,GO:0035556	protein serine/threonine kinase activity|ATP binding|nucleus|cytoplasm|protein phosphorylation|intracellular signal transduction	ko04140,ko04152,ko04068,ko04151,ko04150	Regulation of autophagy|AMPK signaling pathway|FoxO signaling pathway|PI3K-Akt signaling pathway|mTOR signaling pathway
2	TraesCS3B02G316500	0.122916	-3.02426	1.25819e-16	3.99347e-15	Down	OSK1	Serine/threonine protein kinase OSK1	GO:0004674,GO:0005524,GO:0005634,GO:0005737,GO:0006468,GO:0035556	protein serine/threonine kinase activity|ATP binding|nucleus|cytoplasm|protein phosphorylation|intracellular signal transduction	ko04140,ko04152,ko04068,ko04151,ko04150	Regulation of autophagy|AMPK signaling pathway|FoxO signaling pathway|PI3K-Akt signaling pathway|mTOR signaling pathway
3	TraesCS3D02G282800	0.108664	-3.20206	1.14142e-17	3.9274e-16	Down	OSK1	Serine/threonine protein kinase OSK1	GO:0004674,GO:0005524,GO:0005634,GO:0005737,GO:0006468,GO:0035556	protein serine/threonine kinase activity|ATP binding|nucleus|cytoplasm|protein phosphorylation|intracellular signal transduction	ko04140,ko04152,ko04068,ko04151,ko04150	Regulation of autophagy|AMPK signaling pathway|FoxO signaling pathway|PI3K-Akt signaling pathway|mTOR signaling pathway
4	TraesCS3B02G544400	Inf	Inf	4.19456e-15	1.17911e-13	Up	OSK3	Serine/threonine protein kinase OSK3	GO:0004674,GO:0005524,GO:0005634	protein serine/threonine kinase activity|ATP binding|nucleus	ko04140,ko04152,ko04068,ko04151,ko04150	Regulation of autophagy|AMPK signaling pathway|FoxO signaling pathway|PI3K-Akt signaling pathway|mTOR signaling pathway
5	TraesCS3B02G545400	Inf	Inf	1.87133e-06	1.84687e-05	Up	OSK3	Serine/threonine protein kinase OSK3	GO:0004674,GO:0005524,GO:0005634	protein serine/threonine kinase activity|ATP binding|nucleus	ko04140,ko04152,ko04068,ko04151,ko04150	Regulation of autophagy|AMPK signaling pathway|FoxO signaling pathway|PI3K-Akt signaling pathway|mTOR signaling pathway
6	TraesCS3D02G492100	Inf	Inf	1.48881e-05	0.000123084	Up	OSK3	Serine/threonine protein kinase OSK3	GO:0004674,GO:0005524,GO:0005634	protein serine/threonine kinase activity|ATP binding|nucleus	ko04140,ko04152,ko04068,ko04151,ko04150	Regulation of autophagy|AMPK signaling pathway|FoxO signaling pathway|PI3K-Akt signaling pathway|mTOR signaling pathway
7	TraesCS3B02G544700	17.4342	4.12384	8.09654e-29	5.21803e-27	Up	OSK4	Serine/threonine protein kinase OSK4	GO:0004674,GO:0005524,GO:0005634	protein serine/threonine kinase activity|ATP binding|nucleus	ko04140,ko04152,ko04068,ko04151,ko04150	Regulation of autophagy|AMPK signaling pathway|FoxO signaling pathway|PI3K-Akt signaling pathway|mTOR signaling pathway
8	TraesCS3D02G491800	40.4625	5.33852	4.01795e-10	6.86865e-09	Up	OSK4	Serine/threonine protein kinase OSK4	GO:0004674,GO:0005524,GO:0005634	protein serine/threonine kinase activity|ATP binding|nucleus	ko04140,ko04152,ko04068,ko04151,ko04150	Regulation of autophagy|AMPK signaling pathway|FoxO signaling pathway|PI3K-Akt signaling pathway|mTOR signaling pathway
9	TraesCS3D02G491900	525.763	9.03827	2.73761e-15	7.82783e-14	Up	OSK4	Serine/threonine protein kinase OSK4	GO:0004674,GO:0005524,GO:0005634,GO:0005737,GO:0006468,GO:0035556	protein serine/threonine kinase activity|ATP binding|nucleus|cytoplasm|protein phosphorylation|intracellular signal transduction	ko04140,ko04152,ko04068,ko04151,ko04150	Regulation of autophagy|AMPK signaling pathway|FoxO signaling pathway|PI3K-Akt signaling pathway|mTOR signaling pathway
10	TraesCS4A02G108800	8.03317	3.00597	2.25876e-24	1.18908e-22	Up	OSK4	Serine/threonine protein kinase OSK4	GO:0004674,GO:0005524,GO:0005634	protein serine/threonine kinase activity|ATP binding|nucleus	ko04140,ko04152,ko04068,ko04151,ko04150	Regulation of autophagy|AMPK signaling pathway|FoxO signaling pathway|PI3K-Akt signaling pathway|mTOR signaling pathway
11	TraesCS4B02G195900	2.64001	1.40054	1.34365e-06	1.36504e-05	Up	OSK4	Serine/threonine protein kinase OSK4	GO:0004674,GO:0005524,GO:0005634	protein serine/threonine kinase activity|ATP binding|nucleus	ko04140,ko04152,ko04068,ko04151,ko04150	Regulation of autophagy|AMPK signaling pathway|FoxO signaling pathway|PI3K-Akt signaling pathway|mTOR signaling pathway
12	TraesCS4D02G196100	4.67684	2.22553	6.14718e-14	1.56942e-12	Up	OSK4	Serine/threonine protein kinase OSK4	GO:0004674,GO:0005524,GO:0005634,GO:0005737,GO:0006468,GO:0035556	protein serine/threonine kinase activity|ATP binding|nucleus|cytoplasm|protein phosphorylation|intracellular signal transduction	ko04140,ko04152,ko04068,ko04151,ko04150	Regulation of autophagy|AMPK signaling pathway|FoxO signaling pathway|PI3K-Akt signaling pathway|mTOR signaling pathway
13	TraesCS4A02G093800	2.33093	1.22091	0.000423911	0.00246041	Up	ATG1C	Serine/threonine-protein kinase ATG1c	GO:0000045,GO:0000407,GO:0004674,GO:0005524,GO:0005776,GO:0005829,GO:0010506,GO:0015031,GO:0016020,GO:0031410,GO:0046777	autophagosome assembly|phagophore assembly site|protein serine/threonine kinase activity|ATP binding|autophagosome|cytosol|regulation of autophagy|protein transport|membrane|cytoplasmic vesicle|protein autophosphorylation
14	TraesCS4B02G210600	2.68405	1.42441	1.91368e-05	0.000154916	Up	ATG1C	Serine/threonine-protein kinase ATG1c	GO:0000045,GO:0000407,GO:0004674,GO:0005524,GO:0005776,GO:0005829,GO:0010506,GO:0015031,GO:0016020,GO:0031410,GO:0046777	autophagosome assembly|phagophore assembly site|protein serine/threonine kinase activity|ATP binding|autophagosome|cytosol|regulation of autophagy|protein transport|membrane|cytoplasmic vesicle|protein autophosphorylation
15	TraesCS2D02G588600	4.43066	2.14752	0.000137127	0.000909778	Up	At1g49180	Serine/threonine-protein kinase ATG1t	GO:0000045,GO:0000407,GO:0003676,GO:0004674,GO:0005524,GO:0005776,GO:0005829,GO:0010506,GO:0015031,GO:0016020,GO:0031410,GO:0046777	autophagosome assembly|phagophore assembly site|nucleic acid binding|protein serine/threonine kinase activity|ATP binding|autophagosome|cytosol|regulation of autophagy|protein transport|membrane|cytoplasmic vesicle|protein autophosphorylation
16	TraesCS4A02G134300	10.3117	3.36621	1.85195e-11	3.68856e-10	Up	ATPK2	Serine/threonine-protein kinase AtPK2/AtPK19	GO:0004672,GO:0004674,GO:0005524,GO:0005634,GO:0005737,GO:0006468,GO:0009408,GO:0009409,GO:0009651,GO:0016301,GO:0035556,GO:0045727	protein kinase activity|protein serine/threonine kinase activity|ATP binding|nucleus|cytoplasm|protein phosphorylation|response to heat|response to cold|response to salt stress|kinase activity|intracellular signal transduction|positive regulation of translation	ko04066,ko04152,ko04350,ko04012,ko04151,ko04150	HIF-1 signaling pathway|AMPK signaling pathway|TGF-beta signaling pathway|ErbB signaling pathway|PI3K-Akt signaling pathway|mTOR signaling pathway
17	TraesCS4B02G170700	8.85347	3.14624	1.48644e-19	5.82177e-18	Up	ATPK2	Serine/threonine-protein kinase AtPK2/AtPK19	GO:0004672,GO:0004674,GO:0005524,GO:0005634,GO:0005737,GO:0006468,GO:0009408,GO:0009409,GO:0009651,GO:0016301,GO:0035556,GO:0045727	protein kinase activity|protein serine/threonine kinase activity|ATP binding|nucleus|cytoplasm|protein phosphorylation|response to heat|response to cold|response to salt stress|kinase activity|intracellular signal transduction|positive regulation of translation	ko04066,ko04152,ko04350,ko04012,ko04151,ko04150	HIF-1 signaling pathway|AMPK signaling pathway|TGF-beta signaling pathway|ErbB signaling pathway|PI3K-Akt signaling pathway|mTOR signaling pathway
18	TraesCS4D02G172700	5.6502	2.4983	1.95263e-13	4.77021e-12	Up	ATPK2	Serine/threonine-protein kinase AtPK2/AtPK19	GO:0004672,GO:0004674,GO:0005524,GO:0005634,GO:0005737,GO:0006468,GO:0009408,GO:0009409,GO:0009651,GO:0016301,GO:0035556,GO:0045727	protein kinase activity|protein serine/threonine kinase activity|ATP binding|nucleus|cytoplasm|protein phosphorylation|response to heat|response to cold|response to salt stress|kinase activity|intracellular signal transduction|positive regulation of translation	ko04066,ko04152,ko04350,ko04012,ko04151,ko04150	HIF-1 signaling pathway|AMPK signaling pathway|TGF-beta signaling pathway|ErbB signaling pathway|PI3K-Akt signaling pathway|mTOR signaling pathway
19	TraesCS1B02G298500	0.228211	-2.13156	0.000386097	0.00226702	Down	OsI_023634	Serine/threonine-protein kinase ATR	GO:0004674,GO:0005524,GO:0005634,GO:0006281,GO:0007049	protein serine/threonine kinase activity|ATP binding|nucleus|DNA repair|cell cycle	ko04214,ko04115,ko03460,ko04110	Apoptosis - fly|p53 signaling pathway|Fanconi anemia pathway|Cell cycle
20	TraesCS7D02G529300	0.227881	-2.13365	0.00516931	0.0213668	Down	OsI_023634	Serine/threonine-protein kinase ATR	GO:0004674,GO:0005524,GO:0005634,GO:0006281,GO:0007049	protein serine/threonine kinase activity|ATP binding|nucleus|DNA repair|cell cycle	ko04214,ko04115,ko03460,ko04110	Apoptosis - fly|p53 signaling pathway|Fanconi anemia pathway|Cell cycle
21	TraesCS3A02G107900	0.444492	-1.16977	0.00783518	0.0303195	Down	AUR1	Serine/threonine-protein kinase Aurora-1	GO:0000780,GO:0004674,GO:0005524,GO:0005634,GO:0005730,GO:0005819,GO:0005874,GO:0005876,GO:0007052,GO:0009504,GO:0009524,GO:0016572,GO:0031616,GO:0031965,GO:0032133,GO:0032465,GO:0035174,GO:0035175,GO:0051233,GO:0051301	condensed nuclear chromosome, centromeric region|protein serine/threonine kinase activity|ATP binding|nucleus|nucleolus|spindle|microtubule|spindle microtubule|mitotic spindle organization|cell plate|phragmoplast|histone phosphorylation|spindle pole centrosome|nuclear membrane|chromosome passenger complex|regulation of cytokinesis|histone serine kinase activity|histone kinase activity (H3-S10 spe…
22	TraesCS3B02G126500	0.191292	-2.38615	3.87188e-06	3.60252e-05	Down	AUR1	Serine/threonine-protein kinase Aurora-1	GO:0000780,GO:0004674,GO:0005524,GO:0005634,GO:0005730,GO:0005819,GO:0005874,GO:0005876,GO:0007052,GO:0009504,GO:0009524,GO:0016572,GO:0031616,GO:0031965,GO:0032133,GO:0032465,GO:0035174,GO:0035175,GO:0051233,GO:0051301	condensed nuclear chromosome, centromeric region|protein serine/threonine kinase activity|ATP binding|nucleus|nucleolus|spindle|microtubule|spindle microtubule|mitotic spindle organization|cell plate|phragmoplast|histone phosphorylation|spindle pole centrosome|nuclear membrane|chromosome passenger complex|regulation of cytokinesis|histone serine kinase activity|histone kinase activity (H3-S10 spe…
23	TraesCS3D02G109700	0.197138	-2.34272	3.29949e-06	3.10581e-05	Down	AUR1	Serine/threonine-protein kinase Aurora-1	GO:0000780,GO:0004674,GO:0005524,GO:0005634,GO:0005730,GO:0005819,GO:0005874,GO:0005876,GO:0007052,GO:0009504,GO:0009524,GO:0016572,GO:0031616,GO:0031965,GO:0032133,GO:0032465,GO:0035174,GO:0035175,GO:0051233,GO:0051301	condensed nuclear chromosome, centromeric region|protein serine/threonine kinase activity|ATP binding|nucleus|nucleolus|spindle|microtubule|spindle microtubule|mitotic spindle organization|cell plate|phragmoplast|histone phosphorylation|spindle pole centrosome|nuclear membrane|chromosome passenger complex|regulation of cytokinesis|histone serine kinase activity|histone kinase activity (H3-S10 spe…
24	TraesCS1A02G181900	4.54385	2.18391	3.79868e-12	8.14933e-11	Up	BLUS1	Serine/threonine-protein kinase BLUS1	GO:0004674,GO:0005524,GO:0005737,GO:0005829,GO:0023014,GO:0031098,GO:0032147,GO:0046872,GO:1902456	protein serine/threonine kinase activity|ATP binding|cytoplasm|cytosol|signal transduction by protein phosphorylation|stress-activated protein kinase signaling cascade|activation of protein kinase activity|metal ion binding|regulation of stomatal opening
25	TraesCS1D02G185000	3.99687	1.99887	1.37052e-10	2.47838e-09	Up	BLUS1	Serine/threonine-protein kinase BLUS1	GO:0004674,GO:0005524,GO:0005737,GO:0005829,GO:0023014,GO:0031098,GO:0032147,GO:0046872,GO:1902456	protein serine/threonine kinase activity|ATP binding|cytoplasm|cytosol|signal transduction by protein phosphorylation|stress-activated protein kinase signaling cascade|activation of protein kinase activity|metal ion binding|regulation of stomatal opening
26	TraesCS6D02G139200	0.017159	-5.86489	0.000585331	0.00326402	Down	BLUS1	Serine/threonine-protein kinase BLUS1	GO:0004674,GO:0005524,GO:0005737,GO:0005829,GO:0023014,GO:0031098,GO:0032147,GO:0046872,GO:1902456	protein serine/threonine kinase activity|ATP binding|cytoplasm|cytosol|signal transduction by protein phosphorylation|stress-activated protein kinase signaling cascade|activation of protein kinase activity|metal ion binding|regulation of stomatal opening
27	TraesCS1B02G053900	16.3261	4.0291	1.03857e-09	1.6806e-08	Up	BSK1-2	Serine/threonine-protein kinase BSK1-2	GO:0004674,GO:0005524,GO:0005886,GO:0045087,GO:0050832	protein serine/threonine kinase activity|ATP binding|plasma membrane|innate immune response|defense response to fungus
28	TraesCS1D02G042500	3.46847	1.7943	0.000646425	0.0035565	Up	BSK1-2	Serine/threonine-protein kinase BSK1-2	GO:0004674,GO:0005524,GO:0005886,GO:0045087,GO:0050832	protein serine/threonine kinase activity|ATP binding|plasma membrane|innate immune response|defense response to fungus
29	TraesCS1A02G190200	0.304699	-1.71454	0.000219598	0.00137645	Down	BSK2	Serine/threonine-protein kinase BSK2	GO:0004674,GO:0005524,GO:0005886,GO:0009742	protein serine/threonine kinase activity|ATP binding|plasma membrane|brassinosteroid mediated signaling pathway	ko04075	Plant hormone signal transduction
30	TraesCS1B02G192300	0.283757	-1.81727	6.26648e-05	0.000452296	Down	BSK2	Serine/threonine-protein kinase BSK2	GO:0004674,GO:0005524,GO:0005886,GO:0009742	protein serine/threonine kinase activity|ATP binding|plasma membrane|brassinosteroid mediated signaling pathway	ko04075	Plant hormone signal transduction
31	TraesCS1D02G194300	0.35692	-1.48633	0.00180703	0.00872113	Down	BSK2	Serine/threonine-protein kinase BSK2	GO:0004674,GO:0005524,GO:0005886,GO:0009742	protein serine/threonine kinase activity|ATP binding|plasma membrane|brassinosteroid mediated signaling pathway	ko04075	Plant hormone signal transduction
32	TraesCS3B02G145800	0.411987	-1.27933	0.00193948	0.00925506	Down	BSK5	Serine/threonine-protein kinase BSK5	GO:0004674,GO:0005524,GO:0005886,GO:0009409,GO:0009506,GO:0009651,GO:0009737,GO:0009742	protein serine/threonine kinase activity|ATP binding|plasma membrane|response to cold|plasmodesma|response to salt stress|response to abscisic acid|brassinosteroid mediated signaling pathway
33	TraesCS5A02G487000	0.0646866	-3.95039	2.37502e-07	2.73805e-06	Down	BSK5	Serine/threonine-protein kinase BSK5	GO:0004674,GO:0005524,GO:0005886,GO:0009409,GO:0009506,GO:0009651,GO:0009737,GO:0009742	protein serine/threonine kinase activity|ATP binding|plasma membrane|response to cold|plasmodesma|response to salt stress|response to abscisic acid|brassinosteroid mediated signaling pathway
34	TraesCS5B02G500800	0.219828	-2.18555	4.82107e-05	0.000357205	Down	BSK5	Serine/threonine-protein kinase BSK5	GO:0004674,GO:0005524,GO:0005886,GO:0009409,GO:0009506,GO:0009651,GO:0009737,GO:0009742	protein serine/threonine kinase activity|ATP binding|plasma membrane|response to cold|plasmodesma|response to salt stress|response to abscisic acid|brassinosteroid mediated signaling pathway
35	TraesCS5D02G501100	0.382181	-1.38767	0.00321956	0.0142463	Down	BSK5	Serine/threonine-protein kinase BSK5	GO:0004674,GO:0005524,GO:0005886,GO:0009409,GO:0009506,GO:0009651,GO:0009737,GO:0009742	protein serine/threonine kinase activity|ATP binding|plasma membrane|response to cold|plasmodesma|response to salt stress|response to abscisic acid|brassinosteroid mediated signaling pathway
36	TraesCS1A02G121700	0.305767	-1.7095	0.000715625	0.00388797	Down	CBK1	Serine/threonine-protein kinase CBK1	GO:0000131,GO:0000920,GO:0004674,GO:0005524,GO:0005634,GO:0005737,GO:0005933,GO:0005934,GO:0005935,GO:0005938,GO:0006468,GO:0007118,GO:0007163,GO:0010494,GO:0018105,GO:0030950,GO:0035556,GO:0042802,GO:0043332,GO:0060237	incipient cellular bud site|septum digestion after cytokinesis|protein serine/threonine kinase activity|ATP binding|nucleus|cytoplasm|cellular bud|cellular bud tip|cellular bud neck|cell cortex|protein phosphorylation|budding cell apical bud growth|establishment or maintenance of cell polarity|cytoplasmic stress granule|peptidyl-serine phosphorylation|establishment or maintenance of actin cytoske…
37	TraesCS3B02G129500	0.468533	-1.09378	0.00988011	0.0367013	Down	CBK1	Serine/threonine-protein kinase CBK1	GO:0004674,GO:0005524	protein serine/threonine kinase activity|ATP binding
38	TraesCS5A02G050100	0.273185	-1.87205	3.55218e-05	0.000271369	Down	CBK1	Serine/threonine-protein kinase CBK1	GO:0004674,GO:0005524	protein serine/threonine kinase activity|ATP binding
39	TraesCS5B02G055000	0.322986	-1.63046	2.70546e-05	0.000211987	Down	CBK1	Serine/threonine-protein kinase CBK1	GO:0004674,GO:0005524	protein serine/threonine kinase activity|ATP binding
40	TraesCS2A02G426200	9.19377	3.20066	0.0007677	0.00413297	Up	CTR1	Serine/threonine-protein kinase CTR1	GO:0001666,GO:0004674,GO:0004712,GO:0005524,GO:0005789,GO:0009686,GO:0009723,GO:0009744,GO:0009750,GO:0009873,GO:0010105,GO:0010182,GO:0046777,GO:0048510,GO:0071281,GO:2000035,GO:2000069	response to hypoxia|protein serine/threonine kinase activity|protein serine/threonine/tyrosine kinase activity|ATP binding|endoplasmic reticulum membrane|gibberellin biosynthetic process|response to ethylene|response to sucrose|response to fructose|ethylene-activated signaling pathway|negative regulation of ethylene-activated signaling pathway|sugar mediated signaling pathway|protein autophosphor…
41	TraesCS2B02G446500	338.843	8.40447	5.62494e-13	1.3213e-11	Up	CTR1	Serine/threonine-protein kinase CTR1	GO:0001666,GO:0004674,GO:0004712,GO:0005524,GO:0005789,GO:0009686,GO:0009723,GO:0009744,GO:0009750,GO:0009873,GO:0010105,GO:0010182,GO:0046777,GO:0048510,GO:0071281,GO:2000035,GO:2000069	response to hypoxia|protein serine/threonine kinase activity|protein serine/threonine/tyrosine kinase activity|ATP binding|endoplasmic reticulum membrane|gibberellin biosynthetic process|response to ethylene|response to sucrose|response to fructose|ethylene-activated signaling pathway|negative regulation of ethylene-activated signaling pathway|sugar mediated signaling pathway|protein autophosphor…
42	TraesCS2D02G424300	27.1131	4.76092	3.46737e-07	3.88563e-06	Up	CTR1	Serine/threonine-protein kinase CTR1	GO:0001666,GO:0004674,GO:0004712,GO:0005524,GO:0005789,GO:0009686,GO:0009723,GO:0009744,GO:0009750,GO:0009873,GO:0010105,GO:0010182,GO:0046777,GO:0048510,GO:0071281,GO:2000035,GO:2000069	response to hypoxia|protein serine/threonine kinase activity|protein serine/threonine/tyrosine kinase activity|ATP binding|endoplasmic reticulum membrane|gibberellin biosynthetic process|response to ethylene|response to sucrose|response to fructose|ethylene-activated signaling pathway|negative regulation of ethylene-activated signaling pathway|sugar mediated signaling pathway|protein autophosphor…
43	TraesCS4B02G012100	2.41661	1.27298	0.000199378	0.00126564	Up	CTR1	Serine/threonine-protein kinase CTR1	GO:0001666,GO:0004674,GO:0004712,GO:0005524,GO:0005789,GO:0009686,GO:0009723,GO:0009744,GO:0009750,GO:0009873,GO:0010105,GO:0010182,GO:0046777,GO:0048510,GO:0071281,GO:2000035,GO:2000069	response to hypoxia|protein serine/threonine kinase activity|protein serine/threonine/tyrosine kinase activity|ATP binding|endoplasmic reticulum membrane|gibberellin biosynthetic process|response to ethylene|response to sucrose|response to fructose|ethylene-activated signaling pathway|negative regulation of ethylene-activated signaling pathway|sugar mediated signaling pathway|protein autophosphor…	ko04075	Plant hormone signal transduction
44	TraesCS4D02G010200	2.518	1.33228	3.22231e-05	0.000248353	Up	CTR1	Serine/threonine-protein kinase CTR1	GO:0001666,GO:0004674,GO:0004712,GO:0005524,GO:0005789,GO:0009686,GO:0009723,GO:0009744,GO:0009750,GO:0009873,GO:0010105,GO:0010182,GO:0046777,GO:0048510,GO:0071281,GO:2000035,GO:2000069	response to hypoxia|protein serine/threonine kinase activity|protein serine/threonine/tyrosine kinase activity|ATP binding|endoplasmic reticulum membrane|gibberellin biosynthetic process|response to ethylene|response to sucrose|response to fructose|ethylene-activated signaling pathway|negative regulation of ethylene-activated signaling pathway|sugar mediated signaling pathway|protein autophosphor…	ko04075	Plant hormone signal transduction
45	TraesCS5A02G396300	4.40979	2.14071	2.37446e-09	3.66917e-08	Up	CTR1	Serine/threonine-protein kinase CTR1	GO:0001666,GO:0004674,GO:0004712,GO:0005524,GO:0005789,GO:0009686,GO:0009723,GO:0009744,GO:0009750,GO:0009873,GO:0010105,GO:0010182,GO:0046777,GO:0048510,GO:0071281,GO:2000035,GO:2000069	response to hypoxia|protein serine/threonine kinase activity|protein serine/threonine/tyrosine kinase activity|ATP binding|endoplasmic reticulum membrane|gibberellin biosynthetic process|response to ethylene|response to sucrose|response to fructose|ethylene-activated signaling pathway|negative regulation of ethylene-activated signaling pathway|sugar mediated signaling pathway|protein autophosphor…
46	TraesCS5B02G401200	3.69644	1.88614	5.79054e-06	5.21777e-05	Up	CTR1	Serine/threonine-protein kinase CTR1	GO:0001666,GO:0004674,GO:0004712,GO:0005524,GO:0005789,GO:0009686,GO:0009723,GO:0009744,GO:0009750,GO:0009873,GO:0010105,GO:0010182,GO:0046777,GO:0048510,GO:0071281,GO:2000035,GO:2000069	response to hypoxia|protein serine/threonine kinase activity|protein serine/threonine/tyrosine kinase activity|ATP binding|endoplasmic reticulum membrane|gibberellin biosynthetic process|response to ethylene|response to sucrose|response to fructose|ethylene-activated signaling pathway|negative regulation of ethylene-activated signaling pathway|sugar mediated signaling pathway|protein autophosphor…
47	TraesCS7B02G047300	8.6818	3.11799	1.09475e-16	3.4903e-15	Up	CTR1	Serine/threonine-protein kinase CTR1	GO:0001666,GO:0004674,GO:0004712,GO:0005524,GO:0005789,GO:0009686,GO:0009723,GO:0009744,GO:0009750,GO:0009873,GO:0010105,GO:0010182,GO:0046777,GO:0048510,GO:0071281,GO:2000035,GO:2000069	response to hypoxia|protein serine/threonine kinase activity|protein serine/threonine/tyrosine kinase activity|ATP binding|endoplasmic reticulum membrane|gibberellin biosynthetic process|response to ethylene|response to sucrose|response to fructose|ethylene-activated signaling pathway|negative regulation of ethylene-activated signaling pathway|sugar mediated signaling pathway|protein autophosphor…
48	TraesCS7D02G146400	3.87251	1.95327	3.38107e-07	3.79708e-06	Up	CTR1	Serine/threonine-protein kinase CTR1	GO:0001666,GO:0004674,GO:0004712,GO:0005524,GO:0005789,GO:0009686,GO:0009723,GO:0009744,GO:0009750,GO:0009873,GO:0010105,GO:0010182,GO:0046777,GO:0048510,GO:0071281,GO:2000035,GO:2000069	response to hypoxia|protein serine/threonine kinase activity|protein serine/threonine/tyrosine kinase activity|ATP binding|endoplasmic reticulum membrane|gibberellin biosynthetic process|response to ethylene|response to sucrose|response to fructose|ethylene-activated signaling pathway|negative regulation of ethylene-activated signaling pathway|sugar mediated signaling pathway|protein autophosphor…
49	TraesCS1B02G154400	2.96998	1.57046	1.5119e-05	0.000124794	Up	EDR1	Serine/threonine-protein kinase EDR1	GO:0000165,GO:0002229,GO:0004709,GO:0004712,GO:0005524,GO:0005634,GO:0005768,GO:0005769,GO:0005783,GO:0005802,GO:0005829,GO:0005886,GO:0008219,GO:0009414,GO:0009617,GO:0009620,GO:0009723,GO:0009738,GO:0009788,GO:0009873,GO:0012510,GO:0016301,GO:0046777,GO:1900150,GO:1900424,GO:2000031	MAPK cascade|defense response to oomycetes|MAP kinase kinase kinase activity|protein serine/threonine/tyrosine kinase activity|ATP binding|nucleus|endosome|early endosome|endoplasmic reticulum|trans-Golgi network|cytosol|plasma membrane|cell death|response to water deprivation|response to bacterium|response to fungus|response to ethylene|abscisic acid-activated signaling pathway|negative regulati…
50	TraesCS1D02G136400	2.08739	1.0617	0.00498584	0.020718	Up	EDR1	Serine/threonine-protein kinase EDR1	GO:0000165,GO:0002229,GO:0004709,GO:0004712,GO:0005524,GO:0005634,GO:0005768,GO:0005769,GO:0005783,GO:0005802,GO:0005829,GO:0005886,GO:0008219,GO:0009414,GO:0009617,GO:0009620,GO:0009723,GO:0009738,GO:0009788,GO:0009873,GO:0012510,GO:0016301,GO:0046777,GO:1900150,GO:1900424,GO:2000031	MAPK cascade|defense response to oomycetes|MAP kinase kinase kinase activity|protein serine/threonine/tyrosine kinase activity|ATP binding|nucleus|endosome|early endosome|endoplasmic reticulum|trans-Golgi network|cytosol|plasma membrane|cell death|response to water deprivation|response to bacterium|response to fungus|response to ethylene|abscisic acid-activated signaling pathway|negative regulati…
51	TraesCS3A02G271100	2.32156	1.21509	0.00045197	0.00260298	Up	EDR1	Serine/threonine-protein kinase EDR1	GO:0000165,GO:0002229,GO:0004709,GO:0004712,GO:0005524,GO:0005634,GO:0005768,GO:0005769,GO:0005783,GO:0005802,GO:0005829,GO:0005886,GO:0008219,GO:0009414,GO:0009617,GO:0009620,GO:0009723,GO:0009738,GO:0009788,GO:0009873,GO:0012510,GO:0016301,GO:0046777,GO:1900150,GO:1900424,GO:2000031	MAPK cascade|defense response to oomycetes|MAP kinase kinase kinase activity|protein serine/threonine/tyrosine kinase activity|ATP binding|nucleus|endosome|early endosome|endoplasmic reticulum|trans-Golgi network|cytosol|plasma membrane|cell death|response to water deprivation|response to bacterium|response to fungus|response to ethylene|abscisic acid-activated signaling pathway|negative regulati…
52	TraesCS3B02G304900	3.45148	1.78721	4.20929e-05	0.000315555	Up	EDR1	Serine/threonine-protein kinase EDR1	GO:0000165,GO:0002229,GO:0004709,GO:0004712,GO:0005524,GO:0005634,GO:0005768,GO:0005769,GO:0005783,GO:0005802,GO:0005829,GO:0005886,GO:0008219,GO:0009414,GO:0009617,GO:0009620,GO:0009723,GO:0009738,GO:0009788,GO:0009873,GO:0012510,GO:0016301,GO:0046777,GO:1900150,GO:1900424,GO:2000031	MAPK cascade|defense response to oomycetes|MAP kinase kinase kinase activity|protein serine/threonine/tyrosine kinase activity|ATP binding|nucleus|endosome|early endosome|endoplasmic reticulum|trans-Golgi network|cytosol|plasma membrane|cell death|response to water deprivation|response to bacterium|response to fungus|response to ethylene|abscisic acid-activated signaling pathway|negative regulati…
53	TraesCS3D02G270900	2.0603	1.04286	0.00619501	0.0249008	Up	EDR1	Serine/threonine-protein kinase EDR1	GO:0000165,GO:0002229,GO:0004709,GO:0004712,GO:0005524,GO:0005634,GO:0005768,GO:0005769,GO:0005783,GO:0005802,GO:0005829,GO:0005886,GO:0008219,GO:0009414,GO:0009617,GO:0009620,GO:0009723,GO:0009738,GO:0009788,GO:0009873,GO:0012510,GO:0016301,GO:0046777,GO:1900150,GO:1900424,GO:2000031	MAPK cascade|defense response to oomycetes|MAP kinase kinase kinase activity|protein serine/threonine/tyrosine kinase activity|ATP binding|nucleus|endosome|early endosome|endoplasmic reticulum|trans-Golgi network|cytosol|plasma membrane|cell death|response to water deprivation|response to bacterium|response to fungus|response to ethylene|abscisic acid-activated signaling pathway|negative regulati…
54	TraesCS5D02G405800	5.01065	2.325	5.36106e-10	9.01799e-09	Up	EDR1	Serine/threonine-protein kinase EDR1	GO:0000165,GO:0002229,GO:0004709,GO:0004712,GO:0005524,GO:0005634,GO:0005768,GO:0005769,GO:0005783,GO:0005802,GO:0005829,GO:0005886,GO:0008219,GO:0009414,GO:0009617,GO:0009620,GO:0009723,GO:0009738,GO:0009788,GO:0009873,GO:0012510,GO:0016301,GO:0046777,GO:1900150,GO:1900424,GO:2000031	MAPK cascade|defense response to oomycetes|MAP kinase kinase kinase activity|protein serine/threonine/tyrosine kinase activity|ATP binding|nucleus|endosome|early endosome|endoplasmic reticulum|trans-Golgi network|cytosol|plasma membrane|cell death|response to water deprivation|response to bacterium|response to fungus|response to ethylene|abscisic acid-activated signaling pathway|negative regulati…
55	TraesCS1A02G443100	0.213884	-2.2251	0.0111982	0.0407495	Down	GRIK2	Serine/threonine-protein kinase GRIK2			ko04152	AMPK signaling pathway
56	TraesCS2A02G149600	0.402086	-1.31442	0.00813404	0.0312994	Down	HASPIN	Serine/threonine-protein kinase haspin homolog	GO:0000278,GO:0004674,GO:0005524,GO:0005634,GO:0005694,GO:0005737,GO:0005856,GO:0009524,GO:0035402,GO:0035407,GO:0035556,GO:0048471,GO:0072354,GO:0072355	mitotic cell cycle|protein serine/threonine kinase activity|ATP binding|nucleus|chromosome|cytoplasm|cytoskeleton|phragmoplast|histone kinase activity (H3-T11 specific)|histone H3-T11 phosphorylation|intracellular signal transduction|perinuclear region of cytoplasm|histone kinase activity (H3-T3 specific)|histone H3-T3 phosphorylation
57	TraesCS2D02G154700	0.186573	-2.42219	0.000796574	0.00426814	Down	HASPIN	Serine/threonine-protein kinase haspin homolog	GO:0000278,GO:0004674,GO:0005524,GO:0005634,GO:0005694,GO:0005737,GO:0005856,GO:0009524,GO:0035402,GO:0035407,GO:0035556,GO:0048471,GO:0072354,GO:0072355	mitotic cell cycle|protein serine/threonine kinase activity|ATP binding|nucleus|chromosome|cytoplasm|cytoskeleton|phragmoplast|histone kinase activity (H3-T11 specific)|histone H3-T11 phosphorylation|intracellular signal transduction|perinuclear region of cytoplasm|histone kinase activity (H3-T3 specific)|histone H3-T3 phosphorylation
58	TraesCS1A02G339600	0.23004	-2.12004	0.002638	0.0120347	Down	HT1	Serine/threonine-protein kinase HT1	GO:0004674,GO:0005524	protein serine/threonine kinase activity|ATP binding
59	TraesCS1D02G341600	0.353025	-1.50216	0.00260385	0.0119059	Down	HT1	Serine/threonine-protein kinase HT1	GO:0004674,GO:0005524	protein serine/threonine kinase activity|ATP binding
60	TraesCS3A02G001500	0.0801317	-3.64148	0.00793014	0.0306294	Down	HT1	Serine/threonine-protein kinase HT1	GO:0004674,GO:0005524	protein serine/threonine kinase activity|ATP binding
61	TraesCS3A02G313600	2.88797	1.53005	0.00191391	0.00915721	Up	HT1	Serine/threonine-protein kinase HT1	GO:0004674,GO:0005524	protein serine/threonine kinase activity|ATP binding
62	TraesCS3B02G000400	0.252834	-1.98374	5.48446e-07	5.94987e-06	Down	HT1	Serine/threonine-protein kinase HT1	GO:0004674,GO:0005524	protein serine/threonine kinase activity|ATP binding
63	TraesCS3B02G158300	5.99292	2.58326	3.28518e-05	0.000252551	Up	HT1	Serine/threonine-protein kinase HT1	GO:0004674,GO:0005524	protein serine/threonine kinase activity|ATP binding
64	TraesCS3D02G140700	7.89463	2.98087	7.31259e-05	0.000519976	Up	HT1	Serine/threonine-protein kinase HT1	GO:0004674,GO:0005524	protein serine/threonine kinase activity|ATP binding
65	TraesCS3D02G273200	4.81844	2.26857	3.26418e-06	3.07479e-05	Up	HT1	Serine/threonine-protein kinase HT1	GO:0004674,GO:0005524	protein serine/threonine kinase activity|ATP binding
66	TraesCS5A02G107300	0.24293	-2.04139	8.01e-05	0.000562911	Down	KIPK1	Serine/threonine-protein kinase KIPK1	GO:0004672,GO:0004674,GO:0005524,GO:0005634,GO:0005737,GO:0005886,GO:0006468,GO:0016301,GO:0019901	protein kinase activity|protein serine/threonine kinase activity|ATP binding|nucleus|cytoplasm|plasma membrane|protein phosphorylation|kinase activity|protein kinase binding
67	TraesCS5B02G115200	0.325231	-1.62046	0.000434411	0.0025146	Down	KIPK1	Serine/threonine-protein kinase KIPK1	GO:0004672,GO:0004674,GO:0005524,GO:0005634,GO:0005737,GO:0005886,GO:0006468,GO:0016301,GO:0019901	protein kinase activity|protein serine/threonine kinase activity|ATP binding|nucleus|cytoplasm|plasma membrane|protein phosphorylation|kinase activity|protein kinase binding
68	TraesCS5D02G122400	0.247948	-2.01189	1.01521e-05	8.70128e-05	Down	KIPK1	Serine/threonine-protein kinase KIPK1	GO:0004672,GO:0004674,GO:0005524,GO:0005634,GO:0005737,GO:0005886,GO:0006468,GO:0016301,GO:0019901	protein kinase activity|protein serine/threonine kinase activity|ATP binding|nucleus|cytoplasm|plasma membrane|protein phosphorylation|kinase activity|protein kinase binding
69	TraesCS2A02G292800	0.272281	-1.87683	1.42598e-07	1.7087e-06	Down	KIPK2	Serine/threonine-protein kinase KIPK2	GO:0004674,GO:0005524,GO:0005634,GO:0005737,GO:0005886,GO:0006468,GO:0016301,GO:0019901	protein serine/threonine kinase activity|ATP binding|nucleus|cytoplasm|plasma membrane|protein phosphorylation|kinase activity|protein kinase binding
70	TraesCS5D02G137200	0.0346332	-4.8517	7.86192e-05	0.000553599	Down	KIPK2	Serine/threonine-protein kinase KIPK2	GO:0004674,GO:0005524,GO:0005634,GO:0005737,GO:0005886,GO:0006468,GO:0016301,GO:0019901	protein serine/threonine kinase activity|ATP binding|nucleus|cytoplasm|plasma membrane|protein phosphorylation|kinase activity|protein kinase binding
71	TraesCS4A02G271800	0.113261	-3.14228	8.15159e-05	0.000571781	Down	mph1	Serine/threonine-protein kinase mph1	GO:0000778,GO:0004672,GO:0004674,GO:0004712,GO:0005524,GO:0005634,GO:0005829,GO:0007094,GO:0007127,GO:0032092,GO:0034613,GO:0044732,GO:0051301,GO:0051304,GO:0072480,GO:0090267,GO:1990299	condensed nuclear chromosome kinetochore|protein kinase activity|protein serine/threonine kinase activity|protein serine/threonine/tyrosine kinase activity|ATP binding|nucleus|cytosol|mitotic spindle assembly checkpoint|meiosis I|positive regulation of protein binding|cellular protein localization|mitotic spindle pole body|cell division|chromosome separation|signal transduction involved in mitoti…	ko04111,ko04110	Cell cycle - yeast|Cell cycle
72	TraesCS4B02G042200	0.173477	-2.52718	0.000186639	0.00119369	Down	mph1	Serine/threonine-protein kinase mph1	GO:0000778,GO:0004672,GO:0004674,GO:0004712,GO:0005524,GO:0005634,GO:0005829,GO:0007094,GO:0007127,GO:0032092,GO:0034613,GO:0044732,GO:0051301,GO:0051304,GO:0072480,GO:0090267,GO:1990299	condensed nuclear chromosome kinetochore|protein kinase activity|protein serine/threonine kinase activity|protein serine/threonine/tyrosine kinase activity|ATP binding|nucleus|cytosol|mitotic spindle assembly checkpoint|meiosis I|positive regulation of protein binding|cellular protein localization|mitotic spindle pole body|cell division|chromosome separation|signal transduction involved in mitoti…	ko04111,ko04110	Cell cycle - yeast|Cell cycle
73	TraesCS4D02G039400	0.173709	-2.52526	0.000369311	0.00217894	Down	mph1	Serine/threonine-protein kinase mph1	GO:0000778,GO:0004672,GO:0004674,GO:0004712,GO:0005524,GO:0005634,GO:0005829,GO:0007094,GO:0007127,GO:0032092,GO:0034613,GO:0044732,GO:0051301,GO:0051304,GO:0072480,GO:0090267,GO:1990299	condensed nuclear chromosome kinetochore|protein kinase activity|protein serine/threonine kinase activity|protein serine/threonine/tyrosine kinase activity|ATP binding|nucleus|cytosol|mitotic spindle assembly checkpoint|meiosis I|positive regulation of protein binding|cellular protein localization|mitotic spindle pole body|cell division|chromosome separation|signal transduction involved in mitoti…	ko04111,ko04110	Cell cycle - yeast|Cell cycle
74	TraesCS5A02G054700	0.0784142	-3.67274	6.00322e-11	1.13385e-09	Down	NEK2	Serine/threonine-protein kinase Nek2	GO:0004674,GO:0005524	protein serine/threonine kinase activity|ATP binding
75	TraesCS5B02G061800	0.315349	-1.66498	2.31402e-06	2.24023e-05	Down	NEK2	Serine/threonine-protein kinase Nek2	GO:0004674,GO:0005524	protein serine/threonine kinase activity|ATP binding
76	TraesCS5D02G065900	0.22446	-2.15547	0.000244774	0.0015135	Down	NEK2	Serine/threonine-protein kinase Nek2	GO:0004674,GO:0005524	protein serine/threonine kinase activity|ATP binding
77	TraesCS6A02G063300	5.90677	2.56237	0.00201122	0.00953893	Up	NEK3	Serine/threonine-protein kinase Nek3	GO:0004674,GO:0005524	protein serine/threonine kinase activity|ATP binding
78	TraesCS1D02G275000	0.0615062	-4.02313	0.000193038	0.00123019	Down	NEK4	Serine/threonine-protein kinase Nek4	GO:0004674,GO:0005524,GO:0043622,GO:0055028	protein serine/threonine kinase activity|ATP binding|cortical microtubule organization|cortical microtubule
79	TraesCS3A02G376300	0.286844	-1.80166	2.46622e-05	0.000195158	Down	NEK5	Serine/threonine-protein kinase Nek5	GO:0004674,GO:0005524	protein serine/threonine kinase activity|ATP binding
80	TraesCS3B02G408800	0.22034	-2.1822	7.45543e-05	0.000528978	Down	NEK5	Serine/threonine-protein kinase Nek5	GO:0004674,GO:0005524	protein serine/threonine kinase activity|ATP binding
81	TraesCS3D02G369100	0.32961	-1.60117	0.000313865	0.00188669	Down	NEK5	Serine/threonine-protein kinase Nek5	GO:0004674,GO:0005524	protein serine/threonine kinase activity|ATP binding
82	TraesCS6A02G200300	0.359236	-1.477	0.00118914	0.00606737	Down	NEK6	Serine/threonine-protein kinase Nek6	GO:0004674,GO:0005524,GO:0005737	protein serine/threonine kinase activity|ATP binding|cytoplasm
83	TraesCS2D02G079200	2.90693	1.5395	0.000578255	0.00322986	Up	PBL27	Serine/threonine-protein kinase PBL27
84	TraesCS7B02G362200	0.312321	-1.6789	0.00206002	0.00973887	Down	PBL27	Serine/threonine-protein kinase PBL27
85	TraesCS7B02G362300	0.13549	-2.88375	0.000383039	0.00225109	Down	PBL27	Serine/threonine-protein kinase PBL27
86	TraesCS7D02G220700	0.166072	-2.59012	0.00559927	0.02286	Down	PBL27	Serine/threonine-protein kinase PBL27
87	TraesCS5A02G173300	2.08829	1.06232	0.00969695	0.0361566	Up	ppk30	Serine/threonine-protein kinase ppk30	GO:0000147,GO:0004674,GO:0005524,GO:0005634,GO:0005737,GO:0006468,GO:0007015,GO:0007165,GO:0030100,GO:0030479	actin cortical patch assembly|protein serine/threonine kinase activity|ATP binding|nucleus|cytoplasm|protein phosphorylation|actin filament organization|signal transduction|regulation of endocytosis|actin cortical patch
88	TraesCS5D02G177800	2.77454	1.47225	0.00104825	0.0054457	Up	ppk30	Serine/threonine-protein kinase ppk30	GO:0000147,GO:0004674,GO:0005524,GO:0005634,GO:0005737,GO:0006468,GO:0007015,GO:0007165,GO:0030100,GO:0030479	actin cortical patch assembly|protein serine/threonine kinase activity|ATP binding|nucleus|cytoplasm|protein phosphorylation|actin filament organization|signal transduction|regulation of endocytosis|actin cortical patch
89	TraesCS6A02G200200	0.278307	-1.84525	0.000193916	0.00123498	Down	ppk30	Serine/threonine-protein kinase ppk30	GO:0000147,GO:0004674,GO:0005524,GO:0005634,GO:0005737,GO:0006468,GO:0007015,GO:0007165,GO:0030100,GO:0030479	actin cortical patch assembly|protein serine/threonine kinase activity|ATP binding|nucleus|cytoplasm|protein phosphorylation|actin filament organization|signal transduction|regulation of endocytosis|actin cortical patch
90	TraesCS7A02G260300	2.28893	1.19467	0.00336048	0.0147795	Up	rio1	Serine/threonine-protein kinase rio1	GO:0000462,GO:0004674,GO:0005524,GO:0005634,GO:0005829,GO:0016787,GO:0030490,GO:0030688,GO:0046872	maturation of SSU-rRNA from tricistronic rRNA transcript (SSU-rRNA, 5.8S rRNA, LSU-rRNA)|protein serine/threonine kinase activity|ATP binding|nucleus|cytosol|hydrolase activity|maturation of SSU-rRNA|preribosome, small subunit precursor|metal ion binding	ko03008	Ribosome biogenesis in eukaryotes
91	TraesCS7B02G203800	2.37288	1.24664	4.19928e-05	0.000314895	Up	rio1	Serine/threonine-protein kinase rio1	GO:0000462,GO:0004674,GO:0005524,GO:0005634,GO:0005829,GO:0016787,GO:0030490,GO:0030688,GO:0046872	maturation of SSU-rRNA from tricistronic rRNA transcript (SSU-rRNA, 5.8S rRNA, LSU-rRNA)|protein serine/threonine kinase activity|ATP binding|nucleus|cytosol|hydrolase activity|maturation of SSU-rRNA|preribosome, small subunit precursor|metal ion binding	ko03008	Ribosome biogenesis in eukaryotes
92	TraesCS3A02G403100	3.90615	1.96575	1.12273e-07	1.36712e-06	Up	rio2	Serine/threonine-protein kinase rio2	GO:0004672,GO:0004674,GO:0005524,GO:0005634,GO:0005829,GO:0030490,GO:0030688,GO:0046872	protein kinase activity|protein serine/threonine kinase activity|ATP binding|nucleus|cytosol|maturation of SSU-rRNA|preribosome, small subunit precursor|metal ion binding	ko03008	Ribosome biogenesis in eukaryotes
93	TraesCS3B02G436600	2.38512	1.25406	0.000637422	0.00351215	Up	rio2	Serine/threonine-protein kinase rio2	GO:0004672,GO:0004674,GO:0005524,GO:0005634,GO:0005829,GO:0030490,GO:0030688,GO:0046872	protein kinase activity|protein serine/threonine kinase activity|ATP binding|nucleus|cytosol|maturation of SSU-rRNA|preribosome, small subunit precursor|metal ion binding	ko03008	Ribosome biogenesis in eukaryotes
94	TraesCS3D02G398000	2.89453	1.53333	2.52122e-05	0.000199007	Up	rio2	Serine/threonine-protein kinase rio2	GO:0004672,GO:0004674,GO:0005524,GO:0005634,GO:0005829,GO:0030490,GO:0030688,GO:0046872	protein kinase activity|protein serine/threonine kinase activity|ATP binding|nucleus|cytosol|maturation of SSU-rRNA|preribosome, small subunit precursor|metal ion binding	ko03008	Ribosome biogenesis in eukaryotes
95	TraesCS4A02G010000	0.0787364	-3.66683	1.65577e-06	1.6525e-05	Down	RIPK	Serine/threonine-protein kinase RIPK
96	TraesCS4B02G294300	0.0877555	-3.51037	0.0132848	0.0470415	Down	RIPK	Serine/threonine-protein kinase RIPK
97	TraesCS4D02G293200	0.0807253	-3.63084	0.000121915	0.000819634	Down	RIPK	Serine/threonine-protein kinase RIPK
98	TraesCS5D02G216600	Inf	Inf	0.00650344	0.025926	Up	RIPK	Serine/threonine-protein kinase RIPK
99	TraesCS6D02G316600	5.65224	2.49882	0.00120034	0.00611632	Up	RIPK	Serine/threonine-protein kinase RIPK
100	TraesCS2D02G433500	0.0149608	-6.06267	0.000125228	0.00083974	Down	RUK	Serine/threonine-protein kinase RUNKEL	GO:0000911,GO:0000914,GO:0005524,GO:0005819,GO:0005874,GO:0006468,GO:0007349,GO:0008017,GO:0009506,GO:0009524,GO:0009555,GO:0009556,GO:0009574,GO:0010245,GO:0010342,GO:0016740	cytokinesis by cell plate formation|phragmoplast assembly|ATP binding|spindle|microtubule|protein phosphorylation|cellularization|microtubule binding|plasmodesma|phragmoplast|pollen development|microsporogenesis|preprophase band|radial microtubular system formation|endosperm cellularization|transferase activity
101	TraesCS3B02G206600	0.274035	-1.86757	0.000996574	0.00520874	Down	RUK	Serine/threonine-protein kinase RUNKEL	GO:0000911,GO:0000914,GO:0005524,GO:0005819,GO:0005874,GO:0006468,GO:0007349,GO:0008017,GO:0009506,GO:0009524,GO:0009555,GO:0009556,GO:0009574,GO:0010245,GO:0010342,GO:0016740	cytokinesis by cell plate formation|phragmoplast assembly|ATP binding|spindle|microtubule|protein phosphorylation|cellularization|microtubule binding|plasmodesma|phragmoplast|pollen development|microsporogenesis|preprophase band|radial microtubular system formation|endosperm cellularization|transferase activity
102	TraesCS3D02G182400	0.390633	-1.35612	0.00431224	0.0182983	Down	RUK	Serine/threonine-protein kinase RUNKEL	GO:0000911,GO:0000914,GO:0005524,GO:0005819,GO:0005874,GO:0006468,GO:0007349,GO:0008017,GO:0009506,GO:0009524,GO:0009555,GO:0009556,GO:0009574,GO:0010245,GO:0010342,GO:0016740	cytokinesis by cell plate formation|phragmoplast assembly|ATP binding|spindle|microtubule|protein phosphorylation|cellularization|microtubule binding|plasmodesma|phragmoplast|pollen development|microsporogenesis|preprophase band|radial microtubular system formation|endosperm cellularization|transferase activity
103	TraesCS4A02G235600	17.5921	4.13685	3.00773e-16	9.28997e-15	Up	SAPK10	Serine/threonine-protein kinase SAPK10	GO:0004674,GO:0005524,GO:0005634,GO:0005737,GO:0005829,GO:0006468,GO:0009738,GO:0035556	protein serine/threonine kinase activity|ATP binding|nucleus|cytoplasm|cytosol|protein phosphorylation|abscisic acid-activated signaling pathway|intracellular signal transduction	ko04075	Plant hormone signal transduction
104	TraesCS4B02G079300	2.35244	1.23416	0.00799769	0.0308415	Up	SAPK10	Serine/threonine-protein kinase SAPK10	GO:0004674,GO:0005524,GO:0005634,GO:0005737,GO:0005829,GO:0006468,GO:0009738,GO:0035556	protein serine/threonine kinase activity|ATP binding|nucleus|cytoplasm|cytosol|protein phosphorylation|abscisic acid-activated signaling pathway|intracellular signal transduction	ko04075	Plant hormone signal transduction
105	TraesCS4D02G078100	17.1707	4.10187	1.06913e-22	5.17197e-21	Up	SAPK10	Serine/threonine-protein kinase SAPK10	GO:0004674,GO:0005524,GO:0005634,GO:0005737,GO:0005829,GO:0006468,GO:0009738,GO:0035556	protein serine/threonine kinase activity|ATP binding|nucleus|cytoplasm|cytosol|protein phosphorylation|abscisic acid-activated signaling pathway|intracellular signal transduction	ko04075	Plant hormone signal transduction
106	TraesCS2A02G163800	4.37139	2.12809	7.13313e-06	6.31449e-05	Up	SAPK2	Serine/threonine-protein kinase SAPK2	GO:0004674,GO:0005524,GO:0005634,GO:0005737,GO:0006468,GO:0009738,GO:0009845,GO:0035556,GO:0090351	protein serine/threonine kinase activity|ATP binding|nucleus|cytoplasm|protein phosphorylation|abscisic acid-activated signaling pathway|seed germination|intracellular signal transduction|seedling development	ko04075	Plant hormone signal transduction
107	TraesCS2B02G189600	6.11798	2.61306	1.42987e-15	4.17714e-14	Up	SAPK2	Serine/threonine-protein kinase SAPK2	GO:0004674,GO:0005524,GO:0005634,GO:0005737,GO:0006468,GO:0009738,GO:0009845,GO:0035556,GO:0090351	protein serine/threonine kinase activity|ATP binding|nucleus|cytoplasm|protein phosphorylation|abscisic acid-activated signaling pathway|seed germination|intracellular signal transduction|seedling development	ko04075	Plant hormone signal transduction
108	TraesCS2D02G170700	2.7586	1.46394	5.82023e-05	0.000423095	Up	SAPK2	Serine/threonine-protein kinase SAPK2	GO:0004674,GO:0005524,GO:0005634,GO:0005737,GO:0006468,GO:0009738,GO:0009845,GO:0035556,GO:0090351	protein serine/threonine kinase activity|ATP binding|nucleus|cytoplasm|protein phosphorylation|abscisic acid-activated signaling pathway|seed germination|intracellular signal transduction|seedling development	ko04075	Plant hormone signal transduction
109	TraesCS1A02G215900	49.6035	5.63237	5.78046e-33	4.42593e-31	Up	SAPK3	Serine/threonine-protein kinase SAPK3	GO:0004674,GO:0005524,GO:0005634,GO:0005737,GO:0006468,GO:0009738,GO:0035556	protein serine/threonine kinase activity|ATP binding|nucleus|cytoplasm|protein phosphorylation|abscisic acid-activated signaling pathway|intracellular signal transduction	ko04075	Plant hormone signal transduction
110	TraesCS1B02G229400	50.4726	5.65743	9.04354e-33	6.87054e-31	Up	SAPK3	Serine/threonine-protein kinase SAPK3	GO:0004674,GO:0005524,GO:0005634,GO:0005737,GO:0009738	protein serine/threonine kinase activity|ATP binding|nucleus|cytoplasm|abscisic acid-activated signaling pathway	ko04075	Plant hormone signal transduction
111	TraesCS1D02G218200	35.5972	5.15369	2.07739e-09	3.23506e-08	Up	SAPK3	Serine/threonine-protein kinase SAPK3	GO:0004674,GO:0005524,GO:0005634,GO:0005737,GO:0006468,GO:0009738,GO:0035556	protein serine/threonine kinase activity|ATP binding|nucleus|cytoplasm|protein phosphorylation|abscisic acid-activated signaling pathway|intracellular signal transduction	ko04075	Plant hormone signal transduction
112	TraesCS3A02G381100	0.420536	-1.2497	0.000191078	0.00121939	Down	SAPK4	Serine/threonine-protein kinase SAPK4	GO:0004674,GO:0005524,GO:0005634,GO:0005737,GO:0006468,GO:0009738,GO:0035556	protein serine/threonine kinase activity|ATP binding|nucleus|cytoplasm|protein phosphorylation|abscisic acid-activated signaling pathway|intracellular signal transduction	ko04075	Plant hormone signal transduction
113	TraesCS2B02G630000	0.184989	-2.43449	0.0026318	0.0120131	Down	SAPK5	Serine/threonine-protein kinase SAPK5	GO:0004674,GO:0005524,GO:0005634,GO:0005737,GO:0006468,GO:0009738,GO:0035556	protein serine/threonine kinase activity|ATP binding|nucleus|cytoplasm|protein phosphorylation|abscisic acid-activated signaling pathway|intracellular signal transduction	ko04075	Plant hormone signal transduction
114	TraesCS5A02G401700	2.42194	1.27616	6.83413e-05	0.000488984	Up	SAPK8	Serine/threonine-protein kinase SAPK8	GO:0004674,GO:0005524,GO:0005634,GO:0005737,GO:0005829,GO:0006468,GO:0009738,GO:0035556	protein serine/threonine kinase activity|ATP binding|nucleus|cytoplasm|cytosol|protein phosphorylation|abscisic acid-activated signaling pathway|intracellular signal transduction	ko04075	Plant hormone signal transduction
115	TraesCS1B02G388900	0.372432	-1.42495	0.000440761	0.00254705	Down	STN7	Serine/threonine-protein kinase STN7, chloroplastic	GO:0004672,GO:0004674,GO:0005524,GO:0007623,GO:0009507,GO:0009535,GO:0009643,GO:0042548,GO:0042651	protein kinase activity|protein serine/threonine kinase activity|ATP binding|circadian rhythm|chloroplast|chloroplast thylakoid membrane|photosynthetic acclimation|regulation of photosynthesis, light reaction|thylakoid membrane
116	TraesCS1B02G311200	0.137665	-2.86077	2.85902e-07	3.25476e-06	Down	STN8	Serine/threonine-protein kinase STN8, chloroplastic	GO:0004672,GO:0004674,GO:0005524,GO:0009507,GO:0009534,GO:0009579,GO:0042549	protein kinase activity|protein serine/threonine kinase activity|ATP binding|chloroplast|chloroplast thylakoid|thylakoid|photosystem II stabilization
117	TraesCS1B02G311200	0.137665	-2.86077	2.85902e-07	3.25476e-06	Down	STN8	Serine/threonine-protein kinase STN8, chloroplastic	GO:0004672,GO:0004674,GO:0005524,GO:0009507,GO:0009534,GO:0009579,GO:0042549	protein kinase activity|protein serine/threonine kinase activity|ATP binding|chloroplast|chloroplast thylakoid|thylakoid|photosystem II stabilization
118	TraesCS1D02G301100	0.341419	-1.55038	0.00268135	0.0121954	Down	STN8	Serine/threonine-protein kinase STN8, chloroplastic	GO:0004672,GO:0004674,GO:0005524,GO:0009507,GO:0009534,GO:0009579,GO:0042549	protein kinase activity|protein serine/threonine kinase activity|ATP binding|chloroplast|chloroplast thylakoid|thylakoid|photosystem II stabilization
119	TraesCS1A02G416200	2.14921	1.10381	0.00339051	0.0148931	Up	STY13	Serine/threonine-protein kinase STY13	GO:0004674,GO:0004712,GO:0004713,GO:0005524,GO:0005886,GO:0006468,GO:0010344	protein serine/threonine kinase activity|protein serine/threonine/tyrosine kinase activity|protein tyrosine kinase activity|ATP binding|plasma membrane|protein phosphorylation|seed oilbody biogenesis
120	TraesCS1B02G446500	3.05186	1.60969	9.31298e-05	0.000642296	Up	STY13	Serine/threonine-protein kinase STY13	GO:0004674,GO:0004712,GO:0004713,GO:0005524,GO:0005886,GO:0006468,GO:0010344	protein serine/threonine kinase activity|protein serine/threonine/tyrosine kinase activity|protein tyrosine kinase activity|ATP binding|plasma membrane|protein phosphorylation|seed oilbody biogenesis
121	TraesCS1D02G423800	2.45109	1.29342	0.00227133	0.0105899	Up	STY13	Serine/threonine-protein kinase STY13	GO:0004674,GO:0004712,GO:0004713,GO:0005524,GO:0005886,GO:0006468,GO:0010344	protein serine/threonine kinase activity|protein serine/threonine/tyrosine kinase activity|protein tyrosine kinase activity|ATP binding|plasma membrane|protein phosphorylation|seed oilbody biogenesis
122	TraesCS3A02G230500	0.238707	-2.06669	0.00358462	0.0156259	Down	STY13	Serine/threonine-protein kinase STY13	GO:0004674,GO:0004712,GO:0004713,GO:0005524,GO:0005886,GO:0006468,GO:0010344	protein serine/threonine kinase activity|protein serine/threonine/tyrosine kinase activity|protein tyrosine kinase activity|ATP binding|plasma membrane|protein phosphorylation|seed oilbody biogenesis
123	TraesCS3B02G259800	0.150585	-2.73135	0.000264161	0.00161739	Down	STY13	Serine/threonine-protein kinase STY13	GO:0004674,GO:0004712,GO:0004713,GO:0005524,GO:0005886,GO:0006468,GO:0010344	protein serine/threonine kinase activity|protein serine/threonine/tyrosine kinase activity|protein tyrosine kinase activity|ATP binding|plasma membrane|protein phosphorylation|seed oilbody biogenesis
124	TraesCS3D02G222800	0.246768	-2.01877	0.00193159	0.00922545	Down	STY13	Serine/threonine-protein kinase STY13	GO:0004674,GO:0004712,GO:0004713,GO:0005524,GO:0005886,GO:0006468,GO:0010344	protein serine/threonine kinase activity|protein serine/threonine/tyrosine kinase activity|protein tyrosine kinase activity|ATP binding|plasma membrane|protein phosphorylation|seed oilbody biogenesis
125	TraesCS5A02G063200	0.426169	-1.2305	0.00163269	0.00799569	Down	STY13	Serine/threonine-protein kinase STY13	GO:0004674,GO:0004712,GO:0004713,GO:0005524,GO:0005886,GO:0006468,GO:0010344	protein serine/threonine kinase activity|protein serine/threonine/tyrosine kinase activity|protein tyrosine kinase activity|ATP binding|plasma membrane|protein phosphorylation|seed oilbody biogenesis
126	TraesCS5A02G469200	0.362111	-1.4655	0.00155639	0.00766913	Down	STY13	Serine/threonine-protein kinase STY13	GO:0004674,GO:0004712,GO:0004713,GO:0005524,GO:0005886,GO:0006468,GO:0010344	protein serine/threonine kinase activity|protein serine/threonine/tyrosine kinase activity|protein tyrosine kinase activity|ATP binding|plasma membrane|protein phosphorylation|seed oilbody biogenesis
127	TraesCS5B02G380400	2.01701	1.01222	0.0133799	0.0473078	Up	STY13	Serine/threonine-protein kinase STY13	GO:0004674,GO:0004712,GO:0004713,GO:0005524,GO:0005886,GO:0006468,GO:0010344	protein serine/threonine kinase activity|protein serine/threonine/tyrosine kinase activity|protein tyrosine kinase activity|ATP binding|plasma membrane|protein phosphorylation|seed oilbody biogenesis
128	TraesCS5D02G386800	2.41793	1.27377	0.00047515	0.00271907	Up	STY13	Serine/threonine-protein kinase STY13	GO:0004674,GO:0004712,GO:0004713,GO:0005524,GO:0005886,GO:0006468,GO:0010344	protein serine/threonine kinase activity|protein serine/threonine/tyrosine kinase activity|protein tyrosine kinase activity|ATP binding|plasma membrane|protein phosphorylation|seed oilbody biogenesis
129	TraesCS6D02G192100	2.4391	1.28635	0.000848613	0.00451479	Up	STY13	Serine/threonine-protein kinase STY13	GO:0004674,GO:0004712,GO:0004713,GO:0005524,GO:0005886,GO:0006468,GO:0010344	protein serine/threonine kinase activity|protein serine/threonine/tyrosine kinase activity|protein tyrosine kinase activity|ATP binding|plasma membrane|protein phosphorylation|seed oilbody biogenesis
130	TraesCS5A02G338800	2.95653	1.5639	1.5357e-06	1.54369e-05	Up	STY46	Serine/threonine-protein kinase STY46	GO:0004674,GO:0004712,GO:0005524,GO:0005829,GO:0009658	protein serine/threonine kinase activity|protein serine/threonine/tyrosine kinase activity|ATP binding|cytosol|chloroplast organization
131	TraesCS5D02G343000	2.85465	1.51332	2.7861e-06	2.65809e-05	Up	STY46	Serine/threonine-protein kinase STY46	GO:0004674,GO:0004712,GO:0005524,GO:0005829,GO:0009658	protein serine/threonine kinase activity|protein serine/threonine/tyrosine kinase activity|ATP binding|cytosol|chloroplast organization
132	TraesCS6A02G071900	41.1083	5.36136	9.37061e-05	0.000645587	Up	STY46	Serine/threonine-protein kinase STY46	GO:0004674,GO:0004712,GO:0005524,GO:0005829,GO:0009658	protein serine/threonine kinase activity|protein serine/threonine/tyrosine kinase activity|ATP binding|cytosol|chloroplast organization
133	TraesCS6B02G096400	39.1264	5.29007	2.16107e-16	6.75227e-15	Up	STY46	Serine/threonine-protein kinase STY46	GO:0004674,GO:0004712,GO:0005524,GO:0005829,GO:0009658	protein serine/threonine kinase activity|protein serine/threonine/tyrosine kinase activity|ATP binding|cytosol|chloroplast organization
134	TraesCS6D02G070000	40.9836	5.35698	1.4734e-15	4.30109e-14	Up	STY46	Serine/threonine-protein kinase STY46	GO:0004674,GO:0004712,GO:0005524,GO:0005829,GO:0009658	protein serine/threonine kinase activity|protein serine/threonine/tyrosine kinase activity|ATP binding|cytosol|chloroplast organization
135	TraesCS6A02G344800	2.06619	1.04697	0.000566848	0.00317544	Up	STY8	Serine/threonine-protein kinase STY8	GO:0004674,GO:0004712,GO:0005524,GO:0005829,GO:0009658	protein serine/threonine kinase activity|protein serine/threonine/tyrosine kinase activity|ATP binding|cytosol|chloroplast organization
136	TraesCS2A02G095300	0.296423	-1.75427	0.000653021	0.00358774	Down	TIO	Serine/threonine-protein kinase TIO	GO:0000911,GO:0004674,GO:0005524,GO:0005856,GO:0007112,GO:0009524,GO:0009558,GO:0019894	cytokinesis by cell plate formation|protein serine/threonine kinase activity|ATP binding|cytoskeleton|male meiosis cytokinesis|phragmoplast|embryo sac cellularization|kinesin binding	ko04341	Hedgehog signaling pathway - fly
137	TraesCS2D02G093700	0.179359	-2.47908	5.73401e-05	0.000417138	Down	TIO	Serine/threonine-protein kinase TIO	GO:0000911,GO:0004674,GO:0005524,GO:0005856,GO:0007112,GO:0009524,GO:0009558,GO:0019894	cytokinesis by cell plate formation|protein serine/threonine kinase activity|ATP binding|cytoskeleton|male meiosis cytokinesis|phragmoplast|embryo sac cellularization|kinesin binding	ko04341	Hedgehog signaling pathway - fly
138	TraesCS1D02G229200	29.7879	4.89665	9.19094e-08	1.13507e-06	Up	TOR	Serine/threonine-protein kinase TOR	GO:0004674,GO:0005524,GO:0005634,GO:0005737,GO:0005844,GO:0009303,GO:0009615,GO:0009630,GO:0009733,GO:0009745,GO:0009793,GO:0010116,GO:0010507,GO:0010929,GO:0016242,GO:0030307,GO:0031931,GO:0031932,GO:0038202,GO:0040019,GO:0042802,GO:0043621,GO:0044212,GO:0044877,GO:0045893,GO:0050687,GO:1900459,GO:1901355,GO:1902661,GO:2000234	protein serine/threonine kinase activity|ATP binding|nucleus|cytoplasm|polysome|rRNA transcription|response to virus|gravitropism|response to auxin|sucrose mediated signaling|embryo development ending in seed dormancy|positive regulation of abscisic acid biosynthetic process|negative regulation of autophagy|positive regulation of auxin mediated signaling pathway|negative regulation of macroautoph…
139	TraesCS1A02G242100	0.199502	-2.32552	1.04086e-06	1.07774e-05	Down	At3g51990	Serine/threonine-protein kinase-like protein At3g51990
140	TraesCS1D02G242000	0.217615	-2.20015	0.00138851	0.00694315	Down	At3g51990	Serine/threonine-protein kinase-like protein At3g51990
141	TraesCS7A02G301300	0.401835	-1.31532	0.000584141	0.00325901	Down	CR4	Serine/threonine-protein kinase-like protein CR4	GO:0004672,GO:0004674,GO:0005524,GO:0005886,GO:0009786,GO:0009793,GO:0009986,GO:0010311,GO:0016021,GO:0030139,GO:0032585,GO:0042803,GO:0046777,GO:0048439,GO:0048829,GO:0090627,GO:0099402	protein kinase activity|protein serine/threonine kinase activity|ATP binding|plasma membrane|regulation of asymmetric cell division|embryo development ending in seed dormancy|cell surface|lateral root formation|integral component of membrane|endocytic vesicle|multivesicular body membrane|protein homodimerization activity|protein autophosphorylation|flower morphogenesis|root cap development|plant …
142	TraesCS7B02G201600	0.25847	-1.95193	2.41872e-06	2.33321e-05	Down	CR4	Serine/threonine-protein kinase-like protein CR4	GO:0004672,GO:0004674,GO:0005524,GO:0005886,GO:0009786,GO:0009793,GO:0009986,GO:0010311,GO:0016021,GO:0030139,GO:0032585,GO:0042803,GO:0046777,GO:0048439,GO:0048829,GO:0090627,GO:0099402	protein kinase activity|protein serine/threonine kinase activity|ATP binding|plasma membrane|regulation of asymmetric cell division|embryo development ending in seed dormancy|cell surface|lateral root formation|integral component of membrane|endocytic vesicle|multivesicular body membrane|protein homodimerization activity|protein autophosphorylation|flower morphogenesis|root cap development|plant …
143	TraesCS7D02G296700	0.378837	-1.40035	0.000482453	0.0027564	Down	CR4	Serine/threonine-protein kinase-like protein CR4	GO:0004672,GO:0004674,GO:0005524,GO:0005886,GO:0009786,GO:0009793,GO:0009986,GO:0010311,GO:0016021,GO:0030139,GO:0032585,GO:0042803,GO:0046777,GO:0048439,GO:0048829,GO:0090627,GO:0099402	protein kinase activity|protein serine/threonine kinase activity|ATP binding|plasma membrane|regulation of asymmetric cell division|embryo development ending in seed dormancy|cell surface|lateral root formation|integral component of membrane|endocytic vesicle|multivesicular body membrane|protein homodimerization activity|protein autophosphorylation|flower morphogenesis|root cap development|plant …
	Shaggy-related protein kinase
1	TraesCS1B02G196700	3.24099	1.69643	4.53892e-06	4.17496e-05	Up	ASK1	Shaggy-related protein kinase alpha	GO:0004672,GO:0004674,GO:0005524,GO:0005829,GO:0009651,GO:0009933,GO:0042538,GO:1901002	protein kinase activity|protein serine/threonine kinase activity|ATP binding|cytosol|response to salt stress|meristem structural organization|hyperosmotic salinity response|positive regulation of response to salt stress
2	TraesCS4A02G361100	0.368657	-1.43965	6.05104e-06	5.43162e-05	Down	ASK1	Shaggy-related protein kinase alpha	GO:0004672,GO:0004674,GO:0005524,GO:0005829,GO:0009651,GO:0009933,GO:0042538,GO:1901002	protein kinase activity|protein serine/threonine kinase activity|ATP binding|cytosol|response to salt stress|meristem structural organization|hyperosmotic salinity response|positive regulation of response to salt stress
3	TraesCS5D02G512300	0.442344	-1.17676	0.000190497	0.00121618	Down	ASK1	Shaggy-related protein kinase alpha	GO:0004672,GO:0004674,GO:0005524,GO:0005829,GO:0009651,GO:0009933,GO:0042538,GO:1901002	protein kinase activity|protein serine/threonine kinase activity|ATP binding|cytosol|response to salt stress|meristem structural organization|hyperosmotic salinity response|positive regulation of response to salt stress
4	TraesCS1A02G407700	0.234914	-2.08979	2.19832e-06	2.14029e-05	Down	ASK4	Shaggy-related protein kinase delta	GO:0004674,GO:0005524	protein serine/threonine kinase activity|ATP binding
5	TraesCS4A02G345500	0.215828	-2.21205	9.30895e-08	1.14892e-06	Down	ASK4	Shaggy-related protein kinase delta	GO:0004674,GO:0005524	protein serine/threonine kinase activity|ATP binding	ko04110,ko04390,ko04340,ko04550,ko04341,ko04151,ko04510,ko04310,ko04012,ko04150	Cell cycle|Hippo signaling pathway|Hedgehog signaling pathway|Signaling pathways regulating pluripotency of stem cells|Hedgehog signaling pathway - fly|PI3K-Akt signaling pathway|Focal adhesion|Wnt signaling pathway|ErbB signaling pathway|mTOR signaling pathway
6	TraesCS5B02G529300	0.406278	-1.29946	0.00312641	0.0138883	Down	ASK4	Shaggy-related protein kinase delta	GO:0004674,GO:0005524	protein serine/threonine kinase activity|ATP binding	ko04110,ko04390,ko04340,ko04550,ko04341,ko04151,ko04510,ko04310,ko04012,ko04150	Cell cycle|Hippo signaling pathway|Hedgehog signaling pathway|Signaling pathways regulating pluripotency of stem cells|Hedgehog signaling pathway - fly|PI3K-Akt signaling pathway|Focal adhesion|Wnt signaling pathway|ErbB signaling pathway|mTOR signaling pathway
7	TraesCS5D02G528400	0.282379	-1.82429	6.34649e-06	5.67532e-05	Down	ASK4	Shaggy-related protein kinase delta	GO:0004674,GO:0005524	protein serine/threonine kinase activity|ATP binding	ko04110,ko04390,ko04340,ko04550,ko04341,ko04151,ko04510,ko04310,ko04012,ko04150	Cell cycle|Hippo signaling pathway|Hedgehog signaling pathway|Signaling pathways regulating pluripotency of stem cells|Hedgehog signaling pathway - fly|PI3K-Akt signaling pathway|Focal adhesion|Wnt signaling pathway|ErbB signaling pathway|mTOR signaling pathway
8	TraesCS1B02G095200	2.80749	1.48928	6.08634e-05	0.000440555	Up	ASK3	Shaggy-related protein kinase gamma	GO:0004674,GO:0005524,GO:0005829,GO:0009933,GO:0046777	protein serine/threonine kinase activity|ATP binding|cytosol|meristem structural organization|protein autophosphorylation	ko04110,ko04390,ko04340,ko04550,ko04341,ko04151,ko04510,ko04310,ko04012,ko04150	Cell cycle|Hippo signaling pathway|Hedgehog signaling pathway|Signaling pathways regulating pluripotency of stem cells|Hedgehog signaling pathway - fly|PI3K-Akt signaling pathway|Focal adhesion|Wnt signaling pathway|ErbB signaling pathway|mTOR signaling pathway
9	TraesCS1A02G189000	3.60048	1.84819	4.03385e-06	3.7421e-05	Up	ASK8	Shaggy-related protein kinase theta	GO:0004674,GO:0005524,GO:0005634,GO:0005829,GO:0009741,GO:0016301,GO:0046777	protein serine/threonine kinase activity|ATP binding|nucleus|cytosol|response to brassinosteroid|kinase activity|protein autophosphorylation
10	TraesCS1D02G187400	2.54204	1.34599	0.000376386	0.00221499	Up	ASK8	Shaggy-related protein kinase theta	GO:0004674,GO:0005524,GO:0005634,GO:0005829,GO:0009741,GO:0016301,GO:0046777	protein serine/threonine kinase activity|ATP binding|nucleus|cytosol|response to brassinosteroid|kinase activity|protein autophosphorylation
	SNF1-related protein kinase
1	TraesCS1A02G308900	9.68158	3.27524	2.23304e-22	1.0612e-20	Up	KINB1	SNF1-related protein kinase regulatory subunit beta-1	GO:0005524,GO:0005886,GO:0005975,GO:0006633,GO:0042128	ATP binding|plasma membrane|carbohydrate metabolic process|fatty acid biosynthetic process|nitrate assimilation	ko04152,ko04068	AMPK signaling pathway|FoxO signaling pathway
2	TraesCS1D02G308200	8.29358	3.05199	3.2584e-21	1.43346e-19	Up	KINB1	SNF1-related protein kinase regulatory subunit beta-1	GO:0005524,GO:0005886,GO:0005975,GO:0006633,GO:0042128	ATP binding|plasma membrane|carbohydrate metabolic process|fatty acid biosynthetic process|nitrate assimilation	ko04152,ko04068	AMPK signaling pathway|FoxO signaling pathway
3	TraesCS2A02G098000	Inf	Inf	2.68566e-06	2.5701e-05	Up	KINB1	SNF1-related protein kinase regulatory subunit beta-1	GO:0005524,GO:0005886,GO:0005975,GO:0006633,GO:0042128	ATP binding|plasma membrane|carbohydrate metabolic process|fatty acid biosynthetic process|nitrate assimilation	ko04152,ko04068	AMPK signaling pathway|FoxO signaling pathway
4	TraesCS2B02G113700	9.96883	3.31742	0.000798636	0.00427831	Up	KINB1	SNF1-related protein kinase regulatory subunit beta-1	GO:0005524,GO:0005886,GO:0005975,GO:0006633,GO:0042128	ATP binding|plasma membrane|carbohydrate metabolic process|fatty acid biosynthetic process|nitrate assimilation	ko04152,ko04068	AMPK signaling pathway|FoxO signaling pathway
5	TraesCS2D02G097400	28.4097	4.82831	0.00026683	0.00163139	Up	KINB1	SNF1-related protein kinase regulatory subunit beta-1	GO:0005524,GO:0005886,GO:0005975,GO:0006633,GO:0042128	ATP binding|plasma membrane|carbohydrate metabolic process|fatty acid biosynthetic process|nitrate assimilation	ko04152,ko04068	AMPK signaling pathway|FoxO signaling pathway
6	TraesCS1B02G005600	2.07947	1.05622	0.00644765	0.0257402	Up	KINB3	SNF1-related protein kinase regulatory subunit beta-3	GO:0005975,GO:0009744,GO:0019887,GO:0043562	carbohydrate metabolic process|response to sucrose|protein kinase regulator activity|cellular response to nitrogen levels
7	TraesCS2B02G299000	3.3307	1.73583	0.000408274	0.0023799	Up	KING1	SNF1-related protein kinase regulatory subunit gamma-1	GO:0005524,GO:0005975,GO:0006633,GO:0009505,GO:0019887,GO:0042128	ATP binding|carbohydrate metabolic process|fatty acid biosynthetic process|plant-type cell wall|protein kinase regulator activity|nitrate assimilation
8	TraesCS2D02G280600	2.0343	1.02453	0.00769448	0.0298736	Up	KING1	SNF1-related protein kinase regulatory subunit gamma-1	GO:0005524,GO:0005975,GO:0006633,GO:0009505,GO:0019887,GO:0042128	ATP binding|carbohydrate metabolic process|fatty acid biosynthetic process|plant-type cell wall|protein kinase regulator activity|nitrate assimilation
9	TraesCS3D02G224700	15.0195	3.90877	2.10208e-12	4.64078e-11	Up	KING1	SNF1-related protein kinase regulatory subunit gamma-1	GO:0005524,GO:0005975,GO:0006633,GO:0009505,GO:0019887,GO:0042128	ATP binding|carbohydrate metabolic process|fatty acid biosynthetic process|plant-type cell wall|protein kinase regulator activity|nitrate assimilation
10	TraesCS2A02G177000	7.73104	2.95066	1.66652e-12	3.72441e-11	Up	CBSCBS2	SNF1-related protein kinase regulatory subunit gamma-1-like	GO:0005975	carbohydrate metabolic process
11	TraesCS2B02G203900	7.58831	2.92378	5.30383e-21	2.30861e-19	Up	CBSCBS2	SNF1-related protein kinase regulatory subunit gamma-1-like	GO:0005975	carbohydrate metabolic process
12	TraesCS2D02G185000	7.65738	2.93685	1.31164e-18	4.77585e-17	Up	CBSCBS2	SNF1-related protein kinase regulatory subunit gamma-1-like	GO:0005975	carbohydrate metabolic process
13	TraesCS6A02G132700	807.597	9.65749	1.42312e-58	2.28915e-56	Up	PV42A	SNF1-related protein kinase regulatory subunit gamma-like PV42a	GO:0003006,GO:0009553,GO:0009555,GO:0010183,GO:0048443	developmental process involved in reproduction|embryo sac development|pollen development|pollen tube guidance|stamen development
14	TraesCS6B02G160900	588.331	9.20049	8.80956e-29	5.66821e-27	Up	PV42A	SNF1-related protein kinase regulatory subunit gamma-like PV42a	GO:0003006,GO:0009553,GO:0009555,GO:0010183,GO:0048443	developmental process involved in reproduction|embryo sac development|pollen development|pollen tube guidance|stamen development
15	TraesCS6D02G122400	Inf	Inf	3.63149e-90	1.30826e-87	Up	PV42A	SNF1-related protein kinase regulatory subunit gamma-like PV42a	GO:0003006,GO:0009553,GO:0009555,GO:0010183,GO:0048443	developmental process involved in reproduction|embryo sac development|pollen development|pollen tube guidance|stamen development
	Others
1	TraesCS2D02G287200	2.86982	1.52096	1.59225e-05	0.000130832	Up	SNF4	Sucrose nonfermenting 4-like protein	GO:0000266,GO:0004674,GO:0005634,GO:0005737,GO:0005975,GO:0009859,GO:0016559,GO:0019887,GO:0019900,GO:0030295,GO:0042149,GO:0045859,GO:0046777,GO:2000377	mitochondrial fission|protein serine/threonine kinase activity|nucleus|cytoplasm|carbohydrate metabolic process|pollen hydration|peroxisome fission|protein kinase regulator activity|kinase binding|protein kinase activator activity|cellular response to glucose starvation|regulation of protein kinase activity|protein autophosphorylation|regulation of reactive oxygen species metabolic process
2	TraesCS2A02G523500	0.293568	-1.76823	0.00488778	0.0203581	Down	At1g71810	Uncharacterized aarF domain-containing protein kinase At1g71810, chloroplastic	GO:0004672,GO:0005524,GO:0009507,GO:0010287	protein kinase activity|ATP binding|chloroplast|plastoglobule
3	TraesCS2D02G525600	0.23162	-2.11017	0.000532679	0.00300861	Down	At1g71810	Uncharacterized aarF domain-containing protein kinase At1g71810, chloroplastic	GO:0004672,GO:0005524,GO:0009507,GO:0010287	protein kinase activity|ATP binding|chloroplast|plastoglobule
4	TraesCS6A02G099900	0.161026	-2.63464	0.000237167	0.0014717	Down	WEE1	Wee1-like protein kinase	GO:0000076,GO:0004672,GO:0004713,GO:0004715,GO:0005524,GO:0005634,GO:0007050,GO:0007093,GO:0046872	DNA replication checkpoint|protein kinase activity|protein tyrosine kinase activity|non-membrane spanning protein tyrosine kinase activity|ATP binding|nucleus|cell cycle arrest|mitotic cell cycle checkpoint|metal ion binding	ko04110	Cell cycle
5	TraesCS6B02G128100	0.162942	-2.61757	0.00304774	0.0135844	Down	WEE1	Wee1-like protein kinase	GO:0000076,GO:0004672,GO:0004713,GO:0004715,GO:0005524,GO:0005634,GO:0007050,GO:0007093,GO:0046872	DNA replication checkpoint|protein kinase activity|protein tyrosine kinase activity|non-membrane spanning protein tyrosine kinase activity|ATP binding|nucleus|cell cycle arrest|mitotic cell cycle checkpoint|metal ion binding	ko04110	Cell cycle
6	TraesCS3A02G383400	0.46484	-1.10519	0.00749024	0.0291754	Down	PDPK1	3-phosphoinositide-dependent protein kinase 1	GO:0004672,GO:0004674,GO:0005524,GO:0005737,GO:0016020,GO:0016301,GO:0018105,GO:0035091,GO:0035556,GO:0045860,GO:0046777,GO:0070300	protein kinase activity|protein serine/threonine kinase activity|ATP binding|cytoplasm|membrane|kinase activity|peptidyl-serine phosphorylation|phosphatidylinositol binding|intracellular signal transduction|positive regulation of protein kinase activity|protein autophosphorylation|phosphatidic acid binding	ko04071,ko04151,ko04510,ko04152,ko04068,ko04011,ko04210,ko04150	Sphingolipid signaling pathway|PI3K-Akt signaling pathway|Focal adhesion|AMPK signaling pathway|FoxO signaling pathway|MAPK signaling pathway - yeast|Apoptosis|mTOR signaling pathway
7	TraesCS2A02G493800	51.9099	5.69794	1.59434e-41	1.61867e-39	Up	0	Abscisic acid-inducible protein kinase (Fragment)	GO:0004674,GO:0005524	protein serine/threonine kinase activity|ATP binding	ko04075	Plant hormone signal transduction
8	TraesCS2B02G521800	428.023	8.74154	2.40064e-53	3.37535e-51	Up	0	Abscisic acid-inducible protein kinase (Fragment)	GO:0004674,GO:0005524	protein serine/threonine kinase activity|ATP binding	ko04075	Plant hormone signal transduction
9	TraesCS2D02G493700	17.0407	4.09092	1.9993e-32	1.50429e-30	Up	0	Abscisic acid-inducible protein kinase (Fragment)	GO:0004674,GO:0005524	protein serine/threonine kinase activity|ATP binding	ko04075	Plant hormone signal transduction
10	TraesCS2A02G146200	0.423173	-1.24068	0.00040124	0.00234484	Down	CAMK1	Calcium/calmodulin-dependent serine/threonine-protein kinase 1	GO:0004683,GO:0005516,GO:0005524,GO:0005634,GO:0005737,GO:0009738,GO:0009931,GO:0018105,GO:0035556	calmodulin-dependent protein kinase activity|calmodulin binding|ATP binding|nucleus|cytoplasm|abscisic acid-activated signaling pathway|calcium-dependent protein serine/threonine kinase activity|peptidyl-serine phosphorylation|intracellular signal transduction
11	TraesCS2B02G171600	0.257512	-1.95729	1.3348e-08	1.86636e-07	Down	CAMK1	Calcium/calmodulin-dependent serine/threonine-protein kinase 1	GO:0004683,GO:0005516,GO:0005524,GO:0005634,GO:0005737,GO:0009738,GO:0009931,GO:0018105,GO:0035556	calmodulin-dependent protein kinase activity|calmodulin binding|ATP binding|nucleus|cytoplasm|abscisic acid-activated signaling pathway|calcium-dependent protein serine/threonine kinase activity|peptidyl-serine phosphorylation|intracellular signal transduction
12	TraesCS2D02G150800	0.367562	-1.44394	1.41999e-05	0.00011798	Down	CAMK1	Calcium/calmodulin-dependent serine/threonine-protein kinase 1	GO:0004683,GO:0005516,GO:0005524,GO:0005634,GO:0005737,GO:0009738,GO:0009931,GO:0018105,GO:0035556	calmodulin-dependent protein kinase activity|calmodulin binding|ATP binding|nucleus|cytoplasm|abscisic acid-activated signaling pathway|calcium-dependent protein serine/threonine kinase activity|peptidyl-serine phosphorylation|intracellular signal transduction
13	TraesCS3D02G434500	0.26508	-1.9155	0.00594215	0.0240351	Down	CRN	Inactive leucine-rich repeat receptor-like protein kinase CORYNE
14	TraesCS6A02G417300	0.0558645	-4.16193	2.47324e-07	2.84373e-06	Down	At1g60630	Inactive leucine-rich repeat receptor-like serine/threonine-protein kinase At1g60630
15	TraesCS6D02G402600	0.0449618	-4.47516	9.19184e-30	6.1733e-28	Down	At1g60630	Inactive leucine-rich repeat receptor-like serine/threonine-protein kinase At1g60630
16	TraesCS1A02G433100	0.0305969	-5.03047	2.13743e-05	0.000171237	Down	SELMODRAFT_444075	Inactive protein kinase SELMODRAFT_444075	GO:0004672,GO:0005524	protein kinase activity|ATP binding
17	TraesCS1D02G442500	0	#NAME?	0.000340607	0.00202733	Down	SELMODRAFT_444075	Inactive protein kinase SELMODRAFT_444075	GO:0004672,GO:0005524	protein kinase activity|ATP binding
18	TraesCS3A02G216100	0.300653	-1.73383	0.000548977	0.00308572	Down	SELMODRAFT_444075	Inactive protein kinase SELMODRAFT_444075	GO:0004672,GO:0005524	protein kinase activity|ATP binding
19	TraesCS3B02G245800	0.0715196	-3.80552	1.01072e-12	2.30829e-11	Down	SELMODRAFT_444075	Inactive protein kinase SELMODRAFT_444075	GO:0004672,GO:0005524	protein kinase activity|ATP binding
20	TraesCS3D02G217700	0.24957	-2.00248	1.51905e-05	0.000125332	Down	SELMODRAFT_444075	Inactive protein kinase SELMODRAFT_444075	GO:0004672,GO:0005524	protein kinase activity|ATP binding
21	TraesCS2B02G180500	2.87484	1.52348	0.000122028	0.000820325	Up	ILK1	Integrin-linked protein kinase 1	GO:0004672,GO:0004674,GO:0004712,GO:0005524,GO:0005783,GO:0005789,GO:0006970,GO:0009898,GO:0045087,GO:0046777	protein kinase activity|protein serine/threonine kinase activity|protein serine/threonine/tyrosine kinase activity|ATP binding|endoplasmic reticulum|endoplasmic reticulum membrane|response to osmotic stress|cytoplasmic side of plasma membrane|innate immune response|protein autophosphorylation
22	TraesCS3B02G306500	2.34225	1.2279	0.00375801	0.0162661	Up	ILK1	Integrin-linked protein kinase 1	GO:0004672,GO:0004674,GO:0004712,GO:0005524,GO:0005783,GO:0005789,GO:0006970,GO:0009898,GO:0045087,GO:0046777	protein kinase activity|protein serine/threonine kinase activity|protein serine/threonine/tyrosine kinase activity|ATP binding|endoplasmic reticulum|endoplasmic reticulum membrane|response to osmotic stress|cytoplasmic side of plasma membrane|innate immune response|protein autophosphorylation
23	TraesCS3D02G395000	5.89433	2.55933	0.000891051	0.00471681	Up	ILK1	Integrin-linked protein kinase 1	GO:0004672,GO:0004674,GO:0004712,GO:0005524,GO:0005783,GO:0005789,GO:0006970,GO:0009898,GO:0045087,GO:0046777	protein kinase activity|protein serine/threonine kinase activity|protein serine/threonine/tyrosine kinase activity|ATP binding|endoplasmic reticulum|endoplasmic reticulum membrane|response to osmotic stress|cytoplasmic side of plasma membrane|innate immune response|protein autophosphorylation
24	TraesCS6A02G218200	0.0336451	-4.89346	5.15776e-15	1.44003e-13	Down	ILK1	Integrin-linked protein kinase 1	GO:0004672,GO:0004674,GO:0004712,GO:0005524,GO:0005783,GO:0005789,GO:0006970,GO:0009898,GO:0045087,GO:0046777	protein kinase activity|protein serine/threonine kinase activity|protein serine/threonine/tyrosine kinase activity|ATP binding|endoplasmic reticulum|endoplasmic reticulum membrane|response to osmotic stress|cytoplasmic side of plasma membrane|innate immune response|protein autophosphorylation
25	TraesCS6B02G247800	0.107971	-3.21129	0.000136717	0.000907597	Down	ILK1	Integrin-linked protein kinase 1	GO:0004672,GO:0004674,GO:0004712,GO:0005524,GO:0005783,GO:0005789,GO:0006970,GO:0009898,GO:0045087,GO:0046777	protein kinase activity|protein serine/threonine kinase activity|protein serine/threonine/tyrosine kinase activity|ATP binding|endoplasmic reticulum|endoplasmic reticulum membrane|response to osmotic stress|cytoplasmic side of plasma membrane|innate immune response|protein autophosphorylation
26	TraesCS6D02G201400	0.0380766	-4.71495	3.3296e-12	7.19435e-11	Down	ILK1	Integrin-linked protein kinase 1	GO:0004672,GO:0004674,GO:0004712,GO:0005524,GO:0005783,GO:0005789,GO:0006970,GO:0009898,GO:0045087,GO:0046777	protein kinase activity|protein serine/threonine kinase activity|protein serine/threonine/tyrosine kinase activity|ATP binding|endoplasmic reticulum|endoplasmic reticulum membrane|response to osmotic stress|cytoplasmic side of plasma membrane|innate immune response|protein autophosphorylation
27	TraesCS3A02G050211	0	#NAME?	0.00116237	0.00595193	Down	LRK10L-2.4	LEAF RUST 10 DISEASE-RESISTANCE LOCUS RECEPTOR-LIKE PROTEIN KINASE-like 2.4	GO:0004674,GO:0005524,GO:0016021	protein serine/threonine kinase activity|ATP binding|integral component of membrane
28	TraesCS3B02G544300	Inf	Inf	1.37876e-37	1.25185e-35	Up	RKIN1	Carbon catabolite-derepressing protein kinase	GO:0004674,GO:0005524,GO:0005975	protein serine/threonine kinase activity|ATP binding|carbohydrate metabolic process	ko04140,ko04152,ko04068,ko04151,ko04150	Regulation of autophagy|AMPK signaling pathway|FoxO signaling pathway|PI3K-Akt signaling pathway|mTOR signaling pathway
29	TraesCS3D02G079300	0.0276042	-5.17897	0.0110172	0.040205	Down	At1g52310	C-type lectin receptor-like tyrosine-protein kinase At1g52310
30	TraesCS2A02G104100	0.150947	-2.72789	1.89517e-06	1.86876e-05	Down	At5g58300	Probable inactive receptor kinase At5g58300	GO:0004672,GO:0005524,GO:0005886,GO:0016021	protein kinase activity|ATP binding|plasma membrane|integral component of membrane
31	TraesCS2B02G121100	0.0508332	-4.29809	3.67863e-08	4.82674e-07	Down	At5g58300	Probable inactive receptor kinase At5g58300	GO:0004672,GO:0005524,GO:0005886,GO:0016021	protein kinase activity|ATP binding|plasma membrane|integral component of membrane
32	TraesCS3A02G342300	0.105968	-3.2383	6.50098e-12	1.36068e-10	Down	At5g58300	Probable inactive receptor kinase At5g58300	GO:0004672,GO:0005524,GO:0005886,GO:0016021	protein kinase activity|ATP binding|plasma membrane|integral component of membrane
33	TraesCS1B02G236000	3.59295	1.84517	0.00285874	0.0128622	Up	At3g56050	Probable inactive receptor-like protein kinase At3g56050
34	TraesCS1D02G224300	6.28663	2.65229	0.000792479	0.00424824	Up	At3g56050	Probable inactive receptor-like protein kinase At3g56050
35	TraesCS3A02G495400	0.130723	-2.93542	8.32829e-09	1.19439e-07	Down	At3g28040	Probably inactive leucine-rich repeat receptor-like protein kinase At3g28040
36	TraesCS3D02G502600	0.0846502	-3.56234	2.39467e-11	4.70951e-10	Down	At3g28040	Probably inactive leucine-rich repeat receptor-like protein kinase At3g28040
37	TraesCS2A02G330000	0.285807	-1.80689	1.78518e-06	1.769e-05	Down	At5g06940	Probably inactive leucine-rich repeat receptor-like protein kinase At5g06940
38	TraesCS2B02G352300	0.269642	-1.89088	1.9055e-05	0.000154301	Down	At5g06940	Probably inactive leucine-rich repeat receptor-like protein kinase At5g06940
39	TraesCS2D02G332700	0.0463447	-4.43145	2.15479e-11	4.25596e-10	Down	At5g06940	Probably inactive leucine-rich repeat receptor-like protein kinase At5g06940
40	TraesCS1B02G269900	0.209006	-2.25838	0.00148741	0.0073715	Down	At5g48380	Probably inactive leucine-rich repeat receptor-like protein kinase At5g48380
41	TraesCS3A02G200800	0.418337	-1.25726	0.00569445	0.0231977	Down	Os01g0541900	Protein kinase and PP2C-like domain-containing protein	GO:0004674,GO:0004721,GO:0005524,GO:0046872	protein serine/threonine kinase activity|phosphoprotein phosphatase activity|ATP binding|metal ion binding
42	TraesCS5A02G352900	4.11244	2.04	1.27087e-06	1.29633e-05	Up	dsk1	Protein kinase dsk1	GO:0000245,GO:0004674,GO:0005524,GO:0005634,GO:0005737,GO:0005829,GO:0007049,GO:0010468,GO:0032153,GO:0035556,GO:0044732,GO:0046827,GO:0048026,GO:0050265,GO:0050684,GO:0051301,GO:0051457	spliceosomal complex assembly|protein serine/threonine kinase activity|ATP binding|nucleus|cytoplasm|cytosol|cell cycle|regulation of gene expression|cell division site|intracellular signal transduction|mitotic spindle pole body|positive regulation of protein export from nucleus|positive regulation of mRNA splicing, via spliceosome|RNA uridylyltransferase activity|regulation of mRNA processing|ce…
43	TraesCS5B02G355100	6.12709	2.6152	1.93244e-07	2.26558e-06	Up	dsk1	Protein kinase dsk1	GO:0000245,GO:0004674,GO:0005524,GO:0005634,GO:0005737,GO:0005829,GO:0007049,GO:0010468,GO:0032153,GO:0035556,GO:0044732,GO:0046827,GO:0048026,GO:0050265,GO:0050684,GO:0051301,GO:0051457	spliceosomal complex assembly|protein serine/threonine kinase activity|ATP binding|nucleus|cytoplasm|cytosol|cell cycle|regulation of gene expression|cell division site|intracellular signal transduction|mitotic spindle pole body|positive regulation of protein export from nucleus|positive regulation of mRNA splicing, via spliceosome|RNA uridylyltransferase activity|regulation of mRNA processing|ce…
44	TraesCS2D02G391000	0.454417	-1.13791	0.00921769	0.034669	Down	Os06g0291600	Protein kinase G11A	GO:0004674,GO:0005524,GO:0005634,GO:0005737,GO:0005886,GO:0006468	protein serine/threonine kinase activity|ATP binding|nucleus|cytoplasm|plasma membrane|protein phosphorylation
45	TraesCS6A02G242800	0.170534	-2.55187	0.00261867	0.0119625	Down	Os06g0291600	Protein kinase G11A	GO:0004674,GO:0005524,GO:0005634,GO:0005737,GO:0005886,GO:0006468	protein serine/threonine kinase activity|ATP binding|nucleus|cytoplasm|plasma membrane|protein phosphorylation
46	TraesCS7A02G216200	0.225853	-2.14654	0.00239247	0.0110657	Down	OsI_021818	Protein kinase G11A	GO:0004674,GO:0005524	protein serine/threonine kinase activity|ATP binding
47	TraesCS2B02G250000	0.18934	-2.40095	7.86392e-08	9.80638e-07	Down	TPX2	Protein TPX2	GO:0000278,GO:0005634,GO:0005654,GO:0005819,GO:0005874,GO:0008017,GO:0009524,GO:0009941,GO:0032147,GO:0051225,GO:0051301,GO:0060236,GO:0090307	mitotic cell cycle|nucleus|nucleoplasm|spindle|microtubule|microtubule binding|phragmoplast|chloroplast envelope|activation of protein kinase activity|spindle assembly|cell division|regulation of mitotic spindle organization|mitotic spindle assembly
48	TraesCS5A02G297900	3.63219	1.86084	1.78458e-06	1.76885e-05	Up	PTI11	PTI1-like tyrosine-protein kinase 1
49	TraesCS4A02G341700	2.39462	1.2598	0.000191848	0.0012239	Up	PTI12	PTI1-like tyrosine-protein kinase 2
50	TraesCS5B02G532900	3.21811	1.68621	2.56528e-07	2.94436e-06	Up	PTI12	PTI1-like tyrosine-protein kinase 2
51	TraesCS7D02G128300	2.43821	1.28582	0.00059613	0.00331491	Up	At3g15890	PTI1-like tyrosine-protein kinase At3g15890
52	TraesCS2A02G484800	0.118457	-3.07756	2.74321e-05	0.000214643	Down	At1g61610	Putative G-type lectin S-receptor-like serine/threonine-protein kinase At1g61610
53	TraesCS5B02G354100	0	#NAME?	0.0141447	0.049517	Down	At1g61610	Putative G-type lectin S-receptor-like serine/threonine-protein kinase At1g61610
54	TraesCS6A02G122000	0.0571159	-4.12996	0.000226879	0.00141664	Down	At2g19210	Putative leucine-rich repeat receptor-like protein kinase At2g19210
55	TraesCS1D02G347000	Inf	Inf	0.00985153	0.0366282	Up	At2g19230	Putative leucine-rich repeat receptor-like serine/threonine-protein kinase At2g19230
56	TraesCS3A02G246400	6.43379	2.68567	5.12169e-08	6.58859e-07	Up	PK1	Putative receptor protein kinase ZmPK1	GO:0004674,GO:0005524,GO:0005886,GO:0006468,GO:0016021,GO:0048544	protein serine/threonine kinase activity|ATP binding|plasma membrane|protein phosphorylation|integral component of membrane|recognition of pollen
57	TraesCS3B02G273000	5.92558	2.56696	1.44943e-05	0.000120222	Up	PK1	Putative receptor protein kinase ZmPK1	GO:0004674,GO:0005524,GO:0005886,GO:0006468,GO:0016021,GO:0048544	protein serine/threonine kinase activity|ATP binding|plasma membrane|protein phosphorylation|integral component of membrane|recognition of pollen
58	TraesCS3D02G245100	6.75915	2.75684	3.57707e-05	0.00027295	Up	PK1	Putative receptor protein kinase ZmPK1	GO:0004674,GO:0005524,GO:0005886,GO:0006468,GO:0016021,GO:0048544	protein serine/threonine kinase activity|ATP binding|plasma membrane|protein phosphorylation|integral component of membrane|recognition of pollen
59	TraesCS4A02G186700	5.3919	2.43079	0.000162699	0.00105895	Up	PK1	Putative receptor protein kinase ZmPK1	GO:0004674,GO:0005524,GO:0005886,GO:0006468,GO:0016021,GO:0048544	protein serine/threonine kinase activity|ATP binding|plasma membrane|protein phosphorylation|integral component of membrane|recognition of pollen
60	TraesCS4A02G342500	0.103761	-3.26866	8.19264e-05	0.000574506	Down	PK1	Putative receptor protein kinase ZmPK1	GO:0004674,GO:0005524,GO:0005886,GO:0006468,GO:0016021,GO:0048544	protein serine/threonine kinase activity|ATP binding|plasma membrane|protein phosphorylation|integral component of membrane|recognition of pollen
61	TraesCS4B02G132100	2.61061	1.38439	0.00241256	0.0111454	Up	PK1	Putative receptor protein kinase ZmPK1	GO:0004674,GO:0005524,GO:0005886,GO:0006468,GO:0016021,GO:0048544	protein serine/threonine kinase activity|ATP binding|plasma membrane|protein phosphorylation|integral component of membrane|recognition of pollen
62	TraesCS4D02G126900	3.16905	1.66405	0.00419655	0.017887	Up	PK1	Putative receptor protein kinase ZmPK1	GO:0004674,GO:0005524,GO:0005886,GO:0006468,GO:0016021,GO:0048544	protein serine/threonine kinase activity|ATP binding|plasma membrane|protein phosphorylation|integral component of membrane|recognition of pollen
63	TraesCS5B02G532700	0	#NAME?	2.01156e-05	0.000162168	Down	PK1	Putative receptor protein kinase ZmPK1	GO:0004674,GO:0005524,GO:0005886,GO:0006468,GO:0016021,GO:0048544	protein serine/threonine kinase activity|ATP binding|plasma membrane|protein phosphorylation|integral component of membrane|recognition of pollen
64	TraesCS1D02G024500	0.109455	-3.19159	0.0092908	0.0349036	Down	At3g47110	Putative receptor-like protein kinase At3g47110	GO:0004674,GO:0005524,GO:0005886,GO:0016021	protein serine/threonine kinase activity|ATP binding|plasma membrane|integral component of membrane
65	TraesCS5B02G032400	Inf	Inf	1.16255e-07	1.41289e-06	Up	At3g47110	Putative receptor-like protein kinase At3g47110	GO:0004674,GO:0005524,GO:0005886,GO:0016021	protein serine/threonine kinase activity|ATP binding|plasma membrane|integral component of membrane
66	TraesCS5D02G444700	0	#NAME?	0.000293409	0.00177519	Down	At3g47110	Putative receptor-like protein kinase At3g47110	GO:0004674,GO:0005524,GO:0005886,GO:0016021	protein serine/threonine kinase activity|ATP binding|plasma membrane|integral component of membrane
67	TraesCS6D02G206000	0.0310611	-5.00875	0.0122697	0.0440417	Down	At3g47110	Putative receptor-like protein kinase At3g47110	GO:0004674,GO:0005524,GO:0005886,GO:0016021	protein serine/threonine kinase activity|ATP binding|plasma membrane|integral component of membrane
68	TraesCS4A02G481200	0	#NAME?	0.00674775	0.0267335	Down	At4g00960	Putative receptor-like protein kinase At4g00960
69	TraesCS5A02G367700	0.126565	-2.98205	1.31471e-17	4.48811e-16	Down	At4g00960	Putative receptor-like protein kinase At4g00960
70	TraesCS5D02G376600	0.233609	-2.09783	2.16233e-08	2.94078e-07	Down	At4g00960	Putative receptor-like protein kinase At4g00960
71	TraesCS7A02G015800	0	#NAME?	0.00029918	0.00180773	Down	At4g00960	Putative receptor-like protein kinase At4g00960
72	TraesCS1B02G089100	15.046	3.91131	1.3637e-07	1.64188e-06	Up	CCR3	Putative serine/threonine-protein kinase-like protein CCR3
73	TraesCS1D02G073100	3.9123	1.96802	3.25258e-05	0.000250346	Up	CCR3	Putative serine/threonine-protein kinase-like protein CCR3
74	TraesCS2D02G062100	3.80651	1.92847	3.99157e-06	3.70683e-05	Up	CCR3	Putative serine/threonine-protein kinase-like protein CCR3
75	TraesCS4A02G351900	0.454359	-1.1381	0.00484671	0.0202065	Down	RBK1	Receptor-like cytosolic serine/threonine-protein kinase RBK1
76	TraesCS7A02G484300	0.123846	-3.01338	7.4949e-05	0.000531537	Down	RBK1	Receptor-like cytosolic serine/threonine-protein kinase RBK1
77	TraesCS7B02G388000	0.0728494	-3.77894	1.08357e-09	1.74836e-08	Down	RBK1	Receptor-like cytosolic serine/threonine-protein kinase RBK1
78	TraesCS7D02G471700	0.198528	-2.33259	0.0047165	0.0197394	Down	RBK1	Receptor-like cytosolic serine/threonine-protein kinase RBK1
79	TraesCS2A02G012900	Inf	Inf	0.000164011	0.00106643	Up	RCH2	Receptor-like protein kinase 2
80	TraesCS2B02G005000	54.6622	5.77247	1.42373e-05	0.000118266	Up	RCH2	Receptor-like protein kinase 2
81	TraesCS2D02G013700	Inf	Inf	2.32176e-05	0.00018468	Up	RCH2	Receptor-like protein kinase 2
82	TraesCS6D02G174300	0	#NAME?	3.47408e-05	0.000265974	Down	RLK5	Receptor-like protein kinase 5
83	TraesCS1A02G103900	2.72392	1.44568	0.000131811	0.000878459	Up	RLK7	Receptor-like protein kinase 7	GO:0001653,GO:0004672,GO:0004674,GO:0005524,GO:0005886,GO:0006979,GO:0009506,GO:0009845,GO:0016021,GO:0042802,GO:0045087,GO:0046777	peptide receptor activity|protein kinase activity|protein serine/threonine kinase activity|ATP binding|plasma membrane|response to oxidative stress|plasmodesma|seed germination|integral component of membrane|identical protein binding|innate immune response|protein autophosphorylation
84	TraesCS2D02G452900	4.25255	2.08833	0.013543	0.0477914	Up	FER	Receptor-like protein kinase FERONIA
85	TraesCS4D02G004300	0	#NAME?	0.000107126	0.000728099	Down	FER	Receptor-like protein kinase FERONIA
86	TraesCS5D02G336300	0.337616	-1.56654	0.000397758	0.00232728	Down	FER	Receptor-like protein kinase FERONIA
87	TraesCS1A02G108100	2.18766	1.12939	0.0036451	0.0158511	Up	HERK1	Receptor-like protein kinase HERK 1
88	TraesCS1B02G130300	8.35018	3.06181	1.59423e-14	4.29755e-13	Up	HERK1	Receptor-like protein kinase HERK 1
89	TraesCS4A02G102900	4.56848	2.19171	0.000284407	0.00172701	Up	HERK1	Receptor-like protein kinase HERK 1
90	TraesCS4B02G201600	7.50623	2.90809	3.34418e-06	3.14447e-05	Up	HERK1	Receptor-like protein kinase HERK 1
91	TraesCS4D02G202300	13.2087	3.72342	2.83565e-12	6.18691e-11	Up	HERK1	Receptor-like protein kinase HERK 1
92	TraesCS7B02G241900	0.493638	-1.01847	0.00227985	0.0106228	Down	HERK1	Receptor-like protein kinase HERK 1
93	TraesCS3B02G192500	0.357232	-1.48507	6.55115e-05	0.00047067	Down	HSL1	Receptor-like protein kinase HSL1
94	TraesCS3D02G168700	0.235578	-2.08572	1.56871e-07	1.86828e-06	Down	HSL1	Receptor-like protein kinase HSL1
95	TraesCS7B02G270900	0.36725	-1.44517	0.00311347	0.0138371	Down	HSL1	Receptor-like protein kinase HSL1
96	TraesCSU02G152100	0.219668	-2.1866	9.80833e-10	1.59212e-08	Down	HSL1	Receptor-like protein kinase HSL1
97	TraesCS4B02G345400	3.23833	1.69525	0.00274655	0.0124405	Up	THE1	Receptor-like protein kinase THESEUS 1
98	TraesCS1A02G124700	0.102495	-3.28637	3.76501e-07	4.19273e-06	Down	ALE2	Receptor-like serine/threonine-protein kinase ALE2
99	TraesCS1D02G129100	0.219799	-2.18574	0.00144145	0.00717374	Down	ALE2	Receptor-like serine/threonine-protein kinase ALE2
100	TraesCS3A02G104800	0.142626	-2.8097	9.80943e-15	2.68224e-13	Down	ALE2	Receptor-like serine/threonine-protein kinase ALE2
101	TraesCS3B02G123300	0.0621845	-4.0073	1.70194e-18	6.15113e-17	Down	ALE2	Receptor-like serine/threonine-protein kinase ALE2
102	TraesCS3D02G107000	0.128685	-2.95809	1.06741e-14	2.91358e-13	Down	ALE2	Receptor-like serine/threonine-protein kinase ALE2
103	TraesCS7B02G459600	0.08209	-3.60665	0.0133393	0.0471855	Down	SD16	Receptor-like serine/threonine-protein kinase SD1-6
104	TraesCS2A02G486400	0.137898	-2.85832	0.00229422	0.0106794	Down	SD18	Receptor-like serine/threonine-protein kinase SD1-8
105	TraesCS2B02G578200	11.4878	3.52203	1.1805e-06	1.21142e-05	Up	SD18	Receptor-like serine/threonine-protein kinase SD1-8
106	TraesCS3A02G323200	0.136675	-2.87118	0.00393842	0.0169373	Down	SD18	Receptor-like serine/threonine-protein kinase SD1-8
107	TraesCS3B02G352700	0	#NAME?	0.00500958	0.0208012	Down	SD18	Receptor-like serine/threonine-protein kinase SD1-8
108	TraesCS1B02G248300	13.4595	3.75055	5.89231e-24	3.03446e-22	Up	DGK1	Diacylglycerol kinase 1	GO:0003951,GO:0005509,GO:0005524,GO:0005622,GO:0006952,GO:0007205,GO:0016021,GO:0035556	NAD+ kinase activity|calcium ion binding|ATP binding|intracellular|defense response|protein kinase C-activating G protein-coupled receptor signaling pathway|integral component of membrane|intracellular signal transduction
109	TraesCS4A02G078100	0.125191	-2.9978	0.000877798	0.00465359	Down	At4g34500	Probable receptor-like serine/threonine-protein kinase At4g34500
110	TraesCS2A02G504700	0.119038	-3.07051	5.19059e-05	0.000382049	Down	At5g57670	Probable receptor-like serine/threonine-protein kinase At5g57670
